# Supplementary material for: Transcriptome analysis identifies candidate genes in the biosynthetic pathway of sex pheromones from a zygaenid moth, Achelura yunnanensis (Lepidoptera: Zygaenidae)
Source: PeerJ. 2021 Dec 14;9:e12641. doi: 10.7717/peerj.12641 (PMC8679906; doi:10.7717/peerj.12641)
Supplement: Supplemental Information 9 [file peerj-09-12641-s009.txt]

>AyunACC1
ATGAACTTCCTTGCATCTGTATTCGCTGCAAACTGTTTGAGAATCTTCCCCACTATGCTGAAGAGAAGGACCTCGAAACGATTCGTGCTTGGCAATGCAGATGAAGCACAGACGTACGAGGACGATAAGGACGATGCTGTAGCTGTGATACCAAAGCTGACGTTAGATTTAGAACCAGACGATAATGAAAAGGAAAAAGACGAAAACATCGTGCCAGATAATAGACTGCTCCGACCTCCTAAAGCTCCGACATTGCAGCCGTCGATGTCCCAGGGGACCGTCCTGCACAGCCACCGCTTCCAAGAGAAAGACTTCACTGTTGCCACCCCCGAGGAGTTCGTGCGGAGGTTCCAAGGCACGAGGCCCATCAATAAAGTTCTGATAGCGAACAACGGTATAGCTGCGGTGAAATGCATGCGGTCAGTGCGGAGGTGGTCCTACGAGATGTTCAAGAACGAGCGGGCGGTCCGGTTCGTTGTCATGGTGACACCAGAGGACTTGAAAGCGAACGCGGAGTACATCAAAATGGCTGACCACTACGTACCAGTGCCAGGGGCTTCCAATAAAAATAATTACGCCAATGTGGAGCTCATTGTCGACATCGCTGTCAGGATGCAAGCGCAGGCAGTATGGGCTGGTTGGGGCCATGCATCAGAGAACCCCAAGCTTCCGGAACTGCTCCACAGAGCTGGCGTGGTCTTCATAGGTCCCCCGGAGAAGGCCATGTGGGCGTTAGGAGATAAAATAGCCTCATCTATAGTCGCCCAGACAGCCAACATACCGACCCTGCCCTGGAGTGGGAGTGAATTGAAAGCAGAATATAACACAAAGAAGATCAAAATATCATCAGATCTATTCGCGAAAGGATGCGTCACGACTCCGGAGCAGGGGTTACAGGCTGCACAGAAAATTGGTTTCCCCGTGATGATCAAAGCGTCGGAAGGCGGCGGCGGGAAGGGCATCAGGAAAGTGGAGAACCCTGACGACTTCAACAATATGTTCCGACAGGTCCAGGCGGAGGTGCCGGGCTCTCCGATATTCGTGATGAAGCTCGCCAAATCGGCCCGCCATCTGGAAGTGCAGCTGTTGGCTGATCAATACGGTAACGCCATCTCGCTGTTCGGGCGCGACTGCTCCATCCAGAGACGGCACCAGAAGATCATCGAGGAGGCCCCGGCGGCGGTCGCCAACCCGGAGGTGTTCATCGAAATGGAGAAGGCTGCAGTGAGACTGGCTAAGATGGTGGGGTACGTGAGCGCGGGGACAGTGGAGTACTTGTACGACCCCACCACCGGCTCCTACTACTTCCTGGAACTGAACCCTCGTCTCCAAGTCGAGCACCCCTGCACCGAAATGGTGGCCGATGTTAATCTACCCGCAGCGCAGTTGCAGGTAGCTATGGGCCTCCCGCTGTACCACGTGAAGGACATCCGGCTACTGTACGGGGAGTCCCCGTGGGGCACCACCGAGATAGACTTCGACGAGCCCCGACAGCGACCCTCACCGTGGGGACACGTCATCGCCGCCAGGATAACCTCCGAAAACCCTGACGAAGGTTTCAAACCATCCTCGGGTACAGTTCAGGAGTTGAACTTCAGGTCTTCCAAAAATGTGTGGGGATATTTCAGTGTGGCTGCTTCTGGTGGACTCCACGAGTTCGCTGACTCACAATTTGGGCATTGCTTCTCTTGGGGAGAGACAAGAGAGCAGGCGAGAGAAAACTTGGTGATCGCACTCAAAGAGTTAAGCATCCGTGGTGATTTCCGAACCACGGTGGAATACCTCATCACTCTACTGGAGACCAGTAACTTCCAGGATAATACAATTGATACTAGCTGGCTTGATGCACTTATCGCTGAAAGGGTTCAATCAGAAAAACCAGATGTCATGCTGGGTGTCATCTGTGGGTCGATCCTCATAGCTGATGTCATCATCATGACCCATTTCCAGGAGTTCAAAAGTGGCCTAGAGAAGGGTCAAATCCAAGGGTCGGGGCAGCTGTCGAACACTGTGGACGTGGAGTTGATACACTCAGGCTGCAGGTACAAGGTCCAAGCTACCAAGTCAGGTCCTACGACTTACTTCTTGGCTATGAATGGCAGTTTCAAAGAGATGGAGGTCCACAAGCTCGCAGATGGGGGTACACTCCTCTCTATAGACGGGTCTTCCTTCACGACATATCTGAAAGACGAAGTCGACAAGTATCGTATCGTGATCGGCAACCAGACTGTGGTTTTCGAGAAGGAGAAGGACCCTTCGAAACTGAGGGCACCTTCGGCTGGTAAACTGGTCAATACCCTCGTGGAAGATGGAGGGCATGTTCATAAAGGGCTGCCATACGCGGAGATAGAGGTGATGAAAATGGTGATGACCCTCTCTGCGCCGGAGTCCGGGAAGATTACGTGGAGTCTCAGACCTGGTGCTGTGCTGGACATGGGATCTCTTATCGGAACACTGGAGCTGGACGACCCGTCGCTGGTAACCATGGCGCAGCCGTACAAGGGCCAGTTCCTGCTTGAGGAGCACGCGCCCGTGCCGGAAAAGCTGAACCACACGCACAATAAGTACAGGGCCATACTGGAGAATACTCTGTGCGGTTACTGTTTGCCGGAGCCCTACAACACTCCACGTCTTCGGGAGGTGGTGGAGAAGTTCATGCTGAGCCTGAGGGACCCCTCGTTGCCGTTACTCGAATTGCAGGAGGTGTTGTCGTCCACGTCCGGGCGGATCCCGGTGGCCGTGGAGAAGAAGGTGCGCAAGCTGATGGCGCTCTACGAGAGGAACATCACCAGCGTGCTGGCGCAGTTCCCCAGCCAGCAGATAGCCAGCGTCATCGACCACCACGCGGCGTCGCTGCCGAAGCGGCAAGACCGGGACGTGTTCTTCATGAGCACGCAGGCGCTCGTCGTGCTCGTCCAGAGATACAGGAACGGGATCCGCGGTCGGATGAAGGCGGCCGTGCACGACCTGCTGAAGCAGTACTATCAAGTCGAAAGTCATTTCCAGTTAGGCTCGTACGACAAATGCGTGATGGCGTTACGGGACCGGTACAAGGATGACATGAAGACTGTCGGCGATATCATATTCTCCCACAATCAAGTGCAAAAGAAGAATTTATTGGTAACGCTGCTGATCGACCACCTGTGGGCTAACGAGCCGGGGCTGACGGACGAGCTGGCGGCCACGCTGCACGAGCTCACCTCGCTGCACCGCGCGGAGCACTCGCGGGTCGCGCTGCGGGCGAGACAGATACTAATAGCAGCTCACCAGCCCGCTTATGAGCTACGTCACAACCAGATGGAGTCCATATTCTTATCGGCTGTGGATATGTACGGCCACGACTTCCACCCAGAGAACCTGCAGAAGCTCATATTATCTGAGACTTCGATCTTCGATATATTACATGACTTCTTCTACCACACTAATCAAGCGGTTTGCAACGCGGCGCAGGAGGTGTACGTGCGCCGAGCGTACACGTCGTACGACATCACGTGTCTGCAGCACCTCGAGCTCTCCGGGGAGAGGGGCGTCGTGCACTTCCAGTTCGTGTTGCCCACGGGACATCCTAACAGGATACCCCTGAGCCAGTCGGAGATCGAGTTGGCCTCGGCGCAGGATCAGGAGGGCGTCCCGGCGGAGCTGAGCGCGGCCGCGATGCGCAAGTGCCACCACCGCACGGGCGCGCTCGCCTCCTTCGACTCGTTCGAGCAGTTCGTCTCGTACTCGGACGAGCTGCTCGACTTGGTGCACGACTTCGCGAGCACCGCCACCGTCAGGCGCGAGGATTTGCAAGCGTTGCAAGAAGGCAGCGAGAGCAGAGACAGCACCAGCATCAATGTTGGCATGGATTACCATAAAATACCCGATTTGGAGGAAGTGCCGCTAGAGCCGATCCACATCCTAATGGTTGGGGTCCGGGACGCCAACGACAGCGAAGACAGCGTCCTCTCGCGGCGGTTCGGCGCGTTCTGCCGCGTGCACCGCGCCGACCTGCACCAGAAGCGCGTGCGCCGGGTCACCTTCATGTCGCTCAACAAACGACAATTCCCGAAATTCTTCACGTACCGCGCGAGGAATGACTTCTCGGAAGACACTATATACCGTCACCTGGAGCCCGCGTCTGCGTTCCAGTTGGAACTGTACCGGATGAGGAGCTACGAGCTGGAAGCCTTACCCACGAGCAACCAGAAGATGCACCTGTATCTAGGGAAGGCTAAGGTTAAGAAGGGTCAGGAGGTGACCGACTACAGATTCTTCATCCGCTCCATCATCAGGCACCAGGATTTGATCACCAAAGAGGCTAGTTTCGAGTACTTGCAGAACGAAGGCGAGAGGGTGTTACTGGAAGCTATGGATGAACTGGAAGTGGCTTTCTCCCATCAACTGGCTAAGAGAACTGACCGTAACCACATCTTCCTGAATTTTGGACCTACAGTCATTATGGACCCGGCTAAGATCGAGGAGTCTGTGCTCGGCATGGTGATGAGGTACGGACCCCGGCTGTGGAAGCTGAGGGTGCTGCAGGCCGAGATCAGGTTCACCTTGAGGATAGGCCCCGGAGCCCCCACTAAGAATGTGAGGTTGTGTCTCGCTAACGGCTCCGGATACTCACTGGACGTGTACATGTATGAGGAGGTGTTCGACCCGAGGATCGGCGTGATAATGTTCCACTCATACGGCACGAAGCAGGGCCCCATGCACGGGCTCCCGATCTCCACTCCGTACGTCACCAAAAACTTTTTGCAACAAAAGAGGTTCTTGGCGACATCCCAAGGAACGACGTACGTATACGACATACCGGACATGTTTAGACAAGTGATCGAAAAGAGATGGCTCGAGTGTATAGAAGATGGCAGTGTTGATGGCCCTATGCCGGACGTGGTGATGTCGTCTGTGGAGCTGGTGGTGGAGCCGGACGGGGAGAGGAGAGTGGTGGAGGTGACCAGGCTCCCGGGCCAAAATACTGTAGGGATGGTTGCCTGGAGACTCATCCTGTACACCCCGGAATGTCCCAACGGAAGAGATATCATCCTCATAGCGAACGACCTGACCCACTACATGGGCTCTTTCGGGCCACAAGAAGATTGGGTCTTCTTTAAAGCCTCAAAATATGCTAGAGAATTAAAAATACCCAGGCTATACGTGAGCGTGAATTCCGGGGCCCGTATTGGCGTAGCAGAGGAGGTGAAGTCAGAGTTCAATGTCGCCTGGTTGGACGGTGAAAGGCCTGACCGAGGGTTCAAGTACCTGTACCTGACGCCGGAGGTGTACTCTCGGCTGGGACCCTTGGGCTCAGTGAAGGCAGAGCTGATCGAAGACGAAGGGGAGTCCAGATATAAGATTACTGATATTATAGGCAAGGAGGACGGCCTCGGCGTGGAATGTCTCCGGGACGCGGGGCTGATAGCGGGAGAGACGGCGCAGGCGTACGAGGACATAGTCACCATATCTGTAGTCACTTGCCGCGCCATCGGCATCGGCTCATACGTCGTCAGGTTGGGTCACCGCGTGATCCAGGTGGAGTCGTCGTACATCATCCTGACGGGGTACGCGGCGCTGAACAAGGTGCTGGGGCGCGCGGTGTACGCCAGCAACAACCAGCTGGGCGGCGTGCGCGTGATGCACGACAACGGCGTGTCGCATGCCGTCGCGCACACCGACCTCGACGCCGTCGCCACCGCCGTGCGCTGGCTCTCCTACGTGCCCAAGGATAAACTGAGCATGGTGCCCATAATGCGTCCATCGGACCCCGTGGACCGGCCGGTGGAATGGGTGCCTCCCCGCGCTGCGCACGACCCTCGCCTGATGCTCACCGGTGACGGCACCAAAGCAGGCTTCTTCGACTTTGGCTCCTTCGACGAGATCATGAAACCCTGGGCGCAGACTGTCATCACAGGTCGCGCCCGACTCGGCGGCATCCCCGTAGGCGTGGTGGCCGTTGAGACCCGCACGGTGGAGCTGACGCTGCCAGCGGACCCGGCCAACTTCGACTCCGAGGCCAAGACCGTCCAGCAAGCTGGCCAGGTTTGGTTCCCGGATTCAGCGTATAAGACGTCCCAAGCTATAAATGACTTCGCACGCGAAGGTCTGCCCATCATTATCTTTGCTAACTGGAGAGGATTCAGCGGTGGGCAAAAAGACATGTACGAGCAGATCCTGAAGTTCGGTGCGGAGATAGTGCGCGCGCTCCGCGGAGCCACCGCGCCCGTGCTGGTGTACGTGCCGCCCGGCGCCGAGCTTCGCGGCGGCGCGTGGGCCGTCGTCGACCCCAGCGTCAACTCGGCGCGCATGGAGATGTACGCCGACCCGGAGGCCAGGGGTGGCGTGCTCGAGGCTGAAGGGATAGTGGAGGTAAAGTTTAAACAGCGGGACATACTTAAGACGATGCACAGACTGGACCCCGAGCTGCTGAGGATCAACGCCAGGATAGCAGAAATCAAGGATCAAGTGAAGGATATATCTAAGAACTTGGACAGACGCGGCTCTATAGACGAAGTACTCATTAAGACTGAGCTGGGCAAGCAGGCTGAAAGTAAAGTGCGGGAGCTGGACGCGGAGCTGACGGCCGCGGAGAAGTCCGCGAGAGCGAGGGAGAAGGAGCTAGCGCCCACGTACCACGAGATAGCAGTGCAGTTCGCGGAGCTTCACGACACGGCTGAGCGGATGTTGGAGAAGGGCTGCATATTTGATATAATACCGTGGCGCGGGTCGCGGACGTGGATGTACTGGCGGCTGCGGCGGCTGCTGCGGCAGAACGCGCAGGAGCGGCGCGTGCAGGCCGCGGCGCGCGCGCAGTCGCTCGACCAGGGCGCCGCCGCCGCGACGCTGCGCCGCTGGTTCGCCGAGGACAGGGGCGAGACGCAGTCCCACCAGTGGGAGCACGACAACGAGGCCGTGTGCTTGTGGCTGGAGGAGCAGGAGGCAGACGACTCCTCGGTGCTGAACACCAACCTTCGCGCCATACACCAGGACGCGCTGCTCAACACCGTCAACACGCTCGTCATGGAACTAACGCCGTCCCAACGAAGCGAATTCCTCAGAAAACTGACTACCATAGAAATAGAATAA

>AyunACC2
ATGTCTTATTTTAGACGAATAAGCAATGCTTGTAATTCATTCAACTGCAACACATTGCGGTTTAACCATGCCTGGCAACATAAACCTGAGATACAGAAACTAAATTTAGATAAGATAGTTATTGCCAACCGAGGAGAAATAGCATGCAGGGTAATGCGAACAGCAAAAAAACTAGGCATTCAAACAGTGGCTGTATATTCAGATGCTGACAAACATGCTATGCATGTAGAAATGGCAGATGAAGCTTATCATATTGGACCATCAGCTTCCTCTCAAAGCTATTTGAATGCATCAAAAATATTAGAAGTGGTAAAAAAATCAAACAGTCAAGCAGTTCATCCAGGATATGGCTTTCTCTCTGAAAATGTAGAATTTTGTGAAAAATGTGCTGATGAAGGTGTCATTTTTATTGGACCACCAACCTCAGCTATAAGAGACATGGGTATTAAAAGCACATCCAAAGCAATAATGTCAAACGCAGGAGTCCCAATAGTCAAAGGCTACCATGGTGATGATCAAAGCATCGAAACGCTGCAGGCAGAAGCTCAGAAAATTGGATTTCCACTAATGATCAAGGCGGTCCGTGGTGGTGGAGGGAAGGGTATGAGAATAGCGATGACTGAAGCCGAATTCTTACCTCAGCTGGAATCAGCAAAAAGAGAGTCCCTCAAATCATTTGGCGATGAGAGTATGCTCTTAGAACAGTACATAACTGACCCCAGACATGTTGAAGTGCAGGTGTTTGCTGATAAGCATGGAAATGCAGTGCATTTGTTTGAACGCGACTGTTCAGTTCAGAGAAGACATCAGAAAATCATTGAAGAAGCTCCTGCGCCTGGGTTATCGGAAGAGACGCGCAGTGCCCTCGGCGAGGCCGCGGTCCGCGCCGCGCGCGCTGTCGGCTACGTGGGCGCCGGCACGGTGGAGTTCATCCTGCACCGCACCACACATGACTTCCACTTCATGGAGATGAACACGAGGCTGCAAGTTGAACACCCTATCACAGAGATGATTACAGGCACGGACTTGGTGGAGTGGCAGTTGCGGGTAGCAGCGGGCGAGCCGCTGCCGGTGTCGCAGGCGGGCATCGAGCGGCGCGGGCACGCGGTGGAGTGCCGCGTGTACGCGGAGGAGCCGCGCGCCGGGTTCCTGCCGCGCGCCGGCACGCTGCACCGCCTCGTGCAGCCGCTGCCGGAACACAACGTTCGGATCGAGACAGGTGTTCGGGAAGGTCAAGAAGTATCTGTCCACTACGATCCAATGATAGCCAAATTGGTTGTGTGGGGACGAGATCGGAATGAAGCTTTGGCCAAAACACGGGCGAAACTGACTGAATATCAGGTGGCCGGCTTGGAAACGAATGTGAACTTCTTGTTGCGGCTGAGCGGCGCGCGCGCGTTCGTCTCCGGCGACGTGCACACCTCCTTCATCGAGCACCACCGCGACGAGCTGCTGCCCCCATGCGCGCCCTTGCAACAGGACGCCGCCGTGCACGCTGCGCTTGCGCATTTATTAATCAGTGAAGAAAATAATAAACCCAATGATTCGTGGAAACGAATATCGGTTGTACCGACATCATGGCGGCCAAACTATCAGCTGCGAAAGACCATCCCGCTGTTGTTTGAGGGGAAAGAAGTGAAAGTGAGTATCGAGTATGACAAATCGAGTTACCGCGTCCAAGTCGACGGAGGCGAATGGATTAACGTGGAAGCAAGTCTTAAAAACACCGACAGAGGGACCAGGCTGCTCACCACCGTAGGGGACAAGCGAAGCGACGTGGGTGTACTAGTTTATGAACAACAAATTCATATTTATGATAAGACAGGTCAGACTGTAGTGGAGGTGCCCCGAGCCCGGCACGAGGAGGCGGAGGGCGGCAGCGGTGCGGAGAGCGCGGGGGCGGCGTGCTCCCCCACGCCGGGGGTGCTGGAGAGAATCCTTGTGAACAAGGGTGATAAGGTGGTGAAGGGTCAGCCCTTATTCGTGGTGATCGCCATGAAAATGGAGTACGTGGTGCGGTCGCCGCGGGACGGCGTGGTCGCGCACGTCGCCGAAGCCGCGACGGGAGATGCGGTGGGGAAAGGCGCGCAGATCGTGCTCCTTGAAGATAACTGA

>AyunACC3
ATGATCATAATTTATTTTTTTGTTGGACTTTTCTTTATTTTTCGGTACATTGTTAAATTTGTGACGGGAGACACTGGAGAAAAGATTGAAAACAAAATGGCGGACGACCCCACGGAACGAACGCACACTTCTTCAAGCGACAGTGATAATTTTGAGAAAATTGAATCTGAAGAAATCAGAGACAATGCCGATATGCAGTACGCCGACCCTGGGATCGAAGATGACGTGAGCCCAGCGCACGAAGGGAGGGATTCCTTCCCGAACGCCCCCCCGCCGAACCTCAGGAGGGTGCTCACGCCTGCGCAGCAACTGGCGTTAGCCGAGCGCCGGAGTAAGCTAAGGCCGTCGATGTCCCAGGGGACCGTCCTGCACAGCCACCGCTTCCAAGAGAAAGACTTCACTGTTGCCACCCCCGAGGAGTTCGTGCGG

>AyunATF1
ATGGTTGTCTATGTTCACGTGTCACTTTTGGTTCAAGCGACGTTTCTTTCAAATCCTCATGACTTTGAATTAACTTTCGACAATATTTGGAATCATATTCTTTTGAATGGTGTAACAACCGTGCAAGCTTTCTTCCTACTGTCTGGTTTTCTGATGATGATAAATTTAGAAAAAAAAACGGAGATGAACCAGATAAAATGGAAAGATGTGCTTAAAATTCTAATGTTGAGATGGTGGAGGTTGGCTCCAGCTTGTGTTACCATGATATCATTCGCAGCTACATGGGTGGACACTTTAGAGTCTGGCCCATTATGGAGGCTCTTTGTGACCGACAATATAGTAAAAGATTGCAGGAAGTACTGGTGGCAGCACGTGTTATTTATTAATAATCTCGACGGGGATAATAAATTTTGCGCTTTACAGAATTGGCACGTTGCCGTCGAGTTCCAGCTATTTTGTATCGGGCTTATTGTATACGTAGTGACAGCTTCTCGTCCCAAACTACGGAGTTGGATATTGAGAGGGCTGTTGGTAGTAGGATTTGTATCCCCAGCGGTACACGTCTGGCTTTATGACTTAGAAGCGCAGTTGATGCTTACTCCTGAGGTGCATCGCAGCTTACTAGCCACTAGCAACGAATTTCATTACGCCCATGTCTATGTTCAAAACAACTTGTTCTGCTACTTTATGGGCATGATAATGGGCCGGTGGATTCACATGCACAACCACAATACTCAAAACAATACCACCAAATGGAAAAGTTTAGATTTTCTTGTAAAAAGCTGTGGTTGGCTGTGTATCGCTGCTATACTTGGCTTGTTCATGGTCGGCAAGCTGATTCTGTTCTCGGACTCCCCACGGCTTCCGCTACAATACCGAATGCTGTATGCGTCAGCACATAGACCTATTTTTGGTTTTTTTTTTGCTGTTATCCTTCTCTTATTGATGACACGTAAGGGCAGCTTCACAGCTCTCATGGAGTGGCAGTTCTGGGTGTTCCCCAGCCGGCTCTCGTATAGCGTGTATTTGGTGCACTTGCCTATCATCCACGTCTACGCCGGGATGCGTCAGAATCTTACCCAGTTGAATCTTTTCGATATGCTGTTGATCCAACTCGGTGTGGTGATAGTGAGCTACGTGTTAGCGCTCATGCTGTATCTGATGGTGGAAACTCCCATGAACAGGCTTTTTAAGAAAGCGCTGACTGCAAAAGTACACGATAGATAA

>AyunATF2
ATGGCTGTAGCACCAAAAGGTATCTTTATACTGGGCGCTAAACGCACGCCCTTCGGCACGTTCGGCGGCGTGTTCCGCAACACCAACTCGACTGAGCTGGCCACGGTCGCCAACACTGCTGCTCTTCAGGAAGCAGGAGTTGCGCCCGCGTCGATCGACACAGTCAACCTGGGGCAGGTTATGTCGGCATCCCAATCAGACGGGACATTGGTGGCGCGGCACGCCGCCCTCAAGTCCGGCGTGCCGCAGGAGAAGCCCGCGCTCAGCGTCAACAGACTCTGCGGGTCGGGATTCCAGTCCATCGTCAATAGCGCACAGGACATCTTAAGCGGCATGGCCAAGATCTCCCTCGCCGGTGGAGTAGAGAACATGAGTCAGGCGCCGTTCATGGTCCGCAACGTTAGGTTCGGCACCGCTCTGGGCACGAGCTACGCCTTCGAGGACTCTTTGTGGACGGGCTTGACGGACACCTACTGCGGGCTGCCTATGGGCATGACCGCTGAGAAGCTGGGAGCGCAGTTTAAAATCACCAAGGACGAAGTGGACAACTTCGCGTTCAAGTCCCAGCAGCTTTGGAAGAGTGCGTACGACGCGGGCGTGTTCAAGGCTGAAATAGCGCCTGTGAGCGTGACGGTCAAGCGCAAGCCGGTCTCGGTAGAGATGGACGAGCACCCGCGGCCGCAGACCACCCTCGAGGGCCTCAAGAAGCTCCCGTCCGTGTTCAAGAAGGACGGTCTGGTGACCGCTGGATCTGCTTCGGGTATATCCGATGGCGCTGGCACCCTGATCCTGGCCAGCGAGGAGGCAGCCAAGAACTATAAGCCGCTCGCCCGTCTGGTGGGCTGGTCGGTGGTGGGGGTGGACCCCAGCATCATGGGCATCGGGCCCGTGCCTGCCATCGAGAACCTGCTCAAGGTCACCAACCTCACGCTCAATGACATCGACTTGGTCGAGATCAACGAGGCGTTCGTGGCGCAAACCCTGTCGTGCGCGAAGGCGCTGAAGCTGGATCTGGGCAAGCTGAACGTGAACGGCGGCGCCACCGCGGTCGGGCACCCGCTGGCCGCGTCCGGCTCCAGGATCACGGCGCACCTCGTGCACGAGCTCAGACGCCGTGGCCTGAAGAGAGGCATCGGTTCCGCTTGCATCGGAGGCGGGCAGGGCATTGCTGTTTTGGTGGAAACTGTTTAA

>AyunATF3
ATGCCAAAAAAGGTGTATATAGTTGGTGTGGGGATGACGAAGTTCGTTAAAGCAAATAGCGGTGGTGATTATCCGGATCTCGGAAAGGAGGCAGCAGAGGCAGCTCTTGCAGACGCTCGCATTAATTACGAGCAGGTTCAACAGGCGATATGCGGATACGTGTTCGGCGATTCCACCAGCGGGCAGCGGGTGCTGTACCAGCTCGGGATGACCGGCATACCTATCTATAATGTCAACAATAATTGCTCCACGGGCTCGAATGCCTTATTCCTCGCCAAACAGCTTATAGAAGGTGGGATATCAGATGTTATACTCGCTTTAGGTTTCGAGAAAATGGCACCTGGTGCGCTCGGTGGTGGCGCGTACACTGACCGTACCAACCCAATGGATAGGCATACACTTAAAATGGCTGAGCTAGCAGATCTCACTGGAGCACCTATGACTGCTCAGTACTTTGGTAATGCTGCTATTGAACATATGAAAAAATATGGAACAACTGAGCTACATTTAGCCAAAATTGCTGCAAAGAATCATAGACATGGTGCTAAGAATCCGAGGTCACAAGGCAAAAGGGAGTACACAGTAGAAGAAGTTTTAAATTCCAGAAAAATCTATGGCCCGTTGACCAAGTTAGAGTGCTGCCCCACAAGTGATGGAGCTGCTGCCGCTGTCCTGATGTCAGAGGAAGCTGTGATCCGGTATGGACTTCAAAGTAAAGCAGTTGAAATCATAGGTATGGAAATGGCTACCGATACTGCTGCTCTTTTTAATGAAAACAGTTTGATGAAGGTAGCTGGGTTCGACATGACTGCCTTGGCTGCTAAGCGGTTGTATGAGAAGACAGGTATATCACCAAAGCAAGTAGATGTTGTGGAGCTGCATGACTGTTTTGCTGCAAATGAGCTGATAACATATGAAGGACTACAGCTCTGCGGTGAAGGTGAAGCAGGGAAGTTTGTTGATGCAGGTGACAACACATATGGGGGCAGAGTTGTTGTAAATCCTAGTGGTGGACTGATAGCCAAAGGGCACCCACTGGGAGCTACAGGACTGGCACAGTGCTCTGAGCTTGTGTGGCAGCTGAGAGGGGAAGCTGCAGATAGACAGGTTCCGCGCGCGAGAATCGCATTACAACATAACTTGGGACTCGGCGGAGCGGTTGTGATCGCCATGTATCGTAAAGGATTCGAGAATGCATCCCCCAACCAGGTCGCGGCGATCGCGAGCAACCCCGACGAATTCAAGGTGTTCAAGTACATGAAGATCTTGGAAGAAGCGATGGCGAACGACGAAGACAAACTGATCGAGAAAGTCAGGGGCATCTACGGGTTTAAAGTAAGGAATGGACCCAACGGGGCTGAGGGTTACTGGGTGATTAACGCGAAAGAAGGTAAAGGCAAAGTAACCTACGACGGCAAGGAGAAACCGGACGTGACCTTCACTATCAACGACGAGGACGTCGTCGATCTCATATCCGGAAAACTGAACCCGCAGAAAGCGTTCTTCCAGGGCAAAATCAAGATTCAGGGCAACATGCGGCTGGCAATGAAACTAACTGGCTTGCAAATAAAAGTAGCGAGCAAGGTAGACGACATTCGGGCAAAACTGTGA

>AyunATF4
ATGACTAGAGCTAAAATAGAGCTAGGAGACGTGACCCCGCATAATATTAAGCAACTCAAAAAACTAAATACGGTAGTTTTTCCTGTATCATATAACGACAAATTCTACAAAGATGTATTAGAAGCTGGAGAACTGGCGAAATTAGCGTACTATAATGACATCGTGGTTGGTGCAGTGTGTTGTAGGATAGATAATTCAGAAAACTCCCGTAGACTCTACATAATGACGCTGGGTTGTTTATATCCATACAGACGATTAGGGATAGGCACTCTTATGGTTGAACATGTGCTCAAGTATGTTGAACAGGATGGCAATTTTGACAGCATTTACTTACATGTACAGGTAAACAATGAAAGTGCATTAGACTTTTACCAGAAGTTCGGCTTTGAGATTGTTGAGACCAAGCAACATTACTACAAAAGGATAGAGCCAGCCGATGCCCATGTATTACAAAAGACTATCAGAGAGCCTCAAGCTGCACCTCTAGTTAATGGAACAGTTCCGCATGCGAAGATCAATGGACATGACTGAA

>AyunATF5
ATGTTGCGACGCTGCTCTAAACAGTTGCAGACCCTATATCGGAGGCAGGGGCAGAGCCTCCGGTTTAGTTCCAAGGAGGTGCCCAGAGTGTGTGGATTGCCTCAAACAGCAGCCAGGCTTAGGAGTCCTCGAGTCGTCTCTGCCTACCAAACAGCTTCTATCCACTTCACAAGTCCATTGTATGAAGAACAAGATGTAATGACACCGGGTTTCCCTGATTCGGTGTCTGAAGGTGACGTGAAATTAGACAAGAAAGTGGGTGATGCCGTCGCAGCCGATGAGGTGATACTCGAGATCGAAACGGACAAAACTGCCATTCCTGTTATGGCTCCGACAAACGGAATCATAAAGGAGTTATATGTGAAAGATGGGGAGACCGTCAAAGCTGGACAAAAGTTATTCAGGCTGGAGTTGACTTCCGCCGCTCCTGCGAAGGCTGCAGCTCCTGCTGCGGAGGCTCCCAAAGCTGCTGCCCCCCCTCCCCCGCCGACCGCTGCCGCTCCCCCTCCGCCTCAGGCCGCACCTGCACCTCCTCCACCTCAGGCCGCGGCTCCCCCACCACCTGCTCAACCCAAACCCTCGACACCCCCTCCAGCTGCCCCAATGTCGTCTATACCAGTCGCAGCGATTCGCCACGCGCAAGCGATCGAAACCGCTACAGTGAAAGTACCACCAGAAGACTACAGCAAAGAGATAGCCGGCACGAGAACCGAGCAGCGAGTGAAGATGAATAGGATGCGGCAGCGGATAGCTCATCGGCTGAAAGAAGCTCAAGACACCAATGCTATGTTGACTACGTTCAACGAGATCGACATGTCGCATATCATGGGTTTCCGCAAGAAGAACCTAGACGCTTTTACCAAGAAGCACGGCGTTAAGCTCGGTCTCATGTCACCGTTTGTTAAAGCGGCCGCCAGCGCTTTGATGGACCAGCCTGTCGTGAACGCCGTCATAGAGGGCACTGAGATTATTTACCGCGATTACGTGGATATATCTGTCGCCGTCGCCACCCCCAAGGGTCTCGTGGTGCCAGTAATCAGAAACGTCCAGAACATGACGTACGCTGATATCGAGTTGACCATAGCCGGCTTGGCGGAGAAAGCTAGGTTAGGGAAGCTGACTATAGAGGAGATGGACGGAGGCACATTCACCATCAGCAACGGCGGAGTGTTCGGCTCGTTGATGGGCACACCGATCATCAACCCCCCACAATCGGCTATTTTGGGCATGCACGGTATATTCGAGAGGCCGATCGCTCTGAACGGGCAAGTTGTGATTAGACCGATGATGTACATCGCCCTGACCTACGATCACAGGTTGATCGACGGCCGCGAAGCCGTGCTCTTCCTCAAGAAGATCAAGCAAGGTGTAGAAGACCCAGCCACCATTATCGCTGGCTTGTAA

>AyunATF6
ATGTTGCGAACGATTGTATCACGAAGTCAAGTCTTAAATAGCGGCATAAAAAAGGCTGTTAGGTCGAATGCCGCTAGATGTGTTAGTACAGAAGTAATTAGTAAGAAACATTTTAATAAATCCCCTTCATCCAATCACAAGAGAGTGTTAACAGCACAGCAATGGACCATACAATTCCGACAATACTCAAGTCTACCTTCACACACCAAAGTGAATCTCCCAGCGCTATCACCCACTATGGAGAGTGGCTCGATAGTGGAGTGGAAGAAAAAGGAGGGAGACAAACTAAATGAAGGCGATCTTCTCTGCGAGATTGAAACAGACAAAGCGACAATGGGCTTTGAAACACCAGAAGAAGGTTACTTGGCTAAGATTGTGATACCCGACGGCACGAAGGGCGTGCCTGTCGGGAAGTTGGTGTGCGTCATTGTGGAGAGTGAGGCTGACATCGCGGCGTTCAAAGACTTCAAGGATGATGGGCAAGCGGCGCCTGCTCCACCGGCGGCAGACAAAGGTGCGACGGCCCCGCCCCCTGCAACTGGCGCCCCCGCCCCCGCCCCGGCGGCCCGCGCGCCGCCCCCCGCCCCGCAGGCCGCCGCCCCCGCCCCTGCGGCCCCCAGCGCGGGCGCGCACGGCAGGATTTACGCTAGTCCGATGGCGAAGAGGCTCGCTGAAATTAAAAATATCAGACTTGGAGGCCCAGGCTCCGGTCTGTACGGGTCGTTAAAGAGCGGGGACCTGTCGGCGGCAGCGGCTACGGCGGCGGCCGCGGCGCCTCCGCCCCCCGCCCCGGGCGCCACGTACGTGGACGCGCCGGTGTCGGGCATGCGGGAAGTGATCGCGCGCCGCCTCACCGCCTCCAAGCAGTCGATCCCGCACTACCAGCTCTCCGCTACCGTCAATGTGGAGAAGACATTAGCTATGAGGAAGGCGGTCAATGACAAGTTGACTAAAGAGAAGAGCGATGTTAAGTTATCTGTAAACGACTTCATAATTAAAGCAGTAGCGTCAGCATGCAAAAGAGTGCCCACAGCCAACTCGCACTGGATGGAGACTTTCATCAGACAATACTCCAATGTGGACGTGAGCGTGGCCGTGGCGACTCCCGCCGGGCTGATCACGCCGATCGTGTTCGGGGCTGACTCCCGCGGGCTGCTCGACATATCCAACAACGTCAAAGAACTGGCGCTGAAGGCCAAGGAAGGGAAACTGCAGCCGCAGGAGTACCAGGGAGGGACTGTCACCGTGTCCAACCTCGGGATGTATGGTATCACAATGTTCAATGCCATCATAAACCCTCCACAATCGCTGATCCTGGCGGTCGGCGGCTTACAGGAGCTGGTCATACCGGACCCCAAAGAACCTCAAGGATTCAGATTGGCAAAGTTCATAACATTCACAGCATCCGCGGACCACCGAGTCGTGGACGGGGCAGTGGGCGCGCAGTGGATGAAGGCCCTCAAAGAGAACCTCGAGGACCCGGCCCACATGATCCTATAG

>AyunATF7
ATGATTGGCATATTATTGTATACTTTAGAATGGCTTCATTTCAGTCCCATTCCTATGGTCGCCAATCTTATTGGCACTACCCTCCCTGCTCTTAATCTTCTGATGTCAATCTTATTGTCCTACCCGCTAGCAATTATATATCATAAGTATATAATTAATTTTAGATATTTTCGCAACCTTTACTTCATAATAACTGGCCTTGATCTTGCTTTCTTCAATTTTGGTATATACACTTTTCATAATTTTATTCCCATAATCATAATGTACTTTACAACAACTTATGTGGGTTGCAATAAGATAAATGTGATCATTACTTTGGTTTTTAACATGGTATATCTTCTCAGTGGATATGTTATGACTGAATCTGATGATTATGACATCACATGGACAATGCCACAATGTGTTTTAACATTGAAACTCATTTCTTTAGCATTCGACTTGTATGATGGGGAAATTACAAAATTGGGTAGGGAGATTTCAGAAAATAACAAAAAAACAGCACTGACAGAGCCTCCGACTTTAGAAGAACTCATTGGTTTTGTTTACTTTCCTGCTTGTTTTCTTGTTGGACCTATTTTCTCCTTCAGGCGTTACAAGGATTTTATATCTGACAAGTTCCCCCTTAGCCAACCCTTGAACCCATATGAAATAAAGGGCTTGATAAGATTGCTGCTAGGTGTAATTTACCTGTTTGCCTATCAAGTAGGAGGAGCGGTATTCAGTATGAAGTACATGCAATCAGATGAGTTCTTGGAATCTAATATCTTTTATCGCCATCTGTACTGTGGATTATGGGCGCACTTTGCATTATATAAGTATATATCGTGCTGGCTCCTCACTGAAGCTGCATGCATCAGATTTGGTTTATCATACAATGGATTGAATAAGTCTGGTTCTACTACATGGGATGGTTGCTGTAATATCAAACTCCTTAGATTTGAGGGAGCGACCAAGTTTCAGCATTATATTGATAGTTTTAACTGCAATACCAACTACTTTGCAGCTGAATACATCTACAAAAGACTTAAATTTCTCGGTAACCGCAATATAAGTCAAATTTGCACATTACTGTTCCTGGCACTTTGGCATGGTACTAGATCTGGTTATCTGGTTACATTCCTCAATGAATTTATTATTATTATAATGGAAAAAGAATTGGAAACAATTATAGCTAAAACACACCTGTATATTTGGGTAGATGGTTATCTCAAATATGTTTTATATTTTCTACTCAAACTTTACACAATTGTTTTTATGGGGTGGAGCCTAGTGCCATTTGATCTTTTGGTATTTTCCAAGTGGTGGGCTGTGTATTCAAGTCTTTACTTCTCTGGCTTTATTATATTCCTTCCGTGGACATTTTTGTACAAAAAGTATTTGCTTATAGGTTTAAAAAAATTTGAATTAATGGAACAGGTAAAAAGTAATTAA

>AyunATF8
ATGATTAAAATAAGAGGAATTTTGAATAAATATTCATTAAATAAACTTCAAAAGCGGCACTTTGCGAGTACGCACAAAATAAAAGATGTGAATTATCAATATTTACAAAGAAGCAAAGTCCCTACAATGCATTTTCAAAAGTCTTTGCCACGTCTTCCTATTCCAAAGTTGGAAAAAACTACAGAGCGGTATTTAAAAGCTGTCAGACCACTATTAACTAATGATCAGAATATGCAGGCTACAGAAACAATTCAGAAGTTTGTCTCAGGAGAGGGTAGAGTTCTCCAGGATAAATTAGTGGCGAAGGACAAAGCTAACAAGCACACAAGCTACATATCAGACTATTGGTTTGACCTGTACCTACGAGACAGAATGCCTCTACCAATTAACTACAATCCACTAATAGTATTCCATAATGATGTAAGACCAGAGTACAACAATCAGCTGGTGAAGTCAACAAACATATTAATAAGTGCAGTCAGATTTATGATGTCATTGCGAGAACAAATACTGGAGCCTGAAGTTTATCATTTAAATGCTAAAAAGAGTGATACTCAATTATTTAGGACTATTACTGGGATGTTACCAGAAGCTTTATCTTGGTATGGTGCATATTTGTTTAAAGCATTTCCACTAGATATGAGTCAGTTTGTAGGACTATTTGGGGCTACTCGTTTGCCACTGCTAGACAAGGACAGGATAGTCAGAGATTTTACCAGCAAGCATGTACTTGTGCAGAAAGGAGGGCATTTTTATGTATTTGATGTCTTGGATGCTGATGGCAACATACTTTCACCGTCAGAGCTCTTAGCTAACATGAATAAAATTATAAGTGATGAGAGACCACCAGCGGAACACCCTTTAGGCATTCTCACAACCCAGAATAGGGATGAGTGGGCTCGCCAACGGGTTCATTTAGAGGAAAGTGGCAACAAAGAAGTTCTCAACAAAATTGACTCGGCTATATTCAACTTGGTGCTTGATGATTATGATATCCACCATGATAAACACGGCATATTGAAGAGTTACCTACATGCTGATGGATATAATAGGTGGTTCGACAAATCTTTTAGTATGATTGTATCGAAAGATGGCGTGGCTGGTATTAACTTTGAACACTCCTGGGGCGACGGCGTCGCTGTGCTAAGGTTCTTCCAGGATATATACAAAGAGATAATGAACACACCGTTCATACATCCAGACTCTAAAGCTGCGGATACCAACATAACTGTTAAACAATTGGAATTTAAATTAGATGACAAATCTAAGCAGTTCATAGAAACGGCTAAAAAGGAATACAAAGACTTTTACAGCAGTTTAAGTATAGATTACATATTGTACGAGAACCTCACGAAGGAATCGTGCAAGAAATTCAAAGTGAGCCCCGACTGTGTGATGCAGCTTGGATTCCAGGCGGCGTACTACTTGCTGCGCGGCAAGTTCGTGGGGACCTACGAGTCGTGCAGCACCTCCGCGTTCAGGCACGGCCGCACCGAGACTATGAGGCCGTGTACGGATTTAACTAAAGAGTTCTGTGAAAAGTTACATCTGAATAAAAGCAGCAAAGACGAGCTGCGTTCCTTAATGGGGAAATGTTCGGCCAATCATTCGGAGCTGGTCAAAGAAGCGGCTCTGGGGCAAGGATTCGACAGGCACTTGTTTGCTTTGATGAAAATAGCTGAAGAATGCAATCAGCCGCGGCCGCCTCTGTACGATTCTTATGATTACAAGTGTCTGAACAAGTCCATACTAAGCACTAGTACGTTGTCGACGGCGAGCTTGCTGGCCGGAGGGTTCGGCCCTGTTACCCAACAAGGGTTCGGAATCGCTTACTCGGCGTTTGCGGATAAACTAGGAGCCGCAATCACCAGTTATAAAGCCCACAACGATAGTTCACAGTACGTCGCAGCACTGCATAAATCATTTGTAGACATAACTGATATTTTGTCTGGATAA

>AyunATF9
ATGGCGTTTTTGGTGTCACTCGTGTCGTTTGCGGCTTCTGTGTTTTACACGCCTTTTCTTTTATTAATATTGTGTGTAATATTCCTTGCGTCTATTGGAAAGTCCCTGGGCGTCCGGAGGCTTTATGTAAACATCTTGCTCAAATTATTCGAGTATGGAAGACAACACATCGAGGTCGCGCAGCAGAGGTCAGACAGTTCTGATGACGAAGAAGAGATGCCGATACCAGACGATAAGCCGCCGTCAGCGGTGATCAAGGAGAACGGTATGAACGGTTCCACGAAGATGACGGTGATAGAGAGAGAAGAGATCCTCGGCCCTTCGCCGGAGTTGAACTACAAGAGTAGCAGTCTGGACAGAGTGCCTAATGGACATAAACCAGATCAGGAGAAAGGCGATAATACCGTAGAATTCCAGTTGTCTCACTGCCTGGACCTGGTGAAAGCGGGAATGGAGTCTATCATAGAGGATCAGGTCACGTCGGTCTTCGAAGCCGAGGAGTTGAGGAGTTGGAACTTGTTGACTAGGACTAACAGACAATACGAGTTCCTGTCTTGGCGCGTGACGGTGATATGGGCGATGGGGTTCATTGTCAGGTACATGTTCCTGTTGCCCCTCAGGATACTCATAAGGATACTCATATTTATTATTGGGGTGTGGTGGTTGTTGATAAGCACAGCGTGCATCGGAACGTTGCCGGAAGGTAAATCGAAGTCGCAGATAAATAACGCGGTGTCTAGCGCCTGCTTTAACTTCCTGTCGCGGTGTATATCCGCGGTGATCACGTACCACGACGCGCACAACAAGCCCCGCAGCGGGATCTGCGTCGCTAACCACACCAGCCCCATCGACGCTCTGGTCCTGATGTGCGATAATTGTTATTCACTGATTGGTCAACGTCATAATGGTTTTCTGGGGTTGCTGCAACGAGCTCTGGCGAGGTCTTCCCCGCACATATGGTTTGAAAGGTCCGAGGTGAAAGACAGACACGCTGTTGCTACCAGGCTACGTGAACACATATCGGTGCTAGACAACCCACCTATACTAATATTCCCTGAAGGCACATGTATAAACAACACATCAGTGATGCAGTTCAAAAAAGGCAGCTTCGAAGTCGGGGGCACGATATACCCTGTGGCCATCAAATACGACGCCCGCTTCGGCGACGCGTTTTGGAACAGTTCCCGATATAATATGATGCATTATCTATTCAATATGATGACGTCTTGGGCGATTGTATGTGATGTGTGGTATTTACCGGCCATGAGGCGAGAGGCGGATGAAACTGCGGTGGACTTTGCAAACCGAGTGAAGGCGGTTATAGCGAGGCGGGGGGGATTGGTGGACTTACAATGGGACGGCCAACTAAAAAGGATGAAAGCGAAGAAAGAGTGGAAGGAATTACAGCAAGAAGAGTTCAGTAAGAGATTAAAAGGAGAGTAA

>AyunATF10
ATGGCTTCCTTTTATTCATATCCTGAAATGTTTTTGGCGGGTTTTATATTTACCCTGCCATTTTTATACGAAAAAAGTAATGTTTTTCGATATTATTTTAAATTTTTCCTTTATTATGCTTATGTATTGTTAACCTGTACGGTATTGTTGCCTATAGTATTTATCTATCCTCGCGATGTTACAAATCTAGTAGTTGCTTCCAAATTTTGCCGTTACGCCTCATACATTGTGGGTATAGAATGGGAACTCCGTGGATTGGAGAATTGGGACAATGAGAAAAGCTGCATAGTGATCTCCAATCATCAAAGTTCTTTAGATATATTAGGAATGTTTGAAATGTGGCCTCGTATGAAAAAATGTACAGTGGTCGCCAAAAGACCGCTGATGTTCGCTGGCGCTTTTGGTTTCGGCGCCTGGCTGTCGGGCCTCGTGTTTATAGACCGATTGAAAACTGAACGTGCGAGGCAGCTTATGAAAGAGGCCACTGAGAAAGTTAAAAAGGAAAATACAAAACTATGGATATTTCCCGAAGGAACGAGATACAATAAAGGCAGCGTGCAACCGTTTAAAAAAGGGGCATTTTATTTAGCAATTGATTCACAAATTCCTATAATGCCCGTTGTATTTAGCCAATACTATTTCCTCGATAAAGAAACTAAAACTTTTGAACCCGGTAAAGTTGTGATCACGACATTACCACCTATCCCGACTAGAGGAATGACAAGAAGTAACCTCGAAGCACTGTCGGACTTGGCGCGGCAACAAATCACTGAAGTCTTCAACGAAACTTCCAAACAACTTGTAATGCAAAAAAAAAATTGCTGTATAAGTAAAATACTACAGTTTACGTATTAA

>AyunATF11
ATGGATACCATGTTGAATGTGTGGACTGTGGTGGACCAAGTGCGGGTGGCGAGCGGTGTGGCCGAGCTGGCTATATTCACCGCCGTGCTCTACTGGTTCTTTACCTCTAGTTGCGTAGCCGACATGCTGGAGCTGGTCGGCGAGCGCGTGGGCGGGTGGTGCGGCCGCGACTCGGGCTCGCTGCGGCAGGCGCGCGTGCGCCGCAGACACAACCAGGATATGTACGCCAAGCTCGACGCTGATATATCGGTTCGATCGTCAGCCTTGTATAGACTAAAGGAGGAGGTGTCAGTTCCCGCGCCGCAGCCCCCAGTGCGCCCCTCCGTCGGGCTCGCCTGCGCCAGGTGCGCACCACTCTCCAGGGAATGTTGGCAAGACCCCGCGGAGCCGGACGACGGCGCGGTGATCAACGTAACCGACATCGGCAGGCAGAAGTACGCGAACGGCGGCGTCGTCTCCCGATACTTCTGCGACCTGGTGCACTCGGTCAATCTGAAGCACTACTTCTACAAGGATGTTGTCACCAGTGTGACAAAAGACGAAAGCTTCAAGAAAGTTTTAGAAGAAGTCGCGCAGAAGGAGTTAGAAGATAAGATGAGCGAGTTGGGCGCCGGGGAAGGGGGCCTGGAGAGCCAACGTGACGAAGTACGCAAGCGCATCGAAGCGCGCGCACACAGTATACTGCGCGGCCTCGGCTCCGCTATGAGCAATACTGTACTCAAGATGGTGGCGTGGTTCACCCAGAAGGCGATGTGCCGGGTGTCGGCGGGCGGCTGCGGGTCGCGCGGCGCGGGCGCGGCCCGGCTGCGGCGCGCGGCGGCGGCGGGGCTGCCGCTGGTGTTCGTGCCGCTGCACCGCTCGCACCTGGACTACATCCTGCTCACGTTCACGCTCTACCTCAGCGGGCTGCGACCCCCGCTGGTGGCTGCCGGGGATAATCTAAGGATACCGTTCTTTGGTTGGGTGTTACGCGGTTGCGGCGCCTTCTACATCCGGCGACGCAACGAAGGCTCCAGCTCCACCAACGACCCGGTCTACAAGGCAGCTCTCAGGTCGTATATACAACATAGCTTAGAAGAAAACAACAATCTGGAGTTCTTCATCGAAGGTGGTAGGACTCGGACCGGGAAACCTCAATTGCCTAAAGCTGGCATATTATCTGTGATATTGGACGCGTACATGGACGGAACAATCGAAGATGCGTTCCTCGTGCCAGCGACCGTGAACTACGACAAGCTAGTCGACGGGAACTACGTGCGAGAACAGCTCGGGATGCCCAAGCAGATGGAGACGTTCTGGTCAGCACTCCGGGGAATATGGCGCACGCTTAACACCAATCATGGGAGTATTAGGGTCGATTTCAACCAGCCTATATCACTCAAGGAATTAGTGACGTCGTTTCAGAAGTACAATTACCTAAAAGCGCCTTTAGAACGACCGCTGACCCCGCCTAACAACAATTTGACAGTGAATTTGGATAAAAAGATATTATACAATCACAGTCATTCTAGTTTGTATGGGGACGAAGTGAGCACAGATTACAAAATCATGGTGGAAGCTATCGGCAGGCATTTAGTCTATGACGCGGCGCAGGCGACCGCGGTGATGTCGACGAACGTGGTGTCGTACGTGCTGGTGACGGAGGTGCGCGGCGCGTGCGCACTGCCGGAGCTGCGCGAGCGCGTGCGGCGTCGCGGGGAGCGGGTGGCGCGCGCGGGCCGCGAGCTCGGCTACTGCGGGGACGTGCGCGCCGTCGTACACCATGCGCTGGAGCTGCTGGGCCGCGGGCTGGTGGTGCGCGCGGACGGCGCGGTGCGCGCGCGCCGCTCCGTCGCCGCCGCGCTCGAGCTCGCCTACTACGCCAACACGCTCGTCGCGCACTACGCGCCGCAGGCCGTGCTAGCTACGGCCTTAGAGAGTTTGTTGTGCGAGAATGAGCAAAGCACGGTGGCGGGCGCGGAGCTGAGCGCGCGCGCGCTGCGGCTGTGCGCGCTGCTGTCGCACGAGTTCGTGTTGAGCGCGCCGTGCACGCCCGTGCCAGACCTCGTCGAGAACACCATCAACCAGCTGGTGGAGGAGGAGATCTTACATAACCTACAGAACAACCAAGGAATAGAAGAACAGAGGTGGTCGCGACGTTTCGCGCAGACGCTGGAAGACGACGAGGACAGGCCAGACCCCGCGATGTATATCAAGTACAAAGTATCCAAGGAGCCAGAAGCCGTTCATGAGAGACGGCGGTTAGTGTTGTCGCTGCGGCCGCTACTGGAGTCGTACGCGGCGACGTGCCGCTGCCTGCGCGCGCTGTGCCGCGGCGAGACGGACGAGACGGACGAGACGGACAACTCGCAGCGGACGCTGGTCAAGACGGTGCTCGACACGCTTACCGAGGAGTACGCTCAGAATAGAATGCCTTATGGAGCGGCGCTATCAACAGACGCTATAAACAACTGTCTGCGATTACTTAAACAGTGGGGCGTCATAGACATGTACGTGGAGGATAAAGTACGCAAAATAAGGATATGTGAGGCTTACAGGGAGCTGGCCGCGTTCGATGATGTGTGCCAAAACATTTATAAATTCAACATGGACACCCCCCTGCTCAATGTGTGA

>AyunATF12
ATGGCTGCGCGCGCCTGCGTGCTGCTGCTCGCGGTGGCTAATGTCGCCGCGCGCGACTGCATCGAACTTACCCTCAACGACCGTTTGCTGTCGGACAGGATCTTCAACAGCACCGTATTACTATCGGCTAAGAATGACACCAGTGCGGACAGTGCTCGGTTCGACTTATTGTCCATGTGGGACAGGTTCCCTAAGGTGATGGTGCCGTTAAACGGAACGAGCGAACAGTGCCGGCGGGAAGGAGAAATGTTTATGAATGGACTCGAACGACTCGAGATTTGGGCATTAAAAATGCTAGACGCAACGGCCAAGCCCCCGGCGGGGCTGCTCAGCGGCAACGGCAACCAGTACGGCGACTTCGACGAGTGCTTGAGCGTCGACGGTGCGGTGCGGGGGAAGTACTGCCTCGCGTCGCTGCAGCTCAGCCTGCACGGGGACCCTAAGCTCAACGAAATCGACTATAACCTACACAGCGGACATTATATAAAGAGCAATGTCACTGATATGGGTCACCGCGTACCCAGATACTCTAGTTTGCTCTGGGGAGTCTGCATTCCACGCGCTTGCAGCAGCTTCGACCTGGAAGACGAGCTGTCTCAGAAGCTCTCACCTTTGGGCATCTCAGTTAAAGTCTACAACACCATGTGCTCAGTTAAAGACACTAAAAAGCCATATTCATTCGCAAAGACACTTTCAATAACATTCTTCCTGGCGATACTCATGCTGTTGAGTCTTGGCACCATCTTCGATGATGGCACTGACGGCGTGACGAACTTCGAGAAGCTTCTTAACGCCTTTTCGCTGAAGAAGAACCTGAAGAGTGTCTTCAATGTATCAGACGAGGCATCGAGGATCAAGGGCGTCGATGCATTCAGAGGAATAAATGCGTTAGGATTGTATATTGCCCACAAATCGATGGCAATGGCTCACAACCCGTACATCAATAAAACAAGTTTATCCGCAGTGTTTGGTATGCCATGGGCCGTTGTAGGTCGTTCAGCTATACTTTACACCGACAGTTTTCTATACATAAGCGGTTTTCTGAATGCGAATAACCTTCTACAAGAGCTCGAGAGGAAAGATACAATCGACATCAAAAACAGACTGATTGCGAGATGGTTCAGATTATTCCCTCTCTTTATGAGTCTTATGCTGTTCTGCACGTACATTCTACCTGACATCAATAACGGCCCACAATGGAACCTCGTCGTAGAAGAGCACAGCAGAGTCTGTCAGAAGAACATGTGGAAGAGTTTCTTATTTATCCACAACTACTTCGGTTTCGAAGATATGTGCCTCACTCACACTCACCAAATTGGCATGGACATGCAACTGTATGTAGCTACGCTCCCCCTCATGCTGGTCTTCTGGAAGTTCAGGACCCTCGGCTGGTCACTACTCGCCGGTATTGCAGTCGCCTCCACTGCACTGAGATGGATGTCTATCTACTGGTACGACATCAGCATGTTCGTCTATTATGGGATCTCAGTTCAAAAATTAATGGACGCCGCGAGATATTGCTACATACTGCCGACACATCGAGCCACGATATACCTTATTGGTGTAGTCATGGCGTATTTCATGAGGAAGAACAAATTAAGTTTCTCTTTAAATAATGTTCAATGCAGACTCCTTTGGGCAGCAGTATTTGGTTTAGCTGCGTTCACAGTTATAAGCCCGTACAAAATGGGCTTAGAAGATTACAAATACGAACACGGGCCAGCTGCAGTGTTCGCGGCATTCTCTCCCATTATGTGGGGCTTATTCATGAGTATGGCCCATTGGGCTATTTGCAATGATTATGCAGGTAATATTGCTAAGGATTTTCGTATAACTTTTTAA

>AyunATF13
ATGAATCAAATCGCCGATGAGAAGATACAAAATATCAAGTGTAGTCATAATACTCCCAACTCGAAAAATGTAAACAATAAAAAGGCCAAAGACCCTTCTGAAACGACTGAAATAAATATATTGCATGAAGAACAGCTAACTGATTCACTAACGAATAAACTCCATATAAACAACACGAATAGTAACTTAACTAATGGGACAGCTGATCATATAAAAGATCGTAGTCAGCAAGAGTGCAATGTGGAACCTGGCACACGAGATAGTGAACTCGTAGTTGATGTAAATAGTGAACAAAGTTGTGAACCTGAAAGTAATGGTGAAAGTGAGGTAGTGCCCTCCACAGAAATAGATGAGAGCATACATGCCTACAAAGAGGCTTTAGAAAATGACAAAAACATAATGCATAATGAGGAGGAAAGCCAAGTAGAAGAAATTAAAATTATATCATATTTATCAGAATTACAAATGCCAGAAATAATGAGACTCATACAAAAGGATTTGTCAGAACCTTACTCTATCTATACATACAGATATTTTATACATAACTGGCCTAAACTTTGTTTCTTGGCTACTCACGAGGGAAAGTGCATTGGTGCAATTGTTTGTAAGTTAGACATGCATCGCAATGTAGTAAAAAGAGGTTACATTGCTATGCTGGCTGTAGATGAAAAATATAGAAAACGAAAAATTGGATCAAGATTGGTTCGGAAAGCAATACAGGCAATGATTGATGATAATGCTGATGAAGTTGTGCTAGAAACTGAAATTACGAATAAACCAGCTTTAAAACTATATGAAAATCTGGGCTTCGTGAGAGATAAACGCTTGTTCAGATATTATCTAAATGGTGTAGATGCTCTCCGGTTGAAGTTATGGCTTAGGTGA

>AyunATF14
ATGTCGGCATTCAACGTACTGGTGGGCTGCGTCATGGCGCTGCTCATCATTCTGTTTACCATAAGCTCCATCGCCAGATATTATATTAAGTTTACATTGTTTTGCGTAGCATCTTTGACATACACCACGCTCTGTCTTCCGTTGATGGTTATCAAGCCGTTCGATCCTCGAAATGCTCTGTTTCCGTCAACATTGCTGAGGTGGACTGTGCGTTTGATGGGCGTGAGGTGGACGGTGCGCGGGCTGGAGAACGTGGACGACTCGAGGGGCTGCGTCGTTCTCCTCAACCACCAAAGCAGCTTCGACTTATTAGTGTTAGCGGTGCTATGGCCGCTGATATCGCGGTGCACGGTGGTCTCCAAGCGCCTGCTGCAGTATGCCGTCCCGTTCGGCACCGCGGCCTGGCTGTGGGGCACCGTGTTCATCGACCGCGGGGCGCGCTCCGCCAGAGACGCGCTCACTAAGCAGGCGGAAGCTGTAAGGGATGATAAGCGTAAGTTGCTATTGTTCCCCGAGGGCACGCGGCACTCCGGCGACCGGCTGCTCCCGTTCAAGAAGGGCGCGTTCCACGTAGCGGCCGCGGCGGGCGCCCCGCTGCTGCCAGTCGTTGTCTCGCAGTACCACTTCATAGACGCGGACCGGAAGCGCTTCGGATCAGGAGAAATCATAATTTCTATATTGCCGATGATCGAGACCTCTGAAGACACCTCCAAAGAGAACATCGCGTTGTTGGCGGAGACCACTCGGAATAAGATGCAAGATGAATTCAGCAGGATATCTGCTGAGACGAAGGCCCGTTACAACTTGTATAATAAACATTAA

>AyunATF15
ATGGGTGCTAAAAACTTAAAAGTCCTCCAAAGAGTAAAAGGATTAGAGGCGGTGGAGTTGATTTTGCAGTGTATATTTATCGGTTTTTGGCAATTTATTAAAAGTTCTGTAAACAATTTTTGGAAAGGACACAGACGGAAATTATCCAAGGCTTTACCACAAGTTGAGGTGTCCGTCGATTCATCTGTAGGAACTCATTGCTATATTAAAGTAATGGGTGTCAAGTACCACTATGTCTCTACCGGTCCTAAAACTGGCCAAGTAGTACTAATACTTGGTGATGCCCCCGATAAGGGTAACATGTGGTGTCTAAATTGGACCCAAGTAGTGCAGACGCTAGCAGAGAATGGTCACCATGTTATTACATTGGACCTCAGAGGAACTGGAGGCAGTGAAAGTGGTGGAAGAGCTGATTTGTCTCCACCTAATGCTGTAGACGAACTGGCATCGCTGATGAAGGCCCTTGGTGTATCGGACAGTATGCCAGCTTATGTGGTGGGGTTTGGTGTTGGTGGAATGCTAACTTGGTACTTAGTCCACTGCTACGGCTCCAAAGTGAGCAAGTTCGCAGTGATCGGAGCCCCACACCCGGACCTGTACTGGTCGCACCCCCCAGCGGCGTTTTGTAAAGGCGTCCTGCACTTCATACAGTGGCCGTACTTCCCCGAGCGGCTGCTGGCCGAGCGCGCGCGGCGGGGCGCGGCCGGCCGCTGGGCCAGCTCCCGCGCGCGCGACTGGGCCGGCGCCCTCAACTATGTCAGAGGAATTGCGTGGTGGCGCATCCGGAAGTCCCACGTGGCGGGGGGGCGCGCGCTGCTCGTGGGGCACTCGGCGCGCGCCGTCGAGCTGGTGGCCAGCGCCGCGCGCTGCGTCAGCCCCACGCTGCGGCTCCTGGACTCCCCGGACCCCTCCGACCCACACCTCTCAAATATCATACTACAGTTCCTTATAGATAAAGACAAGACATCGGAAGACGAGCCCCGGGGCCTAATGACGCGCGTGCTGGGGGCCATGGCGGGCCGCGGCCGCGAGCTCTCCGCGCGGCTCGCCAGCCTGCCCTCGTAG

>AyunATF16
ATGGTATATCAAGATTATTATGACGGCAGCAAAATGTTTGTTTTTTTGGCCAACAGAATCGGACTTCCCATAGATTTGGTTAATTTTTTGATTGCACAAATAGCTGCACTATGCCTGGCCAGATTGTTTCGGAAACCATTGCGATTTGCTTCATCAGAATTTCGTCATTCAGTTTGCCTTGTTATAGGGTTAACAATGGGATATTTCTGCTTTGGAAGACAAGCTATTCATCTGTCGGTTCTGCCAATGTTATGCTATACGTTGTTCAAGACCGTGCCTCAGCACTATATGGCAAATGTAATACTAGCCGCATCCATGCTGTACCTGTCCTGCCTGCATTTACATCGACAAATTTACCATACGGCGGACTACACTCTGGATATCACTGGTCCGCTAATGGTGATAACTCAGAGAGTGACGTCTCTAGCGTACACCCTGCAGGATAACATAACGCGAATCGAAGGTCCGGAAGAGTCTGATTCAGTTGGTAGTTCGAACAAAAACGATTTGTGTATCAGCAAAATACCGTCGCCTTTGGAGTACTTCTCTTTCACGCTCGCGTTCCAGACGCTGATGTGTGGACCAGTTGTATTCTATTCAGATTACATCAAGTTTATTGAAGGCTCTCAATTGGAGTGTGAAAAAAATAAGAATATATCCGAACCGTCGCCGCGGCGGGCGGTGCTGTACAAGGTGGGGGGCTCGGTGGCCGCCGCGTTACTCTACCTGACACTAGCCAAGAAGTACCCGTTGGCTGTTCTAGAAGAGTTGACAGACCCAAGCTCTGAAGTGTCGAGGTCATGGTCAGCGGTGTACCTGCTGTGGTATGCGTACCTGTCCACCCTGGTGGTGCGGTGCAAGTACTACCACGCGTGGTTGCTCTCGGAGGCGATATGCAACAACTCCGGAATGGGCTTCAACGGCTACGATGCGAATGGAAAACCCAAATGGGATAAAATGTCTAACATCGATGTTTTTGGATTCGAGTTCGCGCAGAACTTCCGCACGGCGGTCTCCAGCTGGAACAAGAACACGAACGCGTGGCTGCGGTGCGTGGCGTACGAGCGCGGGGGCGCCGCGTGCCGCACCGCGCGCGTGTACGCGCTCTCGGCGCTGTGGCACGGCTTCCACCCGGGGTACTACCTCACCTTCCTCGCTGGAGGCCTCTTCACCGTCGCCGCTAGGAAGATAAGGGTTGTGTTTCGACCGATGTTTCTAGAAAGCCGATCTAAAAAGTTATTCTATGATACTCTCTCATTTATGACGACGCGCGTGGCCATGACCTACGCAACGGTTCCGTTTGTGTTGCTGCATCTCGGGCCGAGCCTTGCTTTTTATGGAAAATTCTACTATTCGTTGCATTTTGTGGCGTTGGGCGCGTTGCTCCTTCCAGAAAACAGAAGATATTCTGCAAGTGGCGGTCAACCGTCGTGCAAACAGACTCCGACGCAGAGTTCCAATAACAAAAGGCATACCAACGAAATGGGAAATAATGGCAAAGTTAAAATACAATAA

>AyunATF17
ATGCTCCTATCAATTGTTTCTTGTTTCTTCAGGCGCATCTCTCAATTCCTCGGTATAGAATGGGCACCCCGAGACATTCCAGTGGATCGGAGGTTGCAGACCTTGGGAGCAGCGAGTTGGGCATTCATAGTTCTTTTTGGTGAAGGCCTATCAATATACCTTACTATTCAATTGCTATACACAAGGTTATGGTGGCTCATAATTATATACTGCGCATGGATGCTCAACGACATTGACATCTGCCATCGAGGAGGTCGAAGGAGAGAGTGGGTCCGGAATTGGGTATTGTGGCGATACTACTGCGACTACTTTCCCATTGGTCTCCAGAAGACGCAAGATCTAGATCCCTCAAAGAACTATCTTTTCGCAATATTTCCACATGGATTCCTCAGCTCTGGCGTTATGGGAGCTCTTGGTTCTAACGCTCGGGATTTCCCAAAAGTATTTCCAGGCATGAAATATCACGCGATCACTTTGGCGGGTCACTTCCTTGTGCCTCTGTTTAGAGAATTCTTGCTGGCTATCGGTGCATGTTCAAGCTCTAGAGAGAGTCTGCTGTATTTATTGGATTCTAAGAAAAATCAAGGGAACTGCGTAGGGCTCATTGTCGGAGGTGCTCAAGAAGCTTTGAATTCCAAACCTGGAGAGTACTCAGTATTGTTGAGCAAAAGAAAAGGATTCATTAGGATTGCGATCAAATCTGGAGCTCCCATTGTCCCTGTGTTTGCATTCGGAGAACCAGACATATATCGACCTCTAAATAACCCAGAAGATGGCTGGCTTAGGAAGTTCCAAGATAGTTTCCGCAAGTGGACCGGCATCTCTCCTCTACTGCCTTTAGGAAGAGGCTTGTTCCAATACTCCTACGGTGTTCTACCTTTGAGGTCACCTATAAACGTTGTTGTTGGAACGCCAATGGAAGTGAAGAAGAATTTGGATCCCACAGATGAAGAAGTTGACTTCTACCACGCAGAATTTACACAAAAATTAATAGATCTGTTCGAATCAAATAAATCTAAGTACCTAAAGAAATACGAAGATTTACATTTGAAGATTAATTAG

>AyunATF18
ATGCTGCGGAAACGAAACAAAAGCGAAACAAAGAGCCAAAACGGACACGCAAACGGCATCCCGAAGAGAACAGAAGACCCCGAGTTCACCCATCGAGAATCGCCTCTGACCGTCCTCATAGAAGAGTCTCTACACATAAGAGCTATTTACCACATATTCGTAGTTATATTGATCATTCTTCTACTCGACACAGCTATATACGACTTCGTGGAGCGTGGAAAAATCAACATAGGCTTAAACGTTGTAATCCACGGGTTCGGGGACATCCGACGTGCTGTCTACTTATGGGTCTGCGAGTGCGGGATAGCGCTCGCATTTTACCCATGTCTATTATGCTATAACTTCGGAGCGAAGGTCTTAAAACCGTATACAGTTGTTCGTGCCCTATGGAAAGTGCTCGGAGTCGTCGGACTGGTGGCGCTGCAGGTGGCGCTCATCGGGGTACCCGTTTGGGACTTGGCCGCTAGGCATCTGGCGTTAGCTTCCTCAGTCGCTGTCACATGCGAAATGTTCCGATTTGCGATGAAAATCCACGAGGTGGCAATGGTAAGCGCTCCGAGATGTCACGCCAACACCACGCCCATACCGACCTTCAAGCAGTTCATATACTTCCTATTTGCACCTACTTTGGTGTACAGAGATTATTATCCCAGAACCAAAACGATAAGATGGAGTGTAGTACTATACCATTTTTTGGAAGTGGCTGCCATTGTGTTTTACAACAGTTTCTTATGGGAGCGGTTTATTCTTCCATATTGGTCGGATTATGGAAAAGAGCCGAGGGTGGAAGCTGGCGCAGTGGTGCGCGGTATGTTCGCCTGTATCTTGCCGGGAATGATCTCGTTCCTGTGCGGCTTTTACTGCCTCTTACACGCTTGGTTGAACGCCTTTGCCGAAATACTTACTTTTGGAGATAGATTATTTTATGAGGAATGGTGGACCTGCTCCCAGTACTCCCGGTACTATCGCGCTTGGAACCGCGTGGTGCACTCCTGGCTCCGCGACCACATCTACCGAACACTGGCTCCTCGAGCTGGCCGCGCTATGTCCACTTTCATCGTCTTTATCGTGTCTGCCGTTGCCCACGAGGTGGTGCTAGCATTAGGAACAGGTTTCTTCTATCCCGTCCTACTATTGGAGTTCGCTGGATTTGGTTTGCTGATGCTGCCACTAACTGCTAACAACAGATTCCCGAGCTTCTTAAATTTGGTCATGTGGCTAAATTTCTTTGTCGGAAACGGTCTTCTCTGGAGTCTGTACCCGATGGAATATTTCGCGCGGAAAAATTGTCCGAAGTCTGAAAGCGACAGCTTCTTCATACCGAAGTCTTGGTCATGTCCCGAAATAGTCCTCAAACCAAACTGGACCTTTCAAAATCCGATTAATATATTTAATAGTACTTCATAG

>AyunATF19
ATGCCTGGATTTTGTTTGTCATGCTTTAATATTTGGAGTCTTTACATTGTGCCTCTCATTTACCATGTCATCATCGGTTTTTTAAGTTGGACTGCCGGATGGTTCAGCTGGACTCGACAATCGGATGCAATGCTACGTAATGTTGAAAAGAAAATCTTATCATGTATAAAGACAGCTTATAAAAGATTTTATGTGGATATCGGTTCGGTGGTGGGACAGAGCGATAAAATATGGACGATATCACTGAACGACGAGTCGCCCAAGACCCCGCTGGTGCTGCTGCATGGCATGGGCGCCGGCCTCGCCCTCTGGTGCCCCAACCTCGACGCGTTTGCTGCTACGCGACCGGTCTACGCTATAGATTTGTTAGGCTTTGGCCGCAGTTCTCGACCTAAATTCGCCAGTGAAGCGGAGAAAGTAGAAGCGCAATGGGTAGAGTCGGTGGAGGAATGGCGGCGGGAAGTCAACTTGGGGCAGTTTATACTCCTAGGTCATAGTCTTGGTGGATACATAGCCACTGCTTACGCTATGAAGTACCCTGAAAGAGTGCGCCACTTGATACTGGCGGATCCGTGGGGCTTCCCAGAGAAACCTGCTAACGTAGGTGAGAAACTGCAGCTGCCACTGTGGGTGCGCGCGGTGGGCGTCGCGGTGCAGCCGCTCAACCCGCTGTGGGCCGTGCGCGCCGCGGGGCCTGCGGGCCGCTGGCTGGTCAGCAAGACGCGGCCTGACCTCGCCAGAAAGTACCTCGGCTATCTACCAGACGCGGACACGCTCATACCGGATTATATACACCAGTGCAACGCTCAGACGCCCAGCGGTGAAAGTGCATTCCACTCGCTGATGCATGGGTTCGGTTGGGCGAAGAACCCGATGGTGAATCGCGTCGAGAACCTCGACCCGCGGCTGCCCATCACCGTGGTGTACGGCTCCCGGTCCTGGGTGGACAACAGCACGGCGCAGGTGCTGTGCGAACACAGGCCGACTTCCTCCAACACTTATGTGCAGGTTATAAATGGTGCTGGACATCATGTGTACCTGGACAAGCCGGAGCAATTCAACAAGCACGTGGTGGAAGCGTGCGCGCGCGTAGATGACGCCGACGAGCTGCAGGCAGAGCTCCCCTCGTGA

>AyunATF20
ATGTTTTCGTTTTTGGTCAAAAATAAAAACGACATAATATATTTATCCTTACTATTGTTAAGTGTAGCCATAGGTCCATATTATCGATCAATAAAAACAATACGAATTGGAAAATGGACCGGCTCTATTATTGGGATTATACTTATTGTTATTGTTTCTGGGTACAATGCAATTCATCCAATTATTTCAGCTATTTTTGGTATATTAACAATTAAGTTTTTGCCGGTAAGTATAGCGCATGTTGCGACTTTCTTCTTAATGTTCGGATACCTATTTTTCTTCCGTATAGCTGACAAATTTGGTTTACCTCTACCTTCGGGCCAAACAAATCTTATTGAGATGATTATAGTCCTACGAGTGGTTGGTGTGGCCTTTGAAGTTAATGGTTCATGGTTAGCTATTGGAAAAGCTAAAAAAAACAATGAAAAAGAATTACAACCCAAGTCAAAGGAATTAAAAGAAAGAGATGATGATTTTGTTGAATTCATCAATCCTAGTTGCCTTGATTTATTTCATTATTCCTTTAATTATATAGGACTTTTAACTGGTCCATATTACCGCTACAGAACATTTGATGACTACTTTCACTTACCATACCATAAATATGCAGATTGTTTTGGATCTACCATCAACACATTGAAAACTGTGCCATTGTATATCTCATTATATTTGGCATTTTCAAATATTTGGCCTTTAGAGTATGTCCTAACTGATGAGCATAACAACAGAAATTTTATATATCGGATGCTTTACCCATGGATGTTGTTTGCACAATTTCGTCAACGTATCTACGCCGGAATGACTCTTGCTCAGAGTGTATGTACATCGTCTGGTTTAGGAGCATACCCAGTCAATGGTAGAAACAAAACAGGACACGGACCAACTATGGGATATCTGAAATTGAAAGAAATGACTGAGGAGGAAGCAAAGTTAGCACAATATGATTTTGAAACTGTAGAATCTATGGATGTATGGGGATGTGAGACTGTAGTTACACTACGTGACTCAATGAAGGTTTGGAACAAAGCTGTCCAATACTGGGTAGCTATGGTAGTTTACAAAAGATTCCCTATAAAACTTCTGAAAGTACATGCAGCATTGTTTGTGTCTGTTATCTGGCATGGATTCCACGCTGGGTATTTCTTCTGCATTTACTTTTGTCCATTTTATTTGATGGCTGAAGATATTTATTACAAGCTTTACTACAAACATGCTACAGGAATGAAAAAGAAGATTATAGGTTTCATCATGTGGTTTCTTAGATCACACTCTGAGTCCTACCAAGCAGCAGCGTTTCTGTTACTTAGTTTTGATCGCATTTGGAAATATTATTCGTCAGTTTATCATTATTGGTATGGCGTGTGGTTCGCATTCCTTATTGTTGGGCTTGCTCTAGTTCAAGTTAATAGCAAAAGTTCAAAAATTATAAAACAGGAAACAGAGTCAAATAAACTATAA

>AyunATF21
ATGACTGGATGGAGAAGCAAACTCCGGTTCAGTATACTGTCACTAATGCGGCTGGTAGTGGTGACGGCGGGCTTCAATCGCGTCCGGGTGCTCGGCCGCCAGCACGCCCCGGCGCACCCCAGGGACGCCCCGGTAGTGGTCATGGCTCCACACTCGACGTTCTTCGACGCGTTGGCTATTGTCTGCCTCGGGGCGCCTAGCGTGGTGGCCAAGGCAGATACGGCCAGGCTGCCCTTTATTGGACAATTAATAAATTACACCCAACCTGTTTACGTGTGGCGAGACGACCCTAACTCCCGTCAGAACACCATCAAGGAAATCATCGAGAGAGCGACGTCTAAGGAAGATTGGCCGCAGGTGTTGATATTCCCAGAAGGCACCTGCACAAACCGGTCCTGCCTGATTACTTTTAAACCTGGTGGATTCTACCCAGGAGTTCCGGTACAGCCTGTAACTATCAGGTATCCCAACGCCAGGGATACTGTCACCTGGACGTGGGAGGGGCCGGGGGCGCTGAAGCTGCTCTGGCTGACTCTTACCCAAGTGCATAGCTCCTGTGAGATAGAGTTCTTGCCGGTTTATTATCCCAGTGAAGCAGAGAAGCGTGATCCCAAACTGTACGCCAGGAACGTCAGAGATGTCATGGCCAAAGCTCTCGGTGTGCCGGTCCTGGACTACACGTACGACGACTGCCGGCTCATCGCCCGCGCCAAGCACCTGGGCATACCTTGTGCAGCTGCCGCCATGGAGGTCAGCGAGCTCAGGGGCCAGCTGGGGCTGGAGCGGCGCCAGGTGGAGTTGGAGCTGGCGGGGGCGGGGCCGGGCACGCGCTGGCTCTCTCTGGAGCAGTTCTCGCGGCGGCTCGGGGTGCAAGCAGACGCACACACCACCAGACTCTTCCAGATATTCGCACAGCCGCCGACCGGCTTGGTGCACTTTCCGGACTACTTGCTTTGTGCCGCGTTCTTGTCGCTGCAGCACGAGCCGCTGGCGCTGCTGCTGGCGCATGCCTTTAAGTTATACGACAGTAGTGGCGTGGGCCGGCTGCGGGAGGGCGAGTTCGAGGAGCTGGCGACCAAGTGCTTGGGGCTGTGCCAGGAGGACGCCCAGGCCACGTTCCGGCAGGCCGACCTGCATGACCACGGATACTTGACTTACGATGAGTTCATAGCGTACGCGCAGAAAAAGGCCGAATTCAGCTTCGTGTTCGCCGCGGAGGGGACAAAGAAGAGTCAGTGA

>AyunATF22
ATGTGGGACAAAATTGTTTGTCTTATTGTGTTTACTATCTTTACATATATTTTAAAACAATTGTTGTCGGAATCTCCTAATTTTGTTAAATTCAAGGCGAAATTCTTTTTTTACTATATATTTACTTCAGTAACTTCAGTAGTGTTGTTACCACTTTTTGCTTTTAATCCAAGGAATGTAAAGAATTCTTTGTTTGGTGCACAAATTGTTAAATATGTAACAAAGGTTATTGAAATACAATGGCACCTAAGAAATGGAAAAGTATTAGCAGAGGATCGAGGAGCTGTGGTGGTGTCCAACCATCAGTCATCTATTGATGTTTTGGGGATGTTCAATATTTGGCATGTGCCACAAAAGGTTGCGGCTATAGCAAGAAAAGAAATTTTTTATGTGTGGCCATTTGGATTGGCCGCTTATCTAGCTGGTGTAGTGTTTATAGATAGAAGTAATCCTAAGGACTCTTACAGGCAACTTAAAATTACATCTGAAGTTATGATTAAAAATAAGACGAAGATCTGGCTGTTTCCCGAGGGAACACGGAACAAAGACTTCACGAAGCTGTTGCCCTTCAAGAAAGGCGCGTTCAACATCGCCGTCGCCGCCCAAGTTCCTATCATCCCGGTCGTATACTCGCCATATTATTTCATTAATCGAAATAAAAATATATTTAACAAAGGTCACGTCATCATCCAATGCCTAGAGGCCGTGCCTACTGAGGGTTTGAGCATGCACGACGTGCCCGAACTCATAGAGCGGGTCCGCAACACCATGGACGCCGCCTACAAGGAGCTCTCCAAAGAGGTCCTCGCCGCTTTGCCCCCCGACTACCCGCTCGCGACCGGCGACTGA

>AyunATF23
ATGATTGACCTAAACTTAGTGAAGAGGTCAACTGCGGTGCACTTGTGCTTCGCCGTATCCTACTTCACTTCAGGACTCATTCTCAATTTCATTCAAGCTATTTTGTACTTTGGACTAAGACCATTTAACAAAAGATTGTACAGAAAGATAAATTATTATCTGTCCTATTCATTTTACTGTCAATTGGTCTTTATGTCAGAATGGTGGTCAGGCTCGAGACTAACACTGCATATAAAAAAAGATGAGTATGAAAAATTTTATGGAAAAGAACATGGATGTCTAATAATGAATCACAGTTTTGAAATAGATTGGCTAATGGGGTGGCAATTTTGTGATGGCATCGGTGTACTAGGAAACTGCAAAGCGTTTGCAAAGAAATCCATACAATATTTGCCACCCATCGGATGGATGTGGAAATTTTCTGAATTTGTATTCTTAGAAAGATCGTTTGACAAAGACAAGGAAATAATAAGAAAACAATTAACAGAAATCTGCGATTATCCTGATCCTGTGTGGCTATTACTGACACCTGAAGGCACAAGGTTTACGAAGACGAAGCATGAAGCATCTTTAAATTTCGCTAAAGAGAAAAACTTGCCGCTTCTAAAACACCATCTCACGCCAAGAACAAGAGGTTTTACTACCAGCATGCTGTATATAAGAGGAAAAATGCCGGTCGTTTATAATATACAACTTGCGTTTGAAAAAGAGTCTAAGACGCCGCCAACATTAACTAGCCTTCTTTTCGGCAAACAAGTGAGTGGGCATATGTATATTGAGCGGATACCGATAGAAAATGTGCCCCAAGAAGAAGCGGAAGCTAGCAAGTGGCTCCATGATCTCTTCGTTAAAAAGGATAAAATGCAAGATTCATTTGTGAATACTGGCGACTTCTTCCTGCAGTCTGGCGTGGAGAGAGTGGACTCGTTCGTAGTCAAGCCTCGCATTTATTCCCTTCTGAACACGGTTGGCTGGGCCATTGTGATATTGACCCCAATGATGTATTTTCTACTCGGCCTACTTTTTAGTGGAAAACTTATTTATTTCTCAATCGGATGTGCAATATTTGCTGCCTTTTACGTATTACTACAAAAGTCGATAGGCGCAACAAAGATTAGCCAAGGCTCATCGTACGGTACGGAGAAGAAGTAA

>AyunATF24
ATGTTTATCGCAGCATGGGGCGAGTCGCTGCTGTCACTGCCGAAGCGATGGCTCAGCACCCAGGGGTTCGGCAGCGAAGAGGAAAACTTCGAGAACGTCCAGCTACCGAAACTTCCGATACCAGATCTGGAAGCAACCCTCGCGTCATACCTGGATTACGCGTCGGTGATTGTGAACCAGCAGCAGCTGGAGATCACTAGCGCGCTGGTTAACACCTTCGCGGAGGAGCTGGGCCCGCAGCTACAGATCCAGCTGCTAGAACGGCAGAAGGAAATGGATAATTGGGTGACAAATTGGTGGCTTGATGATATGTACCTAAAAGTAAGGCTACCATTACCAATAAATTCTAATCCCGGCATGGTGTTCCCGAAAAGACATTTCGCCAAAATGGAAGAGGTGGCTGATTTAGGGGCGCTGTTTGTGGATGATTTGTTGGATTACAAGGAAATGTTGGATAGAGGGGAATTACCACTAGAAAGAGCAACGAGTCGTGAAAAAGGCCAGCCGCTATGTATGGAGCAATTTTATAAGTTGTTAGGTGTGTGTCGCATCCCAGAAGTGGGAAAAGATAGATTGGAATTGCCAACATTCCACGCTGATGATGTGGAGCAAGAAGAACTTGTCATAGTGGCATGCAGAAATTATTTCTACCCGATCCCAGTAAAAGCCGCCGATAGGGGTCGGCTGACTCCCGGGGAGATCCAAGCCCAACTGCTGCACGTTTTGGTCGACGCTGCCGGCGCGCCACCAGCACCCAGGACAGGCTTGCTCACATCCATGAATAGGGACCAGTGGGCAAAGGCTAGAGAAAGTATCATTAAAGATGAAAACAATCGCCACAATTTGGAGCTGATCTCGAGAGCTCTATGCGTGGTGTGTTTGGACGAGGCCGGGGGCGACAGAGCCGACACTGACGCGGACACCAGCGCGATGCTGCGAGCCATGCACGGCGGTGGGACCAGGTATCACTCAGCAAACCGCTGGTTCGATAAAACCGTACAGTTGATTATCTCTTCGGACGGCACGGTAGGCATGTGTTACGAGCACAGCGCTGCAGAAGGCGTCGCTGTCATCAGGCTGGCCGAGCGCGCGCTCGCTAGAGCAGAAGTGGCAGACCGGCCAGCGCCGCCACCTGCGCTGCTCCCCGCACCACAAGCCATCAAGTGGAATTTGTCTAATGAGGTCATGAGAACTATAGACCTGGCTGCTAAAGAATTAGATCGTAACATTTCAGACTTGGATTTCAAGGTGTACACGTACCGCGGCTACGGACGTGAATTTATGAAGTCGTGTCGAACAAGCCCCGACGTGTACATTCAACTGGCACTCCAATATGCTTATTACAAGATGTACGGTTGCTTGGTGTCGACGTACGAGTCGGCGTCCCTTCGCCGCTTCCGCAGCGGGCGCGTCGACAACATCAGGTCTGCTCACAACGCGGCGCGCGCGTGGGCTGCCGCCATGTGCACCGCTGAAACACCACCCATGAACGACGACGACGGCCAGAAGAAGGTCTCTTTCAATTTGTACGGGGAACGCAAAAAGCTAGAGTTATTCGAAGAAGCAGCTCGCAAGCAGACCGCGATAATGGAGGCCAATATCCTTGGGAGAGGGTTAGACAATCATCTGCTGGGACTGAGGGAAGCGGCTAGAGAGAGTTTAGGAGCGCTGCCGCCTGTGTTCACGGACTCTACTTACCAAAAGATGATAGAGTACAAACTAAGCACTAGCCAGGTGGCAACTACCACTGACGGCACATTCATGGGTTACGGCGCGGTTGTGCCGGACGGTTATGGTTGCAGCTACAACCCAAAGAAAGAATCTATCATCTTTTGCATATCTTCTTTTACTTCTTCGAGCGTCACCAACACAGAAGCTTTCAGGCAGAGCTTAGAAGAAGTACTCGACTCTATGAAACTTATGTTTCAGAATAGAAAAGTGGAAAATAATTAA

>AyunATF25
ATGTTGTTTAATGAAGAACTATATGAAAGTGTGCTAAATACAACAGTATGTGAAAGACATATTAATGAAATGAATTTTCTAGAATTTTTCGACGCCAGTTTCCGAATACCACAAAGCATAACCCTGGGCAGTCAAGGCAGCCTGGGCAACTACGAGCAGTGTCTCAAAATACGTCAAGACTTGTCGGATGATGTTATCGAGGGTAAATACTGCATGACACAACTGATGCTGGATGAGATGTTACCGTTGTTTAACTTAACTGACCGGACAAGGAATGAAATGAGAAACCATCAAGATTTTTTGAGACGAGTAGCCATTATTACTGGTGCAAGGAATCATAATAATGAAACTCCGGAGTTGTCCGATTTACTGTCACTTGCGTCATTTAGCCTAGCTGTATGCATCCCTAAAAGTTGCACCGTTCAACAAGCAGTTGGGAGATATTTGGAGCCGCTGAACGTTACGTTACGCGAAAGTTATTGTCGGCTACCTAACGACAAGGTGTATTCAACTGTAGATTGGTTTGCCATCACAATCTTCTCAATTATAGGGATATTAACTTTGATAAGCACATTTTACGATTTATACAACACATATTTTTTACATAAAGATCCAAAGGAAATTAATACAGCACTGAAATGCTGTTCAGTTCATACTAACACCAAAAGACTGTTTACGTTCTTAAATGTTCCCGGCGCTATCGGATGCTTGGACGGTATCAGATCCATCTCAATACTATGGATATTATTGGGGCATTCGTTATCGAATACGATCAACGGAACGATAGTTAATCCGCTCCAGATTCTTGAGGTGGCCACAAGCTGGAGTGCAATATGGCTGACCGCTACATTTCTGTCAGTTGACACTTTCTTCATGATTAGTGGTTTACTGGTCGTTTACGCTACTGCTAACAAGTTATCTCAGAGTTCCTTGATTAAAAACATTCACTTGTTTTACTTACACCGTCTCCTTCGAATGTTCCCTCTGCTGGCCACCGTGGTACTGCTGCAGGCTTCGATCCTGCACCACGTAGCGGATGGACCTAATTGGAACAATTTCGTGTCCAGCATACGCTCGTGTCGCCAATGGTGGTGGCTGACTTTGTTGCATGTCCAAAACTATATTAACTCTTCAGAAATGTGTCTGACTCACTCATGGTACCTGGCAGTGGACACTCAACTTCACGTGATCTCTCCGCTGGTGTTGTACTGGGTGCTGGGCAAGCGGCGCTCTGCTACCGTCGGTCTTACAAACGCCTTACTCATTTCTTTACTAATAGCTATCACGTATTGCTACAGTTATAACATTACAGGATTTCAAGGGTTAACTGAAAACATAGATAATTACTATGAGGGATATTACGTGAATACACTGACAAGATCACCACCATTCTTCGTGGGAATGGTGTTCGGATACCTTCTACACGTGAACCGTGGGAGGAAAGTTCATCTTCCTGCATTATACGTAAGTGCCACCTGGGCAGCTGCCGCAGTCCTCGGCTCCAGCATGATATATCTAAATTATCCAGGTCTAGTCATCCAACGGTTTTGGTTAAATTTACTAAATGCAATCATGAGACCACTTTGGGCCCTGTTCTTGGGTTGGGTAGTGTTTGCTTGTGCCCATGGATATGGAGGTCCAGTAAACTGGTTCTTATCTCTGAAAGTATGGAAGTTCTTGAGCCGAGTCTCGTATTCGTTGTACCTGTGCCACTATCCGCTGCAGTTTATACTGCGGGCCGCAGATTCAGCACCTTCCCACTTTACCATTTTAAATTTGATCAACACATACATCAGTGACGTCGTGTTATCTTTATTTTTCTGCATCCTCTTGTGCATACTAGTGGACGCGCCCTTCTCCACTCTGCTGAAGGTTATCTTGGAGCCCAAAAAAAAGGTGCAACCCGAAAGTGTTTCAAGAGAACAATTATCTCCATGA

>AyunATF26
ATGACTTCAGAATCTGAGGAAAAAGCTCTGCGATATAGAAGAGCTCAAAGCGTAACTAGGGCGGAGGAAATTACAGAGAAGGAAAAAAAAGCTAGGAAATTGCAAGCCGACAAACCATGTCACTACCCAAGGGATTCCCTATTTTCATGGAGCTCAGAATTCGCAGACTTCACTGGTCTTGTAAATTGGGGTTTCCTAATGCTTAGTATTGGTGGCCTTCGATTATTTCTTGAAAATTTTCTTAAGTATGGCATACTTGTGAATCCTCTTGAATGGCTGATAGTCCTGACTGGATATAATGAAGGCAGAACTAACCAATTTCCTTCCATTATTTTATTAATATTTAGCGTCGTGCCCACTGTTATCTGTTTACTGACTGAAAAGGGCATTGCAGTGGACCTAATTTCTGAGAAAATTGGTTTATCACTGCAAGTATCAAATATTTTGGTTTTAATATGTTTGCCAGAAGTTGCTCTTTATTTCAAGGGTCCTGAGTTCAGTTTCGTGGGCATAACAACAGTATGTACATTATACCTTATATTATTTTTAAAATTATGGAGCTATGTACAAATAAACCATTGGTGCAGAAAAGATGCTAAAAATAAAAAAATAAAAAACAAGTTACGAAGGCAAAGTTTATCAGCACCTAACTGGAGTGAGTTAATGAACGCCGAGCAAGACCAAAGCTTTGATGAGGAGAACAGCGATGAGGGTATTGGCCTCGTTAAATATCCTGATAACTTAAAACTTAGAGATTTATTTTACTTCTTGTTGGCTCCCACCCTCTGTTATGAGTTGAACTTTCCTCGCACCACTCGGATAAGAAAGCGATTTCTAATCAAAAGGCTGCTTGAAGTGATAGTCGGTGCGAACTTGATGTTGGCGCTGTTCCAGCAGTGGATGATCCCCTCTGTTACCAACTCAATGGTTACATTCACACAAATGGATTACGTCAGAATTACAGAGAGGCTGTTGAAACTGGCTGTGCCGAACCACTTGCTCTGGTTGTGCTTCTTCTACCTGACGTTCCACTCGTTCCTGAACCTGATGGGCGAGCTGCTGCAGTTCGCGGACCGGAACTTCTACAACGACTGGTGGAACGCGAACAACATCGCAGTGTTCTGGCGCACGTGGAACATGCCCGTGCACCGCTGGGCCGTGCGCCACGTGTACTTGCCGCTCACCGAGATGGGGCACAGCAGGATGGTCGCCAGCTCCGTCGTCTTCTTCATGTCGGCTTTCTTCCACGAATACTTGGTGAGTGTCCCGCTACAGATGTTCCGCATCTGGGCGTTCCTGGGCATGATGGCGCAGCCGCCGCTGTCGGTGATATCACGCGCGGTCGAGCGGCGGCTCGGCGCGCGCTGGGGGAACGTCATCGTGTGGAGCTCGCTGGTGCTGGGGCAGCCGCTCGCGATCATGATGTACTACCACGACTACGCGCTCCTGCACTTCACGCCTGCGGCTGTGCGCTGA

>AyunATF27
ATGGCATTCTTTCTACGAAGGTGTGTTGTGAATTTAAGAAACTTAAATAACACTCGGAGGCTAAGTGTTTTAACGGAATTAAGTAACAATAGATGTAGCACGGATTTTAGGATAAACAAAAAAATACGAATAGAAAAACATCCATCATGCCGTAGCATCAACACCAGTGCTGTAAGCAACAAAATTGTAGCATTCAAATTGTCCGACATTGGAGAGGGAATACGAGAAGTGGTTATAAAAGAATGGTTTGTTAAAGTAGGCGACAAAGTGGAACAGTTCGATAATGTATGCGAAGTGCAGAGCGATAAAGCAGCAGTAACTATTAGCAGTCGATTTGACGGAGTCGTAACTAAACTGTACCACGAAGTAGACCAAATCGCACTCGTCGGTCAGCCTCTCATGGACATTGAAGTTGAAGATGATAAAGAAAATGCATCACCATCTGACTCTGACTCGGACAATGAAGCTCAGCTTACAAGTAAACAAGATAATAATATCAACCAGAGAACTAAAGTATTAACGACCCCATCAGTAAGACGGATTGCCTCTCAGTTCAAAGTAGATTTAAATACTGTAAAGGCTACGGGAAAAAATGGAAGAATTCTCAAAGAAGATATACTCTCACACTTGAATATAAATTCTGATGCATCGAACGATGTCACAACAGTTATAGAAGCCAAACCTATACCGATGACAGTGGCACGAGCTAAGACTGAAATATTATTAGAAGACAGAGTAGTGCCTATCACTGGATTTACAAAAGCAATGGTGAAATCAATGACAGAAGCTATGAAAGTTCCTCATTTTGGATTCTGTGATGAATATAACGTAACCAACCTTGTAAAATTACGAGAAGGCATAAAAGAACTGGCAAAAGAACGCGGAGTTAAACTAACATACATGCCGATAATTATAAAGGCGGCTTCAATGAGTCTCATGAAATATCCCATTCTCAATAGTAGCTTCGATAGTACCGGCGAAAATCTCATTTACAAAGCAAATCATAACATTGGTGTGGCAATGGACACTTCCAATGGATTACTTGTGCCGGTAATTAAAAATGTGCAAACCAAAAATATTATAGAAATAGCCCAAGAATTAAACATCCTTCAAGAAAGGGGCTTACAAGGAAAACTTGGAGTCGGTGATCTGTCTGGTGGAACATTTACAATTTCAAATATAGGCGTTGTAGGGGGTACATATACTAAACCAGTAATATTGCCTCCGCAAGTATCAATAGGTGCATTAGGAAAAATACAGGTCTTACCAAGGTTCGATTCAGCAGGCAATGTGGAGAAAGCGCATATCCTGACGGTGAGCTGGTCCGCCGATCACAGAGTCATTGATGGCGTCACCATGGCACGCTTCTCTAACCTTTTAAAACAATACCTTGAAAATCCAAATACTTTGCTCCTAGACATTTAA

>AyunATF28
ATGATCCGAGGGTTGAATAAGGTTTGCGGTCATAAAGTCTTCTCCATGGAACCCTACGCATGCGCTATTCAATTGCGTAATGGGTACGCAGCGGGTAAATTAATTTCAAACAACCAAAAACTACCTAACTTGCCCGTACCAAAATTGAACGATACTTTGGGTAAATACTTGAATTCCGTGAAGCCTTTCTTGAATGATGAAGAATTTGCGGCTACATCAGCTATTGTGCATGACTTTGCATCAGAAAAGGGTGTAGGTGTAAAACTACAAAAACTATTAGAGGACAGAGCGACCAAATTTGAAAATTGGCTCGAGCAATGGTGGCTGCATTCAGCTTACTTAGAGTATCGTGATCCTGTCGTCATATTTTCCAGTCCTGGACTTGTTTTTCCGTTTCGCAAATTTGAAAACCAACACGATCAGTTGAAATATGCTGCGAAAACCTTATTAGCTTCTATGGAATATAAATCATTAATAGACAATGACAAAATCCCCTTGGAAATGATGGGCAAAAGTCCGTTGGATATGTCCCAATATAAAAAAATCTTCGGAACCTGCAGAGTACCGAGCGATAAAAGGGACAAATTGTCATTTAATGACAGTAAACATGTGACTGTTTTTCATAACAACCATATTTTTCATATGGATTTGTGGGGACAAGACAATGTGTTACTAAGTGAAGAGCAAATAGTTGAACAACTCAAAGCTATTGTGAAAGAATCACAAACTAGAGCGGAACACGGAGTCGGCATTCTTACATCAGAAAACCGAGACGCGTGGGCGAAAGCTTATGACATTTTAATAAAGGATGATACAAATAAAAAGTCTCTGGAAGATATTGAACGAAGTCTAGCAGTATTGTGCCTCGACTCCGCTGTTGGCTTGTGGCGAGGTCCCAACAAAAATGCTCGTCAAAACCTTGCCGGAGCCCAAACCATTCACGGTGGAGGTTCCAAACTAAACGGAGGCAATCGTTGGTTCGATAAAACAATACAGTTCATTGTCGGCGCGGACGGTGTCACAGGGCTGACTTACGAACACTCCCCGGCCGAGGGCCAGCCTATAGCCGTGATGACGGATTACATTATAAACTACATCGACCGAAATAAAGGATCTTCAGCTACACCTTCAGGAGATCCGATAAAACCGAGGAAACTTAAATTTTCCATCGATCAAACAGTTGCGAATACGATTGATAAAGCGAAGCAAAATTTAGACAGTCTTGTCGATAATCTAGAGTTGAACTGTTTTACTTACGAGAAATATGGCAAGAACTTCATCAAGTCGCAGAAATTGAGCCCCGACAGTTACTTGCAGATGGCTATGCAGTATGCATTTTATAGGCTCCATAAGACGCCGGGCGCGCACTACGAGTCGGCTGCCACGAGGATGTACTCGGGGGGACGGACGGAGACTATACGCTCTTGTTCAGTGGAATCGATCGCGTTTGCAAAAGCGATGATGGATGCCCAAACCTCCTATAGAGATAAACTAGCCGCTATGCAAAAAGCAATACAAGCACACAAAAACTACACTGTTCAGGCTTTGCAAGGATTTGGAGTTGACAGACATCTTCTTGGATTGAAATTGATTGCTGTGGAAAATAGTATCGATCTACCAAAATTATTTACCGATTCTGGATTCGTAAGAAGTAGTCACATGCGCATCTCTACAAGTCAAGTAGCATGCAAATGCGACGGCTTCATGTGCTACGGTCCGCTCGTGCCTAACGGCTACGCTACTTGCTACAACCCGCGCGATAACGACGTCAACTTTGCTACGTCCGCTTTTGTATCCAATCCGGAGACTAGTTGCACCAAGTACAGAGCAGCGTTGGAGCAAGCCATGCAAGACATGCATGATGTCCTATTGAAGACAACATCATCAAAATTATAA

>AyunATF29
ATGCATTACAAAAGGCCGGCGAGCGTTCCGACGGGGCAAGTGTGGAGGAGATTCGAGGGTCGGGGGCGAGACGGGATGCCGGCTAATAAATATCAGATACGAGATATGGAGGAGGAGTACAAGGAAGATTGTCTCAAGCTCATGGTAGAGACGTTCCTAAGAGATGAACCTTTAGTGAAGGCACTGGATGTGACCAGAGATCAGGACTCCATGGACACAATGAGAACTAATTGGTTGGAGTTGATGGATCAGAATGTGTGTGTAGCTTGCTTTACCGAGGTGGACGGACAGCCGGACGAACTAGCTGGGTTCAATGTATTGTTTGTTAAAAGTAAGGATGATCCTGAAGATGACTTTGATAAGGTAAAAGGAGAGCCCTGGAAGCAGTTACTAAGGACATTAACAGAAGTGGAGAAGTTGGCAAATGTGTTTGAGAAGTACAATGTAGACCAATACATGAGCTCCAGCGGGTTGACTGTGCTGAGGGAGCACAGGGGACAAAATATAGGAGCACAAATATTTGCTGCTAGGGAGCCGCTTTGCAAAGCGCTTGGCATCAAAGCTACGGCGACCGTATTCACGGCGATCACATCACAAGTGTTAGCTCAGAAGTGCGGGTATGAGTTGCTGGGGGAACTCCAGTACGAGGACATGAAGAGGTACGGCATCGACCTGAGCAAGAGTGACACGAGGACTGGGAAACTTATGGGCATCAAATTTGATTTTTAA

>AyunATF30
ATGAATATCCGCTGTGCAAGACCTAGTGACCTCATGAACATGCAACATTGTAATCTTCTGTGTCTGCCTGAAAACTATCAAATGAAATACTATTTCTACCATGGTCTATCTTGGCCACAACTGAGTTATGTGGCAGAAGACGAAAAAGGTCATATTGTTGGTTATGTCTTAGCTAAAATGGAAGAAGACGGAGAGGATAATCGTCATGGTCACATTACCTCATTAGCGGTTAAGCGCTCTCATCGTCGTCTTGGGCTAGCTCAAAAATTGATGAATCAAGCTTCTCTGGCCATGGTTGAATGTTTTCAAGCTAAATATGTATCACTACATGTAAGGAAAAGTAACCGAGCAGCTTTGAATCTGTATACAAACTCTCTTGGCTTCAAGATTCTAGAAATTGAACCAAAATACTATGCTGATGGGGAAGACGCATATTCTATGATGAGAGATCTAAGTACTTTTGCCACTGAGAAGACCGAAAATCAAGAAAGTTTAGAAATTAAAACAGAATCAGCTGTCATATCACAGTGCTAA

>AyunATF31
ATGGCAGAAGCGCACTCAGCTGTTGCATTTTCATTTGCCATCACCCATGACGGCTGGGATGTTAACTTTGACAGAGAAATACTTTATTTAGTCTGGGAGTCTGGTCTTCGGTCATGGAAAAAGCGCCTAGCAAGATTCAGGAATAGTATATTGAATGGTGTTTACCCGGGCCATCTGCAGTCTTTGTATGTGCTATGGACTCTATTAGTTGCAGCTTATTTTGGGGGATTCAACATACCCTTTGGATTAGTACAAAAAGCATTAACTATGTTACCTGGAACATCGACGATGTGGCAAGTGATCGCTTGTTTTTTGGCAGCCCTAGTTATGTGGTTATGTGTCATATTTTTTATGCGATATCTGCTTAAATTACTTTTGATGTACAAGGGATGGATGTACGAATCTAGAGCTCCGGGATCTCGTATATCTTTCAAAACCAAGCTTTGGGCAAGTATTGTGAAAGTATTATCAGGCTGGAACACTCCCAGGTTGTACAGCTTCCAAGGTTCGTTACCAAGACTACCTCTGCCTGCTGTGAAAGATACCATGAAACGGTATTTGATAAGTGTACGCCCTCTGTTAGACGACGAGAACTACAAGAGAGTGGAAAGATTAGCGAAAGAGTTTGAAGAGACCACTGCGGTTAAATTACAGAGATACCTTGTCCTGAAATCATGGTGGTCCAGTAATTACGTGTCTGATTGGTGGGAGGAGTATGTGTACCTTAGAGGCCGGTCTCCTATCATGGTGAATTCTAACTTCTATGCTATTGACGCTATACTAATGAAACCCACGCACATCCAAGCGGCGAGGGCCGCGGTCGTCATACACTACTGCCTGCAGTTTCGTCGGCTCATCGACAGACAGGAGTTGCAGCCGATTATGCTGCAAAATATGGTGCCTCTCTGCTCATGGCAATACGAACGTTTGTTTAATACTGTTAGAGTACCAGGCATCGAAACAGACAAAATAGTGCATTACCAAGACTCAAACCATATAACTGTTTTCCACAAGGGGAAGTACTTCAAAGTAATTGTCAATTACCGAGGGAGGCTACTTAATCCAGCTGAATTACAAGTACAAATCCAGCAAATATTGGATGACGATTCGGAGCCGTCGAAAGGGGAATTGCGGGTAGCCGCACTAACCGCCGGCGAACGGTCCCACTGGGCGCACATCCGGCAATCGCTGTTTAACCGCGGACACAACCGCACGTCACTGCACGCCGTCGAGAGTGCAGCGTTCAACGTTTGTCTTGACGACGTGGAGTATGGATTCAGCGAGGACGATCCAAGTAAACTAAGTAATTACGGTCGAGTGTTGCTGCATGGAAAGGGTCACGACCGGTGGTTTGACAAGTCCTTCAATCTTTGCTTCAGTACTAATGGATTCGTTGGGTTCAACGCTGAACATTCATGGGCGGACGCACCTGTTATGGCTCATATGTGGGAATACGTGATTTGGTCAGAATCTGATATAGGTTACGCATCGGACGGAAACGCTCTGGGCGCCGTAGAAAGTCCACCAACAGCACCGAAGCGCCTGCAATGGGATCTCAACAATGAGGCATTGCTTAACGCAATCGACGTCTCCTACAACGTCGCCCAGAAACTCCTCAATGATGTTGACCTCAATATCTTGATGTACACGAAGTATGGAAAAGGCTTCATGAAGAAATGCCGCGCCTCTCCGGACGCTTTCATCCAGTTGGTGCTGCAGCTGGCATACTATCGGGATGCGGGCCGTTTCTGCCTCACATACGAAGCATCTATGACCCGGCTGTACCGCGAAGGGCGGACCGAGACTGTCAGGCCGTGTACCATAGAGAGCTCAGCCTGGGTCAAAACTATGGACGATCCTAATGTTTCTGTGGAGGAACGTGTGAATTTGTTTAATAAGGCGAGCGTCCGCCACCAGCTGGGGTACCAAGACGCTATGGCGGGCCTCGGAATCGACCGCCACTTGTTCTGCTTGTACGTGGTGTCTAAATACCTGGAAATAGAGTCGCCCTTCCTTCAGGAGGTGTTCAACGAGCCTTGGCGGCTGTCCACCAGCCAAACACCGCATGGTCAAACCAGCAAGTTCGACTTGAAGAAGCGTCCAATGTGCATATGTGCGGGTGGCGGTTTTGGACCAGTAGCCGACGACGGATACGGCGTCTCGTACATGATCGCGGGCGAGGATATACTGTTCTTCCATGTATCCAGCAAAGGCACATGCCCCATTACGAACTCTACGAACTTTGTAAAGCAAATAGAACGTTCCCTCGCCGATGTACGAGACATGTTCGAGACGTACAACAAACTCAAGAGGAAATAG

>AyunATF32
ATGTTCAAACGACCGTGGGATGGTTGCCCCAAATTGTGGGATAGTTGGGATAAGAATGGGGTGGAGTGGTGGATACAGGACCTCCCGGAAGAAGACGATGAGAAGGCGATAGATCTTTTAGTAGATTACTTGTGTCCCGATGAAACGATGTGCATTTGTAGTGGCCTAATAGAAGATCCACCCAGCTTGGAGGGTTTCTGCGATCTGTGGAGAGAAATTCTAAAGAACAGAATGAGCTTAGCTTGTTACACCTACGTTGAGGGCAGAAAAAAATTAGTTGGTTTGAACGTGTGTGACGTCAAATGGATCGGCCCAGAAGGGTACGAACCGAAGTCGACAGGAAATGCGTATAGGAATATAATGGACTGTTTGCATTACATCGACTCAAAAGTGGATATATTCAAGTACTATGGGATTGACAAAGTGTTGATTGGGATGGGGTTGGTAGTCCACAAAGACTTCAGAGGTGAAAAACTTGGGACTAAAATACTTAACGCCAGAGAACCTTTGTGCAAACATTTCGGTATTAAAGCCACAGAAACAGTGTTCACCGGACCCGCGTCGCAGAAGTCGGCAGCCAGATGCGGGTTCGAGACCTTGTCTGTGGTGACGTTGAAGGAACTCGCAGAGTCCGGCCTCAACTACCCGCGGGACGAGAATAGGGTCATGAAGCTTATGTCGAAGAAATACGAGTAG

>AyunATF33
ATGGAAGGAAAAGCAACAAAAATGCCCAAAGTGGCTAAAGTGAAAAACAAAGCACCAGCTGAAATTCAAATTACAGCTGAGCAGCTGCTCAGAGAAGCGAAGGAAAGAGATCTTGAGATTTTGCCGCCACCGCCAAAACAAAAGATATCTGATCCAGAAGAGCTTAGAGACTACCAGCATAGAAAGCGAAAAGCCTTTGAGGACAATATAAGAAAAAATAGATTAGTAATAGGTAATTGGCTCAAATATGCTCAGTGGGAAGAATCACAGAAGCAGGTGCAAAGAGCCCGCTCAATTTATGAGAGAGCATTGGATGTGGATCACAGGAATGTTACCTTATGGCTAAAATACACAGAAATGGAAATGAGAAACAGACAAGTTAATCATGCTCGTAATTTATGGGATCGAGCAATAACTATTTTACCACGAGTATCACAGTTCTGGTACAAATACACATATATGGAAGAAATGTTAGAAAATGTAGCAGGGGCTAGACAAGTGTTTGAACGGTGGATGGAATGGCAGCCAGATGAACAAGCATGGCAAACATATATCAACTTTGAATTAAGATATAAAGAACTTGATAGGGCTCGGCAAATCTATGAACGGTTTGTAATGGTACATCCAGATGTGAAACATTGGATAAAATATGCAAGATTTGAAGAGAATCATGGATTCATTAATGGTGCAAGAAAAGTCTTTGAAAGAGCAGTAGAATTTTTCGGTGATGAAGAACTTGATGAAAGACTGTTCATAGCATTTGCAAAGTTTGAAGAAAACCAAAAAGAACATGACAGAGCTAGAGTTATTTATAAATATGCACTTGATCATATCCCTAAGGACAGAAATAAAGAATTGTACAAAGCATACACAATTCATGAAAAGAAATATGGGGACCGATCTGGTATTGAAGATGTTATTGTCAGCAAACGTAAGTATATGTATGAGCAAGAAGTAATAGAAAACCCAACAAATTATGATGCTTGGTTTGATTACATTAGACTTGTAGAAAATGAAAGTAATGTTGATGTTGTTAGAGACACATATGAAAGGGCTATAGCAAATGTGCCCCCATCAAAAGAGAAGCACTATTGGAGACGTTATATTTATTTATGGATAAACTATGCTCTATATGAAGAATTGGAAACAGAAGACTTAGAACGAACAAGACAAGTTTACAGAACTTGCCTACAATTGGTACCACATAAAATATTTACTTTTTCCAAAATATGGCTTATGTATGCACAATTTGAAGTAAGGTGTAAAGATTTAAAGCAAGCCAGAAAAACTTTGGGTATGGCTCTGGGAATGTGCCCTAGGGATAAATTATACAGGGGTTATATTGATTTAGAAATACAACTTCGAGAATTTGATAGATGTAGAATTCTATATCAGAAGTTTTTGGAATATGGCCCAGAAAACTGTATAACATGGATGAAATTCGCTGAATTAGAAACATTACTTGGTGATATTGACAGAGCTCGGGCTATCTATGAAATAGCAGTGGCACAGTCTAGACTAGACATGCCTGAAATTTTATGGAAAAGTTACATCGACTTTGAAGTGTCCCAAGGTGAAACAGAGAGAGCTAGACAACTTTATGAAAGGCTATTAGAAAGAACAGTTCATGTAAAAGTCTGGTTGTCATATGCAAAATTCGAATTGAATGCTGAAAATGCAGAAAATATTAACATTGAATTAGCAAGAAGAATTTATGAGCGTGCAAATGATAACTTGAGGAACGCTGGAGAGAAGGAAGCTAGGGTCTTACTATTAGAGGCATGGAAAGATTTTGAGAATGAAGTTAAAGATGAGGAACAACTTCAAAAGGTGTTGGCTAAGATGCCTAGGAGAGTCAAAAAGCGACAAAAGATTATTAGTGAAGGTGGCATTGAAGAAGGATGGGAGGAAGTATTTGATTACATATTCCCTGAGGATGAAATGGTTAGACCCAACCTGAAGTTACTGGCTGCTGCTAAACACTGGCGCAAACAAAAAGAAGTAATAGAAACACCTGAAGATATAACCAATCAAGATTGTCAACCTCCTCAACACAGCAGTAATGAAACTGAGTAG

>AyunATF34
ATGGAGAAACACATACAGCAGTTTAGAAATATTTTAGAACCAAGAAAAACTGAAAGTGGTATTTTTAAATTCATGACTCGAGATTGGTACCCAACTAAGACTTTTGTCTTAGACCGGAATTATACACCTCAAGATCTAAAGGATATCACAGCAAAATCGCTTTATATCGAATCATTAATAGAAGCGGAGAGCATAAGGACTGGGATTAGAAAGGAAAAATTAAAACAGGATGTTCAGCAGTACCTAGATGAGATTGGGTTAGAGAAGAAACTTTATGTTATAAGATGGATGGGTATTGTGTTCTTGAAGCTGGCATTCATGATGAAAATAGATATATTTGTTAATGAAACCTCCATATCAAAGTTGAAATCAAGCCTAGGTAAAAATCCAGTGCTGTTTTTGCCCACACACAGAAGCTATGCAGATTTCTGTTTACTTACATACCTCTGTTACCACTACGGTATTGATTTTCCAGCAGTTGCAGCTGGTATGGATTTCTATTCAATGGCCGTGGTGGGGCGCAGCATGAGGGATACTGGCGCATTCTACATCCGACGAACCCTTGCCGGCGCGCCGTTATACGCGGCCACCTTGAGGCACTACGTGCGAACCCTGGTGGCGAAGCATAGCGCGCCCGTTGAGTTCTTTCTAGAAGGCACTAGAAGCAGAAGCAATAAATGTCTACATCCAAAATATGGCATGCTGTCTATGACTCTTCTGCCTCTGTTCTCGAGAGAAGTGTCGGACATCACGATAGTGCCCGTCAACATCAGCTACGACAAGCTGATAGAGCATGAACTGTTCGCGTACGAGCATCTCGGTGTGCCCAAACCTAAAGAATCCACAGGGGGGCTACTGAGGTCAATAAGAAGGTTGAATGATAACTATGGGAATATCTACATAAATCTTGGCACACCCGTCTCAGTTAAACAGTTTATAAAAGACTCTGGGAACACCGACGAGATCTTAAAACCCTTAGACATGCAGCAAGTTAGCCCAGAACAGTTCAAGAAAGTGCAGGATATCGCTGATTACGTCATCACACTGCAGCAAGCCAGCACGGTGGTGACGGTCACCAACTTATTGGCGATTGTGGTGATGGAGAGTCTGATGAGGAACGAGACGTTGACGCTGGAGGAAGTGGGGGCTAGTGTAGGGTTGTTTGGTGATCTGTTGAGAAAGCTCGGCGCGAACATGTTCATAGAGGACGTGGAGGCGAGCCTCAGGCGGGTGTTGGTTGTGCATTCCCGGATGTTGACGATCAAGGACAACAGGCTGCGGTTGTTGGCGACGCCGTTGATGGATGTGTCACCAGATATCACCAAGAAAATGAAAGGTCACACGCTGAGGGCGGACAGCATGGCGAACGCGGTGCCGATCATACAGCTGCAGATGTATGTGAACCCGGTGTTGCACTACCTGGTGCCGGCGGCCCTGCTCTGCGCTACACTACAAAACGGGAACTCCACCATAGAGCAGCTGCGAGCGCCGTACTCGCGCGTGCGCGCGCTGCTGAGACACGAGTTCTTCTACATCGAACGCAACGAGCAACACACGCTAGACAAAGCTGTAGAATTCTGCGTAGAGAATGCAGTGATAACAAACAACGGTGGATATTACACGAGAGGCAGTAACACCAGTCTGCAGTACACACTGTCGTGGACCATTCTACCCGCGCTCGCTACTTTGTCGGAATGCATACACGTTATGAGAGAAGTGAGTGAGTTGCCTCACAAAGAGGCGTTGAGGCGAGTGCAGCAGCGCGCGGAGCTAGCGCGTCTGCACCCGTACTGCCTGAGCCTCGAGGCGGCCGGGAACGCGCTGCACGCGCTGCTCGCCAACGGAGCGCTCAATAAACTTAAAAGTGAAGACGTAGTATATCAAGTGGTACCGCAAGTCATGGAAGAGTGCCATCTCCTAGTCAAATCAGTGTTGCCAGCGTTTAGTGTTGATTTCGATAAGAGTAACTCAGTGATTCTAGATCAACAAGTGGTTTCTAGATTGTAG

>AyunATF35
ATGTATACATATATAGGGACTCCTGAGTTAGATGTTAGTAGGTCATACATGGCTTCTAATCCGAATCTGAACGCATTGGAAGGCTTCGTCCCCAGTTCCTTTTCAGTCCATCCCCACTACGCCATGGCGGCAGGGCTATTGCTCTGCGTTGCTTGGTATTATACAATACTTGCTGGGTTTTATATTCTTTATTGTCCAGTTATGTACATAATGTTCTTCCATCATAAACTGTACAGAATAATCGTCGATACGCTGTTTGCTCTTTGGGAAATGTATGCGGTGGCCCTTTTCCAATCTTGCTTCGGGACTCAATTACATCACTACGGAGATTATGTAAACCCTGATGAAAGAACTATCATTATAATGAACCATCGCACAAGGGTCGACTGGAACTATGTGTGGATTGCGTTGTATCATGCTAATCAGCATCATGACGACGAATCTTGTATTTGTAAGCAAATAAATAATAAGAATACACGAAAAACAGATACTTGGAAGAATTTAGCAAGAACAGCTAAAATTAAATTTGTTTTAAAAGATGATATCAAACGTGTTCCTGGAATAGGGTGGATAATGCAACTTAATTATTTTCTTTACGTGAAAAGAAATTGGAGCGAAGATCAACTAAGCTTAACGAAATTCGTCGCGTACTACAACAAACTTGACTATCCGTGCAGACTGGTTCTATTTCCTGAAGGAACTGATCTAAGTTTAGAGAACCAAAAGCGAAACCAGAGATATGCTGAAACACACAAATTGCAGGAGTACGAGTACGTCCTGCACCCTCGCACCACGGGCTGGGCGGCGCTGTGCGCTCAGCTGCGGTCCGCCGGCCTGGAGTCGGTCTACGACGTCACCGTCGCCTACGACATACCTGCTCAGACAGAATACGACCTGCTTTGTGGGAGGATACCTTTACATGTATATTTTCACTTTAAACGTTATTCTATAGACGAATTGCCAGATGAAGAAGAATCTTTACGGTTGTGGTTGAACAATTGTTGGAGTTCAAAAGAAATTATGTTACGAAAATTTCACTTGGATGGATACTTCATTGACCCAATCACCAGTAAGGCTTCCGTCGAACGCGCTCCGAGATCGCTGCGTCAAGCTACATATGGATTTCTATTTTGGACAGTAATTGACGTAACGTTTATTTATTTACTTACATACAGTGTCATATTCCGGTTTTGGGTGATATATCATAGTTTATTATTTGCATTTGTAACGTGGCACTTCGGTGGCTTTCAAAATATTCAGTATAAACTCTTACATAAATCTAACTAG

>AyunATF36
ATGGCTTCTCAAATAGCTAAATCCGTTTTAAAAGCCAGCAAAGTTGGCTCGACCGTCAAGTTCGATACTGCTAGACGTGCCTTGAGCGTTGCACCCGCTCTTCAACAAAAGAAGTCACTTTCTGATACAACAGGCAAGAATGTTGTGCTCATTGATGGAGTCCGCACTCCATTCTTACTATCCTTCACGGATTACTCTAAGATGATGCCGCACGAGTTGGCAAGGCATTCCTTACTGGGCCTTCTACAAAAGACTGGGATACCAAAAGAAGTGGTCGACTACATAGTGTACGGCACTGTAATACAAGAGGTGAAGACATCTAACATCGCCCGCGAGGCTGCGCTGGCGGCCGGCTTCAGCGAGCACACCCCCGCCCATACCGTCACCATGGCGTGCATATCATCCAACCAGGCTATCACAACTGGTATCGGCATGATAGCAGCCGGAGCGTACGACGTGATCGTTGCCGGCGGAGTGGAGTTCATGTCGGACGTGCCGATCCGGCATTCGCGCAAGATGCGCAACTTCCTGCTGCGCATCAACCGCGCCAAGACCCCCGCGCAGCGACTCTCCATGATCGCCAGCCTTCGACCAGACTACTTTATGCCTGAGTTGCCGGCGGTAGCGGAGTTCTCCTCCGGCGAGACGATGGGGCACAGCGCGGACCGGCTCGCCGCCGCGTTCGGGGCGACGCGCGCCGAGCAGGACGAGTACGCGCTGCGATCGCACAAGTGCGCTGCGCACGCGCAGCAAGCAGGGTACTTCACTGACCTCCTGCCTATCACAGTGGAGGGCAAGTCGGGTGCAGTGGATAAAGACAACGGCATCCGCGTATCAACTCCGGAACAGCTCGCCAAGCTGAAGCCGGCTTTCGTGAAGCCCCACGGGACAGTCACAGCGGCTAACTCATCATTCTTAACGGACGGTGCCTCCGCGTGCCTCATCATGTCGGAAGCTAAGGCCAAGGAGCTGGGCCTCAAGCCGAAGGCGTATCTACGTCACTTCACCTATGTGGCTCAGGACCCCGTGGACCAGCTGCTCCTGGGCCCCGCGTACGGCATCCCCAAGATCCTGGACAAAGCCGGGCTCAAGGTCGGCGACATCGACACCTGGGAGATACATGAGGCGTTTGCGGGACAAATCCTAGCGAACTTGAAGGCGTTGGACTCGGACTGGTTCGCTCAGAACTATCTGAAACGCCAAACCAAGGTGGGGGCGCCCGAGCTGGCGAAGTGGAACACCTGGGGCGGCTCGCTCTCCATCGGACACCCGTTCGCGGCCACCGGCGTCCGTCTAGCGATGCACACGGCGCACCGGCTGGTCCGCGAGGACGGACACCTGGGGATGATCTCCGCGTGCGCCGCGGGCGGCCAGGGCGTCGCCATGCTGCTCGAGAGGCACCCGGACGCCACCACCAACTAA

>AyunATF37
ATGGCGCTCATGTGTAGAGGTATTTACATTGTTGGCGCGAAACGGACGCCATTTTGCAAGTATGGCGGACTACTTCGCGATTTCCAAGCGTCACACTTATATGCTGAAGCGGCGAAGGATGCGATACGTTCAGCCGACTTAGATCCAAAACTTGTGAACAGCACTATTATTGGAAACGCTTTTTATTTGAGTCAATGTGACGGCGGTAAGACTCCGAGGTACTGTGGGCTCTACTCCGGAGTCCCTATAGACAGGCCAGCACTGGGTGTCAGTAAAGCATGCGGCACTGGCCTGCAGGCTATTATGACTGCGGCTCTGGAGCTCCAGACAGGTCAAGCGTCTATAACTCTAACAGGAGGCACTGAACTGATGTCCAGCTTGCCTCTAATGGTCCGAGGAGTCCGTTATGGTACCACCCTGAGCTCGACATACCAGCTCGAAGACACGACGATGGCATTAAACTACGATAGCACCATAGGGCTCACGTTGGCTGAAACAGCAGAGAACGTGGCTAAACAATATAATCTGAGCATGGAAGAAATAGATGAATTCAGTAGAAAGAGTCGCGATAAGTTTAAACTAGCTCAAGACACCAAAGCTTTTCAAGAAGAATTAACTGCTGTCACAGCAAAGTTGAAAAAACGGGAAGTGCTGGTGGATAGAGATTACATAGAAGATAGAATAGAAGTTGCAGAAGGAAACGTAATTGCTTCTGGTAATTCTTCTTCGCATGCTGATGGAGCAGCAGCTTTGATCTTAGCTGATGAAGAAGCCGTAAAGCAACACAGGCTCCAACCAGTGGCGAGAGTTGCCGCGTGGGCCGCAGTGGGCGTCGGCCCACGGGACGCCGGCGTGGGGGCCGCGTCCGCCATCGCTAGACTACTAGAGGTCGCTAGTTTGCAGATACAGGACGTCGATTTATTCGAGATAAACGAAACCTTTGCATCGCAAACATTGGCTATAGCCAAGGTATTAGGTATAGACCAGCATAAATTGAACCCTCACGGTGGCGCTTTGTCTTTGGGGAACCCAGTGGCTGCCACTGGAGCTAGGATGGCGGTGCACATGACTCATCTACTGAGAGACAATCAAGCAAGGAGAGGTGTGGTCGCATCCAACTGTGCCGGAGGTCAAGGTGTAGCAATTCTCTTAGAGACAGTGTAA

>AyunATF38
ATGGCTGGGTTTACCTGGTACTTGTCTGAAGGCTTCCAAGTTATTATTGAGAAGTCGAAAGAAACAAAATGCTCTCTAAAAGATGTGCAATTGCGTTTCTTGTGCCCTGATGACCTAGAGGAGGTGAGATCTCTGTGTAGAGATTGGTTTCCAATAGAATACCCTCAATCATGGTATGAAGATATTACTTCATCAGAGAGGTTCTTTGCCCTGGCTGCAGTGTACAAGAGTCAGATTATTGGGCTTATTGTAGCTGAAATTAAACCTTATCTCAAATTAAATGCTGAAGACAGAGGAATATTGTCAAGATGGTTTGCTTCAAAAGATACTCTTGTTGCATATATACTTTCATTAGGCGTGGTACGCGCGCACCGACGCTCGGGCATTGCGTCGCTGCTACTGGACGTGCTGATCAAGCAGCTGGCGGGGCCGGCGCCGCAGCCGCCGCACGACCACCGCGTCAAGGCGCTTTTCTTACACGTACTCACTACGAACGCTGAAGCTATACACTTCTATGAGAAAAAAAGGTTCAAACTGCACTCGTTCCTGGCTTACTACTACTCAATAAAGGGTCGTTTCAAGGACGGATTCACGTACGTGTACTACGTGAACGGGGGCCACGCGCCGTGGGGGCTGTACGACTACGTGAAGTGGTCGGCGCGCGCGGCGTGGCGCGGAGGCGGCCTCTACCCCTGGCTGTGGACCAAGTTGCGCACCGCGCTCGCGATCGCGTGGCACAGGTAG

>AyunATF39
ATGTTTAAATTCGCGATATTATTTTTGATAACGGCAAACATAGGCAAAGTGTTTTCGTTTAATGATATTTTTAATGAAGAACTATATGAAAGTGTATTAAATACAGCAGTATGTGAACGGCATATTAAGGAAATTAATACTTTTGCATTTTTCGACGCCAGTTTTCGTATACCACAAAGCATAACCCTTGGCGGCCAAGACAGCCTGGGTAACTATGATCAGTGTCTCAAAACACGTCAGGTCTTACCGGAGGACGTGATCGAGGGGAAATATTGTCTAATACAACTGACGCTGGATGAGATACCGATTCTAAACTTGACTTATTGGGGATGGCATGATATAAGACATAATAATAGAACACCAGAATTATCCTATATGATTCCTCATGCGTCCTTCCGTCTTGCTGTATGCATCCCTAAAACTTGCACCGTTCAACAAGTAGTTGGGACATATTTGGAGCCGCTGAACGTTACGTTAGGTGAAAACTATTGTCGGCTGCCTAACGACAAAGTGTATTCATTTGTAGATTGGATTGCCATCACAATCTTCTCATTAATGGGAATATTGACCTTGATAAGCACTACTTACGATCTGTATAATACACATTTTTTAAATAAAGATACAAAGGAAGTAAATACATTATTGAAATGCTGTTCGGTGTACACTAACACAAAAAATATTTTTACGTTCTCAAATGTTCCCGGAGCTATCGAGTGCTTGGATGGCATTAGATCCATCTCCATCCTGTGGGTACTGTTGGGGCATTCCTTCTCGACCTCAGTTAACGGATCATTAGTTAATCCGTTCGACGCTTTTGAGTGGTCCAAAAGCTGGAAAGCAATATGGGTGACCGCTGCAAATTTGTCAGTTGACTCATTCTTCATGATGAGTGGTTTACTGGTCGTTTACACTACTGCTAACAAGTTAACTCAACGTAAGTTTATTTATTTGATTGTTTAA

>AyunATF40
ATGGAGAAGTTCAATCGGCCGTGGGATGGTTGCCCTAAAGTGTGGGATAGCTGGGATAAGAATGGGGTTGAGTGGTGGATACAGGACCTCCCGGAAGAAGACGATGAAAAGGCGATAGATCTTATAGTAAATTACTTATGTCCCGAAGAAACATTGGGCGTTTGTAGTGGCCTCTTGGAAGATGCATCTAGCTTTGAAAGCCTATGCGATGCGTGGAGAAAAATTATGCAGAATAGAATGAGCTTAGCTTGTTACACCTACGTGAACAGTAAAAAAACTCTGGCTGGTTTGAACGTGTGCGACGTTAAGTATCTCGGCCAAGAGTATGGTACGAAGCCGACAGGTCAGGCATTTAATAATATTTTAGACGCCTTACACTACATTGAGGCAAAAGTTGATGTATACAAGTACTACGGCATCGACAAAGTGTTGGGTGGGATGGGGCTGGTGGTGCACAAAGACTTCAGAGGTGAAAAGATCGGCGGTAGAATACTTAACGCTAGAGAACCTTTATGTAAGTATTTCGGCATCAAAGCCACAGAAACCGTGTTCACCGGACCCGCGTCGCAGAAGACGGCTGCAAGGTGCGGGTTCGAGACCTTGTCTGTGGTGACGCTGAAGGAACTCGCAGAGTCCGGCCTCAACTACCCGCGGGACGAGAATAGGGACGTGAAGCGAATGTCAAAGAAATACGAGTAG

>AyunATF41
ATGTTTCTGAAAAATGTATTAGTTACTTTATTTTTATTTTCGTTGTTAGATATAGTTGTGGGACATCGAACTACGAATGTTCATAATAATTTGTTTGATTTACAACTTTATGAAGACGCATTGGATGATGAGCTCTGCGAAGAACAACTTGCGTATTTGTCGAACAACGATACGTCCTTGTTATTTCGATTTTTAGATGCTGGACTAAGAATCCCATCAGGAATTCTGCAAGGTAACTCTGCACACTTTGGTAATTATTACCAATGTTTAGAAATAAATGAAGAAACCTCGAATATGCGCATAGAAGGAAAATATTGTACATTATCAATGCCAGTAGATGATAATGAAGATTTGAAAGCTTTTGGGTTAAAAAATACTAAGAAAGAAATATTTGAAAAGATTAAATCTGCTCACCGCGATCTCATGTTATTGAAACATCAATACGTTGCAGTTGAAAATTATTCTAGGTCAGAATTAGGTGAATTTGGCTTACAGTACATATTAGCTGTATGTGTACCAAAGCCATGTACAATAAAAAAAACTTTAAGTGCTATATTGCCTATTGATATAAATGATTTTATTGACTACGATGAGGCGTATTGTCGTTTGCCTAATGATAAACAATTTACTCCTGGTGTATATATTGGAATAATAATATTTACAGTTTTCATATTACTTACATTACTAAGCACTTACTACGACGTTTACTATACTTTGATTCTGAAAAAAGATCCAAAGAAAGCCAATCCTTACTTAAAAATATTTTCTGCTTATACTAACACCAAGCGACTGTTAACATTTAACACTAGCCCTGGCGCTCTGGAATGCGTAGATGGAATCAGAGCATTGGCCACACTGTGGGTTGTAGTTGGGCACACGTTTGTTGTCATGGTAGTTACGGTACCATTAACCAATCCTCTGTATCTCATGGAATGGGCACAGTCCTTCAAGGCATTATGGGTTGTCTCCGGGACCATAACAGTAGATACATTTTTCTTATTGAGTGGCTTATTACTAGTTTACACAACAGCAGGAAAATTTAGTAGCAGTAAATTTGTTAAGTCAATTCACCTGTTCTATCTGCAACGTTATCTAAGACTTTTTCCTATAGTAGCAATTGGCATTCTTTTGGAAGTATCATTTAGTGCTTTCATTGTGGATGGCCCATATTTTGAATTCGTCGCAAGCCGGGTAGCGAATTGTAGAAATAACTGGTGGAAAGCATTATTATTCGTGCAAAACTATGCAGAAACCACCATTCCAACTCAATGTCTTGGCCATGCGTGGTATTTAGACGTGGACACACAGCTATATTTCCTATCACCACTCATACTGTTCTGGGTGTTCAGAGGCACACGCTCTGCTTGGCTCGCACTGACAGGTGGATTATTAATATCACTGGCAACTGCAACAACTTTCAATTTCTTCATGAACTTCAATGGAGGAACTCTTGTGCCTTCCCGTAGTCAGGAAGATGCTGATTTCTATTCGGCACATTACTACATTAACACACTTACTAGGGCGTCTCCGTTTTTTGTCGGTATGTTATTCGGATATATAATACACAAATATCGTGGCAAACAGATTGTCATGCAAAAGATTGCCGTTGCAATTCTATGGTTTTGTTGTTGTGCACTAATGTTCTCTATTATGTATTACAACTACCCATTAGTTCAAAACGATTATGATAATCAACTATTAGATAACATCATGAATTCATTTATGAGAGCCGGCTGGGCCCTAGGTGTGTCTTGGATAATATTTGCATGCTCTCACGGCTATGGAGGTCCCGTGAATTGGTTTTTATGTCTTCACCTTTGGAAGCTACCAGCTCGATTATCGTTTGCGATATATGTTTTGCATTATCCTATCATGTTTATTACATATGCAACTTTTCTACAGCCTTTGACATTTTCTGCTAATAAATGTGTATACAACTTTTTGGCTGACTATTCCTTGTCGTTCATAGTTAGTTTTATCATTACCTTACTAATTGATGCGCCATTTACAATTATCGTAAAACTGGCTTTTGGTGGAGGTTACAAGAAACCAAATGAATTGAAAAAGAAAGAGAAAATTAATGACTTATTAGAAGAAAATCAAGAACGATTTGACGGTAATTGCAGCAAACTTGATTCTAAAGAAGTTGTCACTTTAGATTTACCAGGCGGTAATAAAAGAAGCTCTATCCCTGTCCCGGAAAGTTGA

>AyunATF42
ATGATCCAGGTCACTTTGTACCGCGTTTTTTCGACACTCAACTGGGGGGTATGTGTACCATCCCCATGCATCGCAGAAGATGTCGAAGTGATCCTTAAGGACGCCATAAAGCACTATCAACATACCAGCGGCATTGTCGTGAAGGTTAAAGTTGATCAACGTGATTGTCACACTCTAGAGAATTTCGATTTTTGGGCTGAATGGCTTGAATGGCCCACCGTTTTGACGTTGGGTTTCTATGCGATCATCGTTGTATTGGTATTAATAGCTACGCTCCAAGACTCGTGTGCGGAAAATAAAAATGATAAACAAAATGAAAATGCTGATGATAAAGCCGAATGCGACCAAAAAGGAGATGACGAAGATAAAGTCGAAAATAAACGTATAGATAGCCTCCTCAGCTCGTTCTCTCTGTACCGCACCATCAAGAACCTCACTGCGCCTGGCGATGCTGACGAGATCCCCTGCATCCACGGTGTCCGCGCTATAGCGACTATAGCGTTGCTTGTCGCCCATAAATTTGTGCCTGTTGGTGTCACGCCTTACTCCAATAGACTTAAGGTTACTGAGACCGCAAGCTCGCCGCTGTTCTCCTGGGTGCGTGCCGGCTGGGTGTACACCGACTGCTTCCTACTGCTGAGCGGGGCGCTCACAGCTCACCGCGCCACCAACACTGGGACCCCGAGGAGGATTCTCTCTAAATACCTACGATTAACCCCTGCTCTGCTAGCTGTAGTGCTGTTCTATGCTTACGTATGGGAGAAGGTATCGAGCGGACCCATGTGGGGGACATTAGTACAGAGGAATTCCGAAATCTGCAGAGAGGGTTGGTGGTGGAATTTATTGTATGCGCAGAACTACTACGGATTAGATGAAATATGCGCACCACAATCTCACCAGCTAGCTCTGGACATGCAGCTCACCGTCCTCGGCGGGTTCCTCGTCTGGATGGCTCAGGTCAAGTCCAGCTCCAGTTACTTCACTTTGCCGGCCCTACTGCTCGTCGGTAGCTACTTGCGGTACTCAACTGTGTACGAGCATCGGCTTACTATGCTCGCTTATCATGGTGTGAGCGTGAGCCAGTTGTACCGTACCGCGAAACTAACGTACACCTCGGCGATACATCGCTCCACCCCCTACTTGGTCGGTATAACTCTGGGCCTCGCATTACGGAAACCAGGGAAACCTAACAAGTTCCTCCTCATATTAGGTTGGCTAGCCTGTTCAGGATTGTGGACGTCTGTTTGGTTGGCAGTCCTGGACTCTGGGTCCACTCAGTACAGATACAGCGCTTCCTCGGCTGCACAATTCGCAGCAATAGCTCCGGTGTCCAGCGCTTTAGCTATGGCGTGGACTGTTTATGCGGTGCACACAGGCTCTTGTGAATTTCTATCTCGCTTATTGTGCTGTCAACCGTTGGTGCTTATAAGCCGTCTCTCTTACGCATTATACTTGACGCAGTTCATTGTTTTCCTTACTAATGCAGCCACTGTTCGAACTTCGAAGGAATTCACCATACTTTCATTGATCGACATCCATGAAATATGTGCAATTTTGCTGTCTTCAATAGTTTTGACATTAACATTGATCACGCCTATGCAGTCAATATTAAAATATGTATCGTTAAAAATACGAAAAGAATCTGCAGATTTGGAAAAGAGAAGAGAATTAGAACCTATAATAGAAGAAACAGAGAAAGAACTTCAGTGTCATACAGAAGAAGAAAAGCATAAAAACATTGATGGAATAAAGAATAAGAAAAATCTCATTGTACATAGAGAACCTCCTGAAGAAATATCTGAAGTTGAATTAGAGCTAGCGTTTGAATTACAAAGAAAAGTTGATGGACTAGAAGAAATTCTAGAAGAAGAGGAAGGGGAAGAAATGGACGAAGAATACCAAAATAATTTGGATGAAGAAGAACCAGAAATTGTTGAAGAAGAAGGCGGTGAAGACTTTTGGACGGAAAGAGAAACATATAATGCTAGAAGAAATCAGTTGCCGGATCAAGATCTAGAAGAATGGGAGTGGACCTCAAGTGGCAACGGACAGACAGGCGCCCAATATTATAGACACAATAGATAA

>AyunATF43
ATGCGAGCGCTGGCCTACGCCGCCGCCGTGCTGTGCGTGAGCGCCCTCCGCGCGCAGACGCTCACCGATGAGGAGTACTACTCAATGCCTCAGTTGTTCCACCTGGACGACTACGAGGGCTGCCTGGCCACCCACAACGTGTTCTGTATGGGCAGCTTCGAGCTCACCACCGACGACCCTCATCACCAGTTGTTCCGGATGATGAAGAGATATTCAGATAATTGGGTGGACAATTTCAACCACACCAGGCTGCACAGAGGGTGGTGCATCAGCAAACGATGTCCCAAAGCAAAAGAAAAAAGCTCCGCTCTTGATACGTGGTTCTCGACATGCGTGAACGAAAGCACAACAGCCGAATACAACTTGTCAGCACGACTGTACCAACTGGATTATTGTAAGCAGAGAGTTGATGCGCCTCCTGACACCGCGTCTGAGACGGCGTTCTCTAGTTTCGTGGCTACACTGCTAGCTTTAGCGGTCGTCTCCACTGTGCTGGATAAAACGCTACCGGATTACGCTAAAAAAAATGCTCAATGGGCGCTCACCTGGTCTGTTCCTGGGTGCTGGGAGGCTCTCACATCCTCGCCACTGATGTCACCAGACACTGATCTCAGGGCTTTCGACGGCTTGAGGGTAGTCTGCATGATGTGTGTCATAATAGAACACGTGGTATGGCTGTGTACGCTCTCTTACGTTGGTGCGACGAGGTACACCGAATTGACACGTCGCGCCGGGGACGTGATGTTGATGACAAACAGTACTCTCGTGGTGCAAATTTTCTTCATGATGTCCAGCTTCCTGCTCGCACACAAACTCCTCCAGCAACGGAGGAGGCAGCAGCGAGTGCAGCCTTTTACGACATTCATCCAGACTATGGTCAATAGGATCATTAGGCTTAGCCCAAGCTATTTCGTGGTGGTGTGGTTCGCGGCCAGCGCATGGGAGCACCACGGCGGGGGGCCGATGTGGACGCCGCTGGTGGAGACTGAAGCGGCGATATGCCGAAAAAAGTGGTGGACGCAGCTGTTGTATTTGAACAACGTCATATACCCTGACGACAAATGTCTCATACAGACCTGGTACCTTGCAGCCGATATGCAGCTCTACGCGGTTTGCCTCATCCTAACCCTCATCCTATGGAGATGGAGGCGAGGCGCGATCTACATCCTGACAGCTTTACTGGTCAGCTCTATAGCAATGCTGTTCGGATTGGCGTACACTTGGAACCTGATGCCCACATTTGTGTTACATAGGCCGGAGCTAATCCGATCTACGTATAGTGGGGAACCATCATTCAATATGCTGTACCAGTCGCCTCTGGGCAACATGCCTGGTGCGCTTACGGGGCTTCTCCTCGCGCACGTCCATCACGTCTTGCTGGATAATAGCATACACCTGAACGATTACAAGTGGTTCCGCTGGGTATCGGTGTCGGCTACTCCTATAGGGATAGGCTGGGCCGCCGTGTCACCTTTACTGCTCGGGAACGGAACGCCCAGCCGAGGCTCCGCGGCGGCTCTGGCGGCATTTGAAAGACCGGTCTTCGCGTTCTTTACGGGGTTGGCGTTGATAGGAGCAATGCACGATATTAAATCTCCGTGGCGCCGCTGGATGTCTTGGTCGGGCTGGTCGACGCTAGCTCGGCTGTCTTTCGGAGCGCTGCTGCTGCACATGCCTCTCAACAAGACCCTCGTCGCTTCGAGGATCGCAATGTCACAGATCGGAAGACAGACCGCGATCACCCACTGGTTCGGTATCGCAGCCTCCTCTTACCTGCTGGCTATACCCCTGGCGCTGCTGGTGGAGTTGCCGGCACAACGTCTCCACAAGTACCTGACCAGCCGCTGCCCCGCAGCCAAGCCGGTACCGACTGCAGACGACCACAACAACAACACGAAATCCAATATGTGA

>AyunATF44
ATGGCGTTTTTGGTGTCACTCGTGTCGTTTGCGGCTTCTGTGTTTTACACGCCTTTTCTTTTATTAATATTGTGTGTAATATTCCTTGCGTCTATTGGAAAGTCCCTGGGCGTCCGGAGGCTTTATGTAAACATCTTGCTCAAATTATTCGAGTATGGAAGACAACACATCGAGGTCGCGCAGCAGAGGTCAGACAGTTCTGATGACGAAGAAGAGATGCCGATACCAGACGATAAGCCGCCGTCAGCGGTGATCAAGGAGAACGGTATGAACGGTTCCACGAAGATGACGGTGATAGAGAGAGAAGAGATCCTCGGCCCTTCGCCGGAGTTGAACTACAAGAGTAGCAGTCTGGACAGAGTGCCTAATGGACATAAACCAGATCAGGAGAAAGGCGATAATACCGTAGAATTCCAGTTGTCTCACTGCCTGGACCTGGTGAAAGCGGGAATGGAGTCTATCATAGAGGATCAGGTCACGTCGGTCTTCGAAGCCGAGGAGTTGAGGAGTTGGAACTTGTTGACTAGGACTAACAGACAATACGAGTTCCTGTCTTGGCGCGTGACGGTGATATGGGCGATGGGGTTCATTGTCAGGTACATGTTCCTGTTGCCCCTCAGGATACTCATATTTATTATTGGGATAATGACGTTGGTGTGCTCCACTGGGATCGTGTGTTGCCTCCCTCAGGGGGCGATCCGCCGGAAACTCGGCGAAATATCTTACAAGACGTCCTTTAGGGTGCTCGTCCGAAGCGTGTCCTGCGTGATCACGTTCCACGACGTGCAGTACATGCCGAACACGAATGGGTTCTGTGTTGCCAACCACACCAGCCCCATCGATGTTGCCATGCTCAGCATGAACACTTGTTTCTCTTTGGTAGTATTTCGGGTTATATTCGGGGCTCTTTTCGTTGTGAACGTCGGGATGCATTGCCAATTATATGTATAG

>AyunATF45
ATGTCAGCATATTATCTCATGTTCGCCTTACTTACACTGCTCAATAATTCTTGCTTATGTTATAAACCAGTAGTTTTAATTCATGGAATCATGACAGGAAGTGGTAGTATGGAGTTGATAAGCCATAGAATACAAGAGAAACATCCAGGCACAATAATTTACAATGTCAACAGATTTGAGAGCTGGTCCAGCCTGGAGACAATGTGGCATCAAGTTCTTGAAATTGGCAATGACATTGCCAATATATCGTCAAGACATCCAGAAGGCATAAATTTATTAGGCTATTCCCAGGGTGGCCTGGTAGCCAGAGGCATTGTGCAAACATTTTCTAATATCTCAATAGATACTTTTATATCACTAAGTTCACCGCAAGCTGGACAATATGGAGCTGGTTTTCTCCACGTCGTATTTCCCGGTCTTGTTAAGGAGACTGTCTACCAGCTGTTCTATTCAAGAGTAGGCCAGCACACATCAGTGGGTAACTACTGGAAAGATCCGTACCACAACAAGTTGTATGAAACTTACAGTGTGTATTTACCTTACATCAACAATCATATTCTAACTGAGAGATCTGAAGAATTTAAAAATAATTTATTAAGACTCAAAAGGCTGGTTTTAATTGGTGGGCCTGACGACAACGTTATAACGCCTTGGCAAAGCAGCCAATTCGGCTACTACTCTGGCAACGAGACTACGGTTATAGAGATGAAGGGTCAGAACATCTATACTGAAGACAAAATTGGTCTTAAAACATTAGACAAGAGCGGGAGGCTGCGCGTGGTCACCGTGCCCGGAGTCAACCACTTCAATTGGCACATGAACGTCAGTGTCGTTGATTATTATTTACTACCGTACTTAGATTGA

>AyunATF46
ATGACCATTCTCCGGTACGCGCGGGTCACGGCGCGCACGGTATTCTCGATCGTCAACAACGTGTACTGCATCCCCGCGTATGTGGTGTGGATGATGGCGCTGCGCCTCCTCAGACCCTTGATCGGCCCCCTCTATTGGAAAATCGAAGGCTTCATGTACCACTGGCTGCTGGCGATGGTGGGGCTCTGGTCCTGGACTGCTGGATATGAAATTTTAGAGACGGGCGACGAGCCCGCGACATGCTACGGACACAGGACGCTGGTGCTCGCCAACCACCAGAGCACCGGGGACGTGCCGATGCTGATGTCGGCCTGGAACCCTCGGCCTGGAGTGCTGCCAAATCTGATGTGGATCATGGATAGAGTCTTCAAGTTCACTAACTTCGGCATCGTTAGTGTACTGCACGAGGACTTCTTTATACAAGCGGGTCGAACAAAACGCGACCAGTCGTTGGAGGAATTAAGACAACACATTCACAACTCATACTTACCGCGGGGAAGAGAGTTCATGGTGCTCTTTCCTGAGGGTGGCTTTTTGCATAAACGAAGGGAAATCAGTCAAAGATTTGCAGAAAAAAACAATCTTCCCATCCTGGAGTACGTATCACTTCCTCGTGCCGGTGCCATGAAGGTGATCATGGAAGAGATTGGACCTAAAGACGACGGGGCGAGCACGTCTAAAATTGATCCTAAAGCAGATAACAACTCTCATTTCAAACAGAACAATATAGAAAAGAAATCGTCAAATCCAAATCTTAAGGACCATATCGAGTGGGTGCTGGACGTCACCATCGCGTATCCCGATAGAATTCCGATTCATCTTCAGGACATCGTCTGTGGAATCAGGCCTCCATGCTCGATCCATCTTCATTACAGGCTTTATCCCATCAGTGAGGTCCCAACAGAAACGGAAGCTATGACTCAGTGGTTGTATGATAGATTTATAGAAAAGAACAGTATGCTACAAGAATTTTATCGTACAGGAAAATTTCCAGCTAAAGCTGACAATCCCCATGTTGTGAGGCAAGTCAGACAAGACAACCTGAGATTTCTGATCCTGCACACTTTCTTTATTGCCTCTACTTACGTACAGTATAGTCTTCTCTGTGCCGCATGGAACTATTTTTGGTAA

>AyunATF47
ATGTCTTGGATATACAAAATAATTTTCATATTATTCGTAAAATCGTGTGACAGCGTCATCTTGCATTTAAATGAAACCGAGTATGAGAAATTGCCGGACATATTTAATCTAGATGACTACTACCCGTGCCTGCAAAACAACGGCACCTACTGTATGGTCAAGTTTGACTTAGTCGCAGAAACAAATAACCAGCTCATGGACATCATACAAGGCTACTCTGAATTTCGTCAGAAACATTTCAACTATAGTACGATAGACAGAGGTATATGTTTGAGCGAGAGGTGCCGGGAGTACATGGGGGTGGGTCCGGTGCGCGCGGTATTGGAGCGGTGCGAGGGTGCCCGCGTGCGCGGCGCCCACGGCCTGGGGGCGCGCGCCTCGCTGGTGCACCCCTGCGACACGCGCGCCGCCCTCGCCGCGCAGCCGCGCTCCGCGCTCGACTGGCTCGTCGCGGCGCTTGCGCTGCTCGTGGTCGCGGTGAACTTGTTCGCCACCGCATATGATTACGTATTACTCAAAAACAAACAAACACACACTAAAGAGAACTCGGTTTTATTAAGTTTTTCGATACGGAGGAATTGGAAATGGCTGGTGACTCCTGAAGCCGAAGGTGACCTAGACTATGAAACTCTCAGGGGATTTCACGGGATAAAAGCCGTCTGCTCGTTCTTCGTGGTGCTGCCTCATGTGTTTCTCATGTTTATACAATATATTGATAATCCACGTTACTTGGAGTTGACGTACGAGGTAACACCTTACTATATATTGTACAATGGTTTGACGATGGTGCAAATATTCTTCTTGATATCGGGGTTCTTGCTCGTCTACAACTTGGAGCAGAAGTTTGAAAACAGAAGCATCTCGTGGGCGTTGTTACCAAAACTGGTTTTCTACAGATGGTGGAGGTTAACACCGGCGTACGCGTTGGTCTTAGCATTCACTTCAACTTGGCTACGGCACTCAGGGTCTGGTCCGATGTGGCAGTCGCAAGTGGTGGACTTGCCGGTGGCTAAATGCAGGCAGTATTGGTGGAAGCATCTATTATACATCCATAACTACGAACCACGTGACAATTTTTGCCTGATGCCTTCTTGGCACATAGCAGCCGATTTTCAATTGTTTGTAGCCGGCGTCGTGGTGTACATAGCGACCAAGTCCCGGGGCCGAGACCTGGCCCTGGCGCTCTTGTTCGTGCTCGGCACTCTCATCCCTGCTTTTGAAGTATGGCGCATGAATATCCAACCCGTGGTTGTATTTGATCCGGAAACGTTTAGACAGTACCGGAATGATGTTTTCTTTTACTTTCACAACCGTGGCCACAACAACATACCGTGCTTCATCATCGGCATGTTCTGCGCTCGCTTGGTTCGCAGCTGGACCACCACTAAGGCTGCCTTCGCTCAAAATAAGTTTGCAAAGCTGTGGACCTGGATTGTTGTTCCTGCAATATTGTTTGTGTTCATGACCGGCGCGGTGTTCTACGAGTCCCCGGACCTGTTGCCTATCTGGTCCCGCATGGCCTACGCGGCCAGCCTCCGGGTGGTTGTGGGTGTTATCGTCGGGTTCGGCATCCTAGCGTTGACCATGAACGTCGATACACCTATGACTCGATTCTGGAAATGGAGGGGCTGGGTGGTGCCGGGCCGGCTCTCGTACGGAGTGTTCCTGGTCCACATGAACGTTATCCACTTCATGCTCGGCACACGAACCTACTTGATGCACATCACGCCTCTCAATCTGACGGCTTACTTGTCGGGCGTGTTCCTGGCGTCGCTGGTGCTGGCGCTACCACTGCACCTGCTGGTGGAGGCGCCCATGAACCAACTGCTGCGAGTCCTCACCAGCGGAACGCTTCACAAACAAATCGCAACACAAAAATTAGTTGATAAAAAACATTAA

>AyunATF48
ATGCCGCCGCTCTTCGAGCTGGACGACTACGAGTCGTGCTTGACCGGCGGCGGAACCTACTGCCTGGCCACCTTCGACCTGGTCGCCGAGCCCGACAACCGCCTCATCCAGATCATACACGAATATTCAGCGCTGACACAAAAACATTACAATCACAGTTACATACAGAGAGGGATATGTGTGAGTGAATGTGAGGCGGCGCCAGGTGTCGCTGTGGGTGTGGGAGAGATGGGCGCAGTGCTGGAGCGGTGTGCGACTGCGCGGGAGCGCGACCAGCGCGGCCTGGGGACTCGGGTGACGCGCGTGCACTCCTGCGACTCGAGCGCCGCACTCGCTGCGCCGGCGCACACCATCGCCGACTGGATGGTTGCGGCGCTGATGCTCCTCGTACTTGCCCTCATCCTGACTGCTTCTCTATACGATCTTGTATACAAAGAAGAAAAAGATAATAAATTTCTATTGTGTTTCTCAATCTCTAAGAATTGGAACCAATTGACAAAAGGTGAACAAGAAGAATTTAAATGTTTCAACGGTATAAGATGTGTTTGTACGTTTCTAGTCATACTAGGACACGTTATAATATTTGTGGGCGCTAATTTTATATCGAACCCGCATGACTTTGAAAAGAGTTACGATAATACGTCTTACCAAAGAATGCTCCACGGATTAGCAATAGTAAATATACACTATTTATTATCAGGATTTCTGTTGGTTAAAACTCTGCTTTCGGATCAAGAGAGAGGTGTTCCAGTAACGATGAAGTCCCTGCCGATGCGAATGTTGAAAAGATGGCTAAGATTAGTTCCAGCTTGTGCAGTCGTGATAGCCTTTACAGCCACTTGGTTGAGGTTCCTGGGGTCGGGACCTTTGTGGAACTTGATGGTGACTGATAACACTGTGAAGTACTGCCAGATGTACTGGTGGCATCACATACTGCTCATCAATAATTATATACCGGAAAACAAATACTGTGCTATCCATACTTGGTATATAGCGGCGGACACCCAACTGTTCTTCGTTTGCATGACGGTATATGTGGCGACGCTGTCTCGACCGAAACTTCGAAACTTCGCGCTGGGGCTGCTCCTGCTGATGAGTATGGTGGCCCCGGCTCTGCATGTGTGGCTGCAGAATTTAGATGGAATGCTTATCATGAACCCCGAAAGCTTCAGAAATTTACTATTACACAACGACACGTATCACCACATCCACGTGCTCGGACACAACAACGGCTCGTGTTTCATCCTTGGAATTATACTCGCTCAGTTGTTCTACAAATGGAAGAAGCAAGGATTTAATTTATCTAACAAGAATACTAAAATTTTAAGTTACACGAACTGGATTGTATTGTTGGTATTGATTATAGTTTATCAAAACGGCTTTGCCTTTTACATTTTGGACGAGCAAGATTCGGTGGGAGTGCGCGTGGCCTTCGCGGCATTGTACCGAGTGGCATTTGGACTTGTCATCACGTTTATATTACTATCGTCACTAAGTAGACCTAAAGATAAATTCCGTGCGCTGTTTGAGTGGGAGAGATGGACGATACCTAGCAGGCTGTCCTACAGCGTCTACTTGGTCCACTACAACCTGCTCCACGTGCTCGCTGGCCTCAAACAAGAGGTTTCCTATTTCAGCATATTTGAAGTGTTGATGATGTATCCGGGCGTGATAGTGATCTCATACGCGTTGGCGACGCCTTTCTACCTGATGGTGGAGGCGCCTATAAACTCACTTATAAAACTCTACCTAAATCAAAAGAAGAAATTATGA

>AyunATF49
ATGAGTGCCGGACTTGCTATGGCTTGCTGGTGGCTAGTACTGGTGGTGACCACCACCCACGCTTTAGATGCACACGAGTACAGCGAAATGCCCAAATTGTATGATTTAGATGACTACGAATCATGTTTATCATTTAATGGTACCTTTTGCCTTGGAAGCTTCAGTTTGGAGGGTAGCCCAGAAAATCACATTTGGACACGAATGAAGGACTACTCCATGGGCCATTACAGTTTCAACCACACGCGTCTCCACCGGGGGCTCTGCATCAGCTCCCGCTGCCGTCACATCAAAGACAAGTCCTCGAGAAAGTTCTCGAGGTGTGTAGATGAGTGGACGAGGAGACACTACGGGCTGAGCGCCAAACTAGAAGTGCTGGAGTACTGCAAGACTGGAAGCCAGTCACGCGTGATGCCAGTGGACGCTGTGGACTGGATCTTCGCGGGGATAGTGGCTGCGATATTGGTGATGAACACCGTTGGGACCACGTACCACTATCTCACACAGAATGAAAACCCTAATAAATTCCTAATGTCATGGTCGATTATAGCCAGTTATAATCGGTTGGTTGATCAGCACGCTGACGGCGATCCTAAACTGAACGCGCTCAACCCTGTTCAAGGATTTAAATCGTTCATCTTATTATGTGTGACACTCGCTCACGCCTGCTTCTCGCAATACTTAACTTATCTACAGAACCCAGAAACGATGGAGATGATGAGCGCCCATCCGTTGTCTTCGTACTTTCACAACGGGACCGTGATTGTCCAGGGCTTCATCATGATATCCAGTTTCGTCTTCGCTTACAACATGCTTTTGTATTTCGAACAGAACCAGCAAGTCAAAGTGTCCTTCTCTTTAATACCGCAGAGGATAATTCATAGATTGATCAGATTACTACCAGTGACCATGTTTGTCATTGGTTTTGCGGCGACATGGTGGAGATTCCACCACGACAGTCCGATGTGGACTCCCCTGGTCGAGAAGGAAACCCTGAAATGCAGAGACAAGTGGTGGGTCCACTTATTGTTCATCAACAACTTAGTGAAGAATGATGACTTGTGTCTGATACAAACGTGGTACATCGCGGTGGACATGCAGCTGCACGTGGTGGCAACTGTTTTGACGATCACCTTTTGCAAATGGCCAAAGTATGCGCTACAAATTTTGTGCAGCTTGTTCGTTGCGTCTACTCTCGGGGTGTTCGTCATCGCGTTCGCTTGGAACCTCAAGCCGATGCTTTTCGTTATGACACCAGAATTGATCGCAACCCAGTTCTATGGGGAAGATTCATTTAAATGGCTGTACTCGACCCCTTGGGGTGGTCTCCCGTCTTGTATTCTTGGAATCTACGTTGCTTTCTTATACCATCAACTCAATCAAAACGGATACAAACCATATTCTAATCGGTTCCTAGTGTTCCTTTACAAGAACGCGCTCCTGTTGGCTCTAATTTGGATACCGCTGGGATATCTGGTGGAGGACATGAGCGATCCCCTGGCCGTGGCCGCGTACGCCGCGCTGGACCGGACGGTCTACGTGATCATCATCGCGTTCCTCCTCGTCGGGCTCTTCTTCAAAGTGGAAAGCATATACTTGAGGACGTTCTCGTGGCCCGGCTTCAAGGTCCTGGGGAGGCTCTCGCTGCCTTTCCTGATGATCCACTGGATCATCAATGTCACGCAAGTCGCGTACAAGTTCCACCCGTCGTACACATCAGTATTCGATATCATGGGCAATTGGTTAGTGACCTTTCTGCTATCGTACATATTTGCTTTTCCTCTGTATTTGTTGGTGGAGGTGCCATCGCAGAAGTTCCTAGAAGCTGTACTCAAGTGA

>AyunATF50
ATGGAACTTCAAGATATTTATTATAATAAGTCTGAATACGTTGAAACTGCTTCGGGTAATAAAGTAAGCAGGCAGACAGTTCTATGTGGCTCGCAGAACATTGTTCTACATGGTAAAGTGATAGTACAGAGTGATGCTATCATTAGGGGAGACCTAGCTAATGTCAAAACAGGGAGGTTTTGTATCATAAGTAAAGGTTCTGTGATAAGGCCCCCTTTCAAAAAATTTAGCAAAGGTGTCGCCTTTTTTCCATTGCAAATGGGAGATCATGTTTTCATTGGTGAAAATACCGTTGTAAATGCTGCTGTAGTTGGCTCATATGTGTATATAGGAAAAAATGTAGTCATAGGAAGAAGATGTGTTTTAAAAGATTGCTGCATGATTGAAGACAATTCTGTATTACCAGCTGAAACTGTTGTACCATCATTTGCACGATACTCTGGCAGTCCAGCAAAGTTTCTCACAACATTGCCTGAAGCGATTCCAGATCTTATGACAGAGTTCACTAAAAGTTATTATCAACATTTCATACCTACTACTGTAAATTAA

>AyunATF51
ATGAACTATGTAGTACCTGTCTCAGTTTATGTTTGTAACGAGCGCAAGCGCACGTGTCGAGCCGCTATGATCGTGATCGGCGCGTTTCTCGCGATCGTCTTCGCGGGCGCACTTGCTGCTAATCTAAATACCACAAATACAAATAACTCTTATATTAACAACCTATTAAATATATCTAGCTTAGATGCTCTAGATCTAGAATTCAACAGAACAATTCTTAATAGTGATTTAGTGACGAAATTAGCGACAATAATCAAAAACAATACATCAGATGCCCAAAATGATGACGAACCTTATAATGTGCTTCATAATGATAGAAAGGATCATATTAGATCTGGTCCGATCGAGGACTCCCCTGATTACGCGTCTTCGGTGGTTCTTGCGAGTGACTTGTTATCATTAACTCAGGCAGTGGCCAATATTAAAGATAAAGTATGTCAGGAGCAGGGATACAAGTTCCTTGATGGATTGCTTTTGAAGAAACGATGGGCTTTGAAAATGTTCGATGCTTCAGCCAAATCACCGCAAGGTTTGCTGTTCGGTTCGTCGTACCATCTCGGGAACTTCGACGAGTGTATCTACTTGCAGGACACTAATGACGACGGCCCCGCTGTCAAAGGTCAATACTGCCTTGCCACTATAGACTGGCCCGAAGCGAAGGAGGCTAAGAAGGCTCGAGGCAGAGGTGGTTCCCTAAGGTGGGCAGTGTGCGTGCCGGACGCCTGCAACGCGACCACAGTCACGGATTTCGTCAACGACATCATTGCTAATGTCATCGGTACGAACATTAGTGTGACGGTCTCAGAAAGAGACTGTTCCACGGCTCGACCTTTGACGGTCACCAAGTCCGATATAGGCTTTTTATCTGTGATATTATTGTTCAGTGCGCTAACAATATTGAGTACCGTCTACGAGTTTGTTTCTAATTATTTGTGGCAGAAGAGGTCTTCAGTCATGCACGAGATCATCGTATGCTTTTCGGTTATCAATAATATAAAAAAAATATTATCAACCAAACAAAACACTAGTCTTGGACTGGAGTGTATCGCTGGGATCAAAGCTATATCTATGTTCCTCATTATTTTCGGCCACGCTTGCATGTTTACTATAAGTGGGCCAATTATGAATCCTGATGCAATAATAAAGTTGAATCAAGTGCCCATATATGGGTTCATGCTGAACAGCATGCTCTTGGTGGACACATTTCTAATGCTAAGCGCGTTTCTGTTCTGTCGTCTGACACTAATCGAGCTGGACAAACGGAAAGGAAAAGTAAATTTCTTGCCAATATTATTGTTTAGGTATATAAGATTAACGCCAGCTTATTTAGTAGTGATATTGTTTTACATGACGTGGCTGCCGAAAATTGGCGACGGTCCGCTGTGGAAGGAGAAGATGGAGGTAGAGCAGCAGAGATGTATAGACTCTTGGTGGACAAATTTGTTGTATGTTAATAATTACGTGCATTCAGATAGAATGTGCATGTTCCAGTCCTGGTATCTCTCGGTGGATAGCCAGTTGTTCTTCATAGCGCCCATCTTCATCTATAGCCTATGGCGTTGGAAAAGAATAGGTCTTACCTTATTAGCAACAGGAACCGCTGTGTCGCTTCTGGTTCCATCAGTTATAACATATCAAAGAAAATTAGACCCGTCGTTTATGATCTACGCTGACGAGGTGAGAGATTTGACAAGCAACAACTACTTCAATAAGGTGTACGTTAAAACGCATATGAAAATAACACCGTATTTCGTTGGTCTCATTACTGGATATTTACTGCATAGGATTCAAAAGGAAAATTACCAGTTCTCAAAACTAACGAAACTAATGGGGTGGATGTTGGCCGTCGTGGTCGGCGTGATCACAGCATTCTCCATAACCGTCTTCTACCAAGACTGGTATGAATACAGCAGATCTGACGCCGCCGCCTATGTGTCTCTCCACAAGCTGGCTTGGTGCATTGTCAACTGTTGGATCCTTATATCCTGTTCCACCGGTAATGGAGGTATATTGTACAAGTTGTTCTCAAGCAAGTTCCTGATGCCGATCTCGAGGTTGACGTATTGCGCGTACTTGATGAACGGAGTTGTGGAGTTGTACTACGTCGGCGAAGTACAGTCGCCTATGTACTTCTCGGACTTGAATTTGTTCGCCAACGGAATCGCACATTTAGCGCTGACATTCCTGCTTGCCGTCGTCTTGTGTGTTACGTTTGAATCCCCAATACTCGGCATTGAGAAGATTTTATTAAAAATATTTGATCAGCGAGTAACAAGAGACGAAGATAAGAAAGCGGAGTCTAGCTCATCACATAACACTAGTCAAAGTAAATTGGAGACGTAG

>AyunATF52
ATGATTTTCACTAAAGGGAGTAGGATATTTAGCATCAAAATGTTAGCAACAAGCAAGTTTTTGAAAACGATGGCTGCGTATTCAACCAAGGTTTCCCTGAATGAGGTAGTGATAGCATCAGCTGTGAGGACTCCAATAGGATCGTTCAGAGGCAGTTTGGCTAGTTTATCTGCTTCAGAATTGGGTGCAGTTGCTGTTAAAGCTGCTGTTGAAAGAGCTGGTATCCCCAAGGAAGAAATTAAAGAGGTATATATTGGCAATGTCTGCTCAGCGAATTTGGGACAAGCACCTGCAAGGCAGGCGGTAATATTTGCTGGCCTTCCCAAAAGCACAATATGTACAACTATCAACAAAGTTTGTGCCTCTGGTATGAAATCCATCATGTTAGCTGCTCAAGGTCTACAAACTGGTGCTCAGGATATTATACTTGCTGGAGGAATGGAGTCTATGTCTAATGTGCCATTTTATTTAAAGAGAGGTGAAACTACTTATGGTGGTATGCAGCTAATTGATGGTATTGTATTTGATGGTCTAACTGATGTGTACAATAAGTTCCACATGGGCAACTGTGCAGAAAACACAGCAAAAAAACTAGAAATCACAAAACAACAACAAGATGACTATGCTATTTCCAGCTACAAAAGAAGCGCTGCAGCTTATGAAGCCAAGGCTTTTGCCGATGAACTTGTACCAGTTTCTGTGCCTCAAAAGAGAGGTGCTGCACCAGTAGTATTTGCTGAAGATGAAGAATATAAAAGAGTGAACTTTGAAAAGTTTACAAAGTTGGCAACAGTGTTCCAAAAAGAGAATGGAACCGTCACTGCTGGAAATGCTTCCACACTAAATGATGGTGCTGCAGCCTTAGTATTAATGACATCAGAAGCAGCAAAGAGATTAAATGTAACACCTTTAGCTAAAGTAGTTGGTTTTGCTGATGGAGAATGTGATCCTATTGACTTTCCTATAGCTCCAGCTGTTGCAATTCCTAAATTATTAGAAAAAACCGGTGTAAAGAAAGAAGATGTAGCATTATGGGAAGTAAATGAAGCTTTCAGTGTAGTAGCAGTTGCTAATCAGAAATTATTAGATATAGATCCAGCCAAGGTTAATGTTCACGGTGGGGCAGTGAGTCTTGGGCATCCTATTGGAATGTCTGGGGCAAGGATTGTAGTACATTTGTGCCATGCATTGAAAAAAGGAGAAAAGGGTGTGGCTTCCATTTGTAATGGTGGTGGTGGTGCTTCATCGATTATGATTGAGAAGTTAGCTGAAGCTGTTAAAAGCCCACCAACATTGACGTTCTTTACAAAAAACCCTTGTCCCCTATGTGACATAGTCATGGAAGAATTAGAACCATATAAAAATGAAATAATCATTGAGAAAATTTATATAACAGAAAGAGCCAATCTCCGATGGTTAAGACTTTACAGAAACGATATTCCTGTCTTATTTTTGAATGGAAAATTTCTTTGTATGCACAGATTGAATAAGTCATTGTTAGATATGAGGTTACAAAGGATAAAGGATGAGTTACTTAAATCTACATAA

>AyunATF53
ATGGACGAGGTGGTGCTGGAGATAGAGACAGACAAGACCGCGCTGCCAGTCATGTCGCCGGCGAACGGGACCATCGTCAAGATGCTGGTCAAGGAGGGGCAGGCGGTCAAGTCGCAGCAGCCGCTGTTCCAAGTCGATGCAACTGGTGTGGCGCCAGCGAAGCCCGCTGCGGCACCAGCGCCTGCTGCAGCACCTGCCCCCGCGGCAGCGCCTGCTGCGGCTCCTGCCCCCGCAACTGCAGCTCCTGCCCCCGTAGCGGCTAAGGCTGCTCCTAAGCCCGTAGCAAAGCCGGCTGCAAAACCTGCTGCTGCGAAAAAAGCAGCTGGACCAACTCTTGCCGCTGCAAAAATAGGCGATCCGACAAAGACGATATCAGGGACGAGAACGGAACATCCGGTTCCGATGAACAAGATGCGGAAGCGGATAGCGGAAAGACTAAAGGAGGCGCAGAACACCACTGCCATGTTGACGACGTTCAACGAATGCGACATGAGCAAATTAATGGCGTACCGAAAAGCGAACGTAGAGGCATTCACAAAGAAGTACGGTGTGAAATTGTCATTTATGTCTCCGTTCCTGAAAGCAGCGGCCAACGCGCTTATGGACCAGCCGGTGATCAACGGGGTCATCGTCGATGAAGACATCGTATACAGAGATTATGTGGACGTATCGGTAGCAGTGGCGACGCCGAGAGGCCTTGTGGTTCCTGTGCTGAGGAACGTGGAGTCAATGGACTACCCTCGTATCGAGCTCGCTCTTAATTCACTCGCTGAAAAAGCGCGGAGTGGTAAACTAACGCCAGCGGACATGCAGGGCGGAACGTTCACCATAAGTAACGGGGGCGTATTCGGCTCGTTGCTCTCAATGCCCATCATTAATTTACCGCAGTCGGCCATCTTGGGGATGCACGCCATTTTCCAACGACCAGTAGCAATTAAAGGAGAGGTAAAAATTCGGCCAATGATGTACATAGCACTTTCATATGACCACAGATTAATAGATGGTCGTGAGGCGGTATTGTTTCTTCGTAAAGTTAAATCAGGGGTTGAAGATCCAACTTCGATCCTGGCTGGAATCTAG

>AyunATF54
ATGGTGTTCAGGCTGTGGCTCTTCGTTGGGCTGGTCGTGGGGCTGGTCGTGGTGCTGGTCGTGGGGCTGGTGGCCGCCACACCCTACCAGTTGGGAGAAAGCGAGTACCGGGAGATGCCTCGTCTCTTCCACCTAGACGACTACGACACCTGCTTGTCCAGGTCCACGGGAGCATATTGCGTGGGCAGCTTTGCGCTCTCCGGCTCTGATAACCAGCTATTCGATAGAATGACGGAGTTCTCAAAATTTCGTCACAGCTTCAACCACACGCTCCTGCATCGAGGACTCTGCATCAGCTCCCGCTGCCGTCACATCAAAGACAAGTCCTCGAGAAAGTTCTCGAGGTGCGTAGATGAGTGGACGAGGAGACACTACGGGCTGAGCGCCAAACTAGAAGTGCTGGAGTACTGCAAGACTGGACGCCAGTCACGCGTGATGCCTGTAGATGCTGTGGACTGGATCTTCGCGGGGATAGTGGCTGCGATATTGGTGATGAATGCTATAGGAACCGCGTACCACTATTTCTCGAAAAATGATAATCTGAACAAGTACTTAGCTTCGTGGTCAGTTATATCCAGTTTCAAGCGGTTAATAGCACGATACGAAGATGGCGACCCGAGGCTGAGTGCTCTTCAACCTTTGCAAGGAGCTAAGTGTTTCACTTTGATTCTAATAGCGATGGCTCACACGTGTTTCTCTCATTATTTGACATATCTTCAAAACCCGGAATATTTAGAAAAGGCAGCACAGCATCCTCTCTCTACGTATTTCCACAACGGCTCCATCATCGTACAAACCTTTATACTCATATCCAGCTTCCTGCTCACCTACAATGTGTTCCTCTACTTGGAGAAAAATCCGAAGATCAAGCCGTCTTTTTCGATGTTGCCTAAAAGTATTTTTCTTAGGGTGATCAGGATAAGTCCTGTGTACATGTTCGTGGTTGGAGCATCAGCAACCTGGTGGCGGTTCGTCAGTGACGGTCCCATGTGGACGGCGCTGGTGGAGAAGGAGGCGCTGCGGTGCAGGGAGAAGTGGTGGACTCAGGCGCTTTACATCAACAACTTCTTGAAGATCGACCATCCATGCCTCATACAGACTTGGTTCCTAGCGGTGGACATGCAGTTGTACATAGTCTCCGTACTCCTAACCATCGTCTTCTGCAAATATCCCAATAACGCAGTCAGACACTTGAGCGGGCTGTTTCTCTTGTCCGTCGTAGCTATCTTCGCAGCCTCCTGGTACTGGAACCTCAAACCCATGTTGTTTTTGATGCTGCCCGAGAAAATACGCAGCCAATTTTTCGAGGACGTGTCTTTTAAGTGGTTATACATAGCTCCGTGGGGCAGTCTTCCAGCTTCCATTCTTGGAGTGCTATTTGCGTTCTTCTACCATCACCTGATGACCAGTGGCTTCAAGCCAGAAGCCAGTCGGCTATTAAGAGTTAGCTACGATGTCTTCGTGCCAATGGTGTTTCTATGGATACTCCTGGGGTGCGTCATAGACAAGATCACAAATCCCTTTCTCATAACGGTGTTTGCTGCTCTAGACAGGACTATATTCGTCATAATGCTAACTCTGGCCTCGTTACCGATGTTGTTTAAAATGGATGGTTTCTGGCTGCGGTTTCTGTCTTGGCGAGGTTTCCAGATCAGCGGTCGGCTGTGTCTCTCCTTCCTGATGGTGCACTGGTGCTTCAACCTCACTCAGGTCGCGCAGAGGTCACTGCCTACCTATACTTCTGTATTTGACATTGGTGGCGACTGGCTCTTGACGTGCTCCATGTCTTACTTAACGGCGGTACTTTTGTATCTGTTTCTTGAAGTACCCTCACAAAAGTTCATACAGGCGGTCTTTGAGTAG

>AyunATF55
ATGATCATGAAGGTAAAATTGTTATTTTGTATCATAATATTAAATGCCGGCGCTGGATACACATTTGATGTTAACGATACAACTTTAGAAGCGTGGCCGCCATTGTACGAGACCGGCGAGTGGGCGCGGTGCCAGGGGCCGGCCGACGTGTACTGCATCGTCGACGCCGAGCTCCTCGGGGAGTCACTCCTGCTGTCGCAGTTACGAGACTATTCTGCACAAAGCTTGAAGCACTACAACAGAACTTTAATACACAGAGGCATCTGCGTGAGCAGGTGGGGCAACGAGACCGACCCCGCCTCCTGGACAGCGGCTGCGCAGGCCGGCGTCATTCACAGTATCTCACACTACGGTCTACAGGCAAAAGTGATATCAGTAGAGTTATGCACAGCAACAGCGTCTGACGCCGGCGGCGGCCGCGCGCTGGCAGTGCCATGCATCTTCCTCGTCGTGTTGGCTTTGGTGGCCACCGTCTTTGATTTGTTCGGAGAGAAATGTGGCAAGTGCAAAGGTAATAAGTTTCTATTGGCGTTCTCCCTGAAGCGGAACTGGGCGGTGCTTACGTACGACCGATCCAGGCCGACCTCGGAGCAGAGGTTGAAGGACTTAACCTGTATTGAAGGGATCAGGTTCCTCGGTATCCAATGTGTTATATTTTCTCACGTCCTCTTCATCTACCTCTACTCGTACACAGACAATCCGGATTTTATAGAAAAGATGTACGACAATTTTGTCTGGAAATATATTTTCAATTCTCCACTCTGGCTACAAGCTTTCTTTTGTATGTCTGGGTTTCTTACTGCATATTCTATACTTATAACGTCAGAAAAAAGCAGCTTTTCATGGACCAAAGGCTTCTTAGCTGTTGTCTATAGATATATCAGATTGACGCCAGCGGCGGCGTTCGCATTGTGGTTCACAATGAGCTGGTTTCCTCTCCTCGGCTCCGGTCCGCAGTGGTCGTGGCTGGTGGAGAGAGAGGCCCGGGATTGCTCAGGGAGGTGGTGGTACCACTTACTCTATGTACACAACTACTTACCGATGGGCAAGCTGTGCATGGGCCATACGTGGTATCTAGCGGCCGACATGCAGTTACATATTATCGGAATCTTGGTTCTGTTGATATGCACCAAGTACCGGAGAGCGTTAGTTCCTCTACTGGCGTTGCTATTGCTCGCCACCTGCTCGGCCGCCGGGCTCGTGGTGTACCTGGAGGACCTGACTCCTGTCATCACCGCCCAGGCTCCAGAGTCACTACGGACAATGTTCGGAAGCTCGCAGATCCTCCCGGACCTGTACTTGCCGGTCTGGATGAATTTCTCGGGCTACGTTTGCGGATTAGCCATCGCCTTCACCCTCCACCACTGTCAGATCACTGGAATCAAATTAGAAACTAAAAAGTGGTTTAAGGTGGTGTTCAAACTGTCTCTGCCGGTGGGCACGGCCGTGGTGGTGTGTGGAGTCGTGTTCTTGTCGGACACGGCGCCGGGGCCGGCGGCCGCCGCGCTGTACGCCGCGCTGGACCGCACCGCCGTCGCCGCCTGCTTCGCCGTGTTCCTGCTGGGATGCTGCGTTAAGTGTGAATCGGCGCTGCGCGAGGTGCTGCAGTGGCGCGGCTTCCACGCGCTGGGGCGGCTCTCCTACTGCGCGTACTTGGTGCACTTCATCGTGCTGCGGCTCACCCTCGCCTCCAACCCCACCCTCGGGCACGTCACGCACTTTACAATGATATCCCTGCTAATAACGACGTCGGTGTACACGTACGTGGTGTCGATACCGCTGTGCTTGCTGTTGGAACTACCCGCGATGCAGCTGTTCAAGGCAGCGGTGAGCTCTGGCCGCCCCGCGTCTGCGCCTGCGCAAGCCAAGTCCGTCGACTTAGCCGCTCAGGTTAGCGGCCGCCGCGTGCCTTGTTAA

>AyunATF56
ATGAGTACGACATGCAAATACTGTAATCAACCGGAAAATAAGCAAGAGCAGCCGGGTCTAATATGCGAATCTTGTATTTGTTTTGTTCATCTATCTTGTCTACAACGGCAGGGAACGCCGGGTGACTTCACATGCGATGTATTCTTTGATTTTACTTGTGAACATTGTTCTCCAGACAGAAAAGAGAAGTTCGTGAGGAATAGATTTCCCTGGGTAAATGTGATACTGCTGACTCTCCATCATCTGAGCACACAGTCCTATGGGATCAGCAACCATGGCTTCTTCCATTACAAGACGCATATCTGCTCATTCATTGACAGATACTGGAATTTGCTTTTTGAGCCTCATTTCAAACAAAAGAAGAACTGGGTTGGCACCATAGCCGGAGCACTTTCTGTGTATAACCATCTTTTCTTCCGTTCTGGCTCAATTATGCTAGGAGAAACGGGATGGTGGAAGCTCCTGCATGCATTCTCCCCAGCTGTGGCTGCACATATAATTCAAGAAATGTCCAGAGATAGACCTAAGAATAGGCCCAGGAACCAAATGTTTATGGAGAAAACTTACTTTATATCTAAAGTAACTGAAATGGGGTACAGAGAACTAATAAATAATGACACCGACAATGTACCGTTGCCTGGGGTCGCGCCGCCGGCCAAGAAGCAACGCATGGACTCCGATGATATGAGCATATCCAGTGTCAACAACTTCGACTTGTTTGACTCTGACAGCAGGAATGAAGACGCAACGTTCAGTGACACAATGAACATGCTGATCAAGAAAGAAGGCTCGTACTCCGACGCAGAAAGCACTTTCAGAGGGTTTGAATTTACACCCGCTGGTTACATGCCACCTAGCGACTCATCAAGCGTCCATTCGTTACTGCAGTCGGCGGCGTACTACGACTCGGACACGCGCAGCGGGTCGCCCAACCAGGACACAGAGGAGAAAGACAAGAAACCGGAGAGAAAAGAGAAGAGAGAACTAGAGAAGCCGGCAGCGACGAGAGATACTCTGTTTTCTACCCAACTCAATTCAGTGACTCTACCGTGGGTGGAGAAGGAGCCAGAAGAGGATAAGAATTTGGTGGAGATGAGTCAATATGAGGAGATCCAGCTGTTGAAACAAGTGGAGACCTTGATACCTAAAGTGAGAGATCCGCAGAAGAAAGCTCATCTGTACAGGTTCAGGGCTAAACTCGCTTTGAGGAGACTGAAACGGCACAAACACTTGCCTATATTTGATTTAGACAATACAATAAAATTACTGGGAGGCTACATGACTGACGACCCGAAAATCATAATGAATGCGGAACGAGTTCTGGACCGGTTCCAGAGATCGTACCTACTCGACAACCTGTCCGGCACTGTGGCCAGCAGCAACTACGGCACGGTGCTGCTGGCCCGCGAGCACCCCGCCACCTTCAGGTCCACGTACTCCGGGGTCACGCTCAAGCCGTACATCCGCAGGGACGGCGAGGCGACGCCCCTCTGGCTCAAGTTCACTGATGAGCTATTGACTAAAACTAACAGGCACATAAAAGGCTACTCCCCCCCCGCGCGCGCGACCGTGGACTACTCGTACGTGCGCCCGCACCACGTCGCCGCCGTCAACAGTCTGTGCGCGCAGTTCTTCTGGCCGGGCATCGACTTGACTGAGTCCCTCCAGTACCCGGAGTTCAGTTGCGTGGTGACGTACCGCCGGCTGGTGGTGGGGTTCGCGTTCCTGGTGCCGGACGCAGGCGCTCACGAGGCCTACGTGTCCTTCCTGCTCACGCGCCCCGGCTGGAGGGGCGCCGGCATCGCCACCTTCATGCTCTACCATCTGCTACAGACTTGTACAGGCAAAGATGTGACACTGCATGTGTCTCCAACCAACCCAGCCATATTTTTGTATCAAAAATTCGGTTTCAAAGTAGAAGAGCTCATTCAAGATTTTTACGAAAAATACTACGATATTGACTATAAAGGCTGTCGGCACGCACTATTCTTGAGACTTGTTCGATAA

>AyunATF57
ATGGTATACACACGCCCACCGACCATCTTCTATCCAACAGTCTGGCATCAGTTCTCGACACGAGGCACAAACTTTCGCATCCAGGACTTGTCCGAAGACATGTACGAACCCGCTGTGATGCTGCTCAAGAAATACTTCATGAGAGATGAGCCACCTTGTAAATATATTGGTATCGAGAAGTATCCATCAGCTCAGAAAGAACTAGAGAAGCTGTGGCGTGACACCATTAAGGACAAGCTGTCACTCGCCTGCGTTGAAGATAAGGAAGGCCCCCCGGTATTGGTTGGGGTAAACGTGCTAACCGTTGTCTGTAAAGACGACAAAGAGGAACCGTTCAATACAACCGACAAGATCTGGGCCAAGTTGTTTGGTGCTGTAGACCTGGTGACGAGGAGCGTGGACGTATTCCAGCACTATAACGTCGATAAATACCTGACAGCATTTGGGCTTGTCGTTGACCCTAAATGGAGAGGGATGAACGTAGGCAAGGAATTGCTCAGAGCTAGAATCCCACTATGCAAAACTCTCGGTATCAAATTGACTGCAACAGTGTTTACAGCAGGCGCTTCCCAAACTGTTGCCAAAAAAGCGGGTTTTAATGATTTGTTCGAGATCACATATGAGAAACTTGCTAAGAAGGGATTTTGCTTCCCTGGTATTGAGCAAGATACTGTGTCCTCAAAGCTTATGGCTATGGTGATTGAATAG

>AyunATF58
ATGACTCCTTTAGTGCTTATTTTGTTGTTCAGTGCCTCAGTTCTCAGTAAGGATTTAACGTTGGAGACGAAAGAGACCGCGAGAGAGGAGAAGCTGCGGAGTGCGCTGATAGACGCGTTTCAGAACATAAAGAAGGCATCGGCGAAAGGCGGTATCGACGATGAGAGCCCGCTCACTTCTGACTTGATAGGCTCTATCAGTAAGGATCAGGTGCGGAACGACAAGTCGACCACGGAGGATACGTTCGAGGTGTTCGGGGACGATGACGGGCTCTCGTTCGCCAAAGCGTTCGGTGACGTGCACACCGAGTCGAAGGCTCCCAGCACCGAGAAGTCGCATAACGTACAGCACATAGTGAAGGTGAAAGAAACTACAACCACACCGAAGATTGTCGTTACTACCGAACCAGTCACCACTACTGTTAGAATAGACACGCCAAATTTTATGGGCATAGAGGAGATGCTAAGAGTTTTCGACGCGGAGATCCTGGTCCATCAGTGGGAGGTGCTGAAGGAGTCCGTGAGCGGAAAATGCAGGGAACGCCTCCAGGATTACGTGGACGGCCTAAAAGAGAAGCAGCTATGGGCGATGAAGATGGAAGACGCGAGCGGGAGATACACGTCGATGTTCTACTGGGGCAACAACTACTGGACGGGGTCCGCGGAGCTCTGCCGGGTCCTCAACGAGCACCACGCGCCGCCGCAGGACACCCACAACAAAACGAGCCGGTCGCAGATCTTCAGCGAGTGGCGCGACGACGTGTCGATGTCTGGGCTGGGCCCGCCCTTCGAGACCGCCTTCTACAACGTGCGGCTGCTCCTCACCACTGACGACCCGAAGCTCATTAAGACCAGACGCGCCGTGCACCTGGGGCTGTGCCTGCCGGGGGCGTGCGCGCGCGCCGCGGTGTCCGCGCTGGTGGACGCGGCGCGCTCCCCGCTGCTCAACCACACGGTGATGGCGGTGCGCTCCCCGGACCATGACAGATACTACTTCACTAGCGACCCCACTTTTTGGGTGCTATCTGGCGTGAGTGGAGTAGTAGCGGTCTTACTGTTAGTAGCGACTGGGTACGACATGAAGCTGGCCCGCGACGTGCGCCGGCGCAGGCGACGCGCAGAGAACATGGCCGTCGAGAGCGGCACCAACAACAGCCTCAAGCTAGACTTGAACACACTCGATGCCATCAATTCTGCTAATGGAAAATCAATATACGTGAACAACAGATTGAATAATAACACATCCGAAGAGCGACTCACCTCCGAAACAGCCTCCACCAGCGATGAGCTCAAGCTCAGTGTGTGGTCGGAACTGCTGCTATCATTTTCTATGAAAGCGAACATCCTACAGATCTTCGATCAGAGCGTGGGCTCGGACACTGTGTCCGTGGTCCACGGTCTCCGTTCCTTATCTATGGTGTGGGTCATATTTGGACACACCTGTATTGTTGTTTTTAAGTACGCTGACAACACTGCTTTAAGAGCTATTCTAGAGAAGTCTTTCTGGTTCCAACTGATCATTAGCGCCGTTTACAGCGTAGATACCTTCTTCTGCCTTGGTGGAATGCTTGTCACCTTCCTCTACTTCAGAACAAACGCGAAAGGGAAATTGGACCGTCTCACCAAAGGACGGAAAAAGATTACGGCGGGCTTTTTACAGTTCATCGGTCTCATTGGTTATAGGTTTGCACGACTGACAGCGCCATATCTCTTCATGTTGGGAGTCGTAGAGGTGACGATGAAGTGGTTCTGGCACAATGCAATCTTCGAGCCACCAGCCATGGACCACGAGACCTGCCCCAAGTATTGGTGGAGGAATCTCCTATACATCAATACCCTCTTTCCTGTTGATCAGATGTGCATGTTATGGAGCTGGTATTTATCGGATGACACACAGTTCTACGCCGTCAGCGCTGTACTCCTCATTTTAGCAACAAGCCACTTCAAACTGTCAGCGGCGCTGACGGGCGTGTTCTTCGTGTCATCGCTTCTGACGACGGGGTACGTGTCGTGGACCAACGAGCACATCCCCAACTCCGAGGACCCTTTCACGCAGTTCGACAAGATCTACGACAAGCCGTGGACAAGACTCGGCCCTTATTTGGTGGGAATGTTCACTGGGTGGATACTGTTTAAGACTAACTTGAAAATACGGATGGGATGGATATGGGCGACAGTGGGGTGGGTGGTGTGCACCGCGACGCTGCTCTTCCTGATCTTCGGGCTGTACAAGACGGAGCTGGGCGTCGCCTCCGCGGCCGTCTACAGCGCGCTCTCGCATTCCCTATGGGCCGCGTGTATCGGCTGGATTATCATTGCGTGTTCCACTGGACATGGAGGTTGGTTGCGGCCGCTGCTGTCGGCGCCGGTGCTGTACCCGTTCTCGAGGGTGACGTACTGCGCGTATCTGGTGCACCCGGTGGTGCTCAGGGTGGTTGCCATGTACCTCACCCATCCGATACATTTAGGCGAGCTCCTCGTGTTTGTCCTGTTCCTGGGTCTGACGGTGATATCGTACTTCCTCGCGTTCGTCATATCGGTAGCGTTCGAAGCGCCCATGGTGACCATGCTCAAGATTGTGGCGCCAACAAAGAAACCGCATCGAGTGTGA

>AyunATF59
ATGTGCTTAAAGACTGTGGGTAGTTCTGCTTTTAAAACAATGTTATTCATCATCGGTCTCGTGTTTGTGAGTTTGGCGAGCGGGAACGACAACTATACAGGAGAAGTCCATCCGACCGGCAAGTCAGGTGTAGCGTGGATGTCGACTCTACTGGACCACAACGAGTGGATCCGTATCATGAACGAGACCAGCTTGCCCTCCACTTGCGACTCCCAGCTGAGGCAGTACGTGAACGCTTTACGAGAAGGCAAACTGTGGGCGACTAAGATGTTCGACTCATCGGGACGGTACAGCTCGATGTTCCTCTTCGGGAACGACCTCTGGTTGGGCTCCATGAACGAATGCAGCGAAATACATTTATCGCAATTCTACTCTGAAGCGACTCCGTTCCGCACGAAGTTTTTTGTGGTGAAAATCAATCTCACATTGGATCAAGAGTACGTGCCTGCTAGCCGAACAGTGTTAATAGGGGAATGCCTGCCCGCATCGTGCGAGCCCGAGGCGGTGGTGAGCCTGGTCTCGCACTCCGAGGGACCGGCGAGGGAGCGCGCGGCCGCGATGGGCCTCTCCGCGCACTTCCGCACCCTCGCCGTGAGGACCGTCCCCGGCACGTACGACCTATTTAAGGATACTAAACTGCTTATACTCGGTGGCGCCGCGATTATAGTTGCCGCGCTGATGCTTGTTGCTTCGCTGTACGAGGGATTCCTCGAACGGCGGTACAGGGTCGAAACTAAGAAGGATTTGGAAGTTTCAGAAGATGATCACAACCAAGAAACTGAGAGCGCTAATGGGTCTCAGTCGGAACGGAAGTCTGTCGAGGAGGACAATGGGGGAGGACTCCGGCGGGAGGTTTGCGGTGTCTGGTCTGAGCTGCTACTTTCATTCTCCATTCTTTCCAACGGACGTACGATACTAAGTACTCAGACGCCGGGTAATGGATCACTGAACTGTCTACACGGCATGAGATTCTTGTCCGTGTGCTGGGTGATCATGGTGCACACATATCTTTCAGTGTTCTACGTATCCGACAATAAAATTATAAGGAATGTGAAGGAACGAGATTTTTTTTACCAACCTATTGGAAATGCGTCTTACTGCGTTGACACCTTCTTTTTCATTGGTGGAGTGCTAGTAACTATTCTATTCCTTCGGTCGGAAGACAAAAAGGCAGCTAACTTGAAAAAAAGAGTACAAAACGGCACAATCAAATCTGATATTAATAAAAACCTTAACGGCTATACAAATTCAGCATTATCGGTGTCTGTAATAAGCCAACAAGCATTCAGTGAAGAGTTGGAAAATAATAAAAATGATAAGAAAAGGTCTTTCTCGAAAGCAGACCTTTTTAAGGACGTGAATTCTTTTTTCTTACTGCTTCTTTATAGAGTGGTGAGATTGACTCCGGCGTACGCCTTCGTTATCGGTGCAAACCTTATAGCTGTTCGATACATGCATGACAGATCGTTGTATGAGCCGGCAATATTTGACGACATCACATGTGACCTATACTGGTGGAGGAACGTTCTGTATATCAATAATATGTATCCATTGAAGGAGATGTGCATGGTTTGGTCTTGGTACATGGCGAATGATACGCAGTTTTACATCGTCGGAGTGATATTATTACTGATTTCTGTTAAGCACCCCAAATACTCCCTTGCGATCTTATCTGTAGTGGTGGCAAGTTCATGGGTCACCACTATCTACGTCTCAGTTTGGCATCAATACAAAGCTCGAATACAAGAGCCTTTTGAAATGTTCGACCCTCTATACGATAAGCCGTGGTCTAGGATTGGCCCCTACTTAGTTGGCATGGTAGTTGGGTGGTACTTGCATAATACAAAATGTCAAGTTCGGATACCATACTGGCTGGTGGTAGTCGGGTGGCCTTGCTCATTAGCTATCATAGGGAGCCTCATCTTTGGCATGGTCGAGGGTTACTTCGAAATCTGGCCTACCGCCTTCTACGTAAGCATTGGACACACAGCTTGGGGCGTGGCCCTCGCGTGGATGACTGTGTGCTGCTGCTGCGGGTACGGCGGGCTCGTGAACTCCGTGCTCTCTTACCGAGGGTGGCTGCCGCTCAGCCGGCTCACCTACTGCGCGTACCTCGTCCACCCAGTCATTATGGTGTGGACCTGCTTCCTACTCGACGGACCTTATCATCTACAGAACTCGATGGTCCTAATCTCATACGCCGGGTACGCAGTGATGGCGTTCCTATCGTCGTTCGTGATCTCGGTCGCGTTCGAGGCGCCGGCGGTGAGGCTGCTCAAGATCATCAACGGCGGCTGCAGGAAAAACAAGTCCCACTGA

>AyunATF60
GGTGATGATGATGACAGTGATGGTGACGATGAAGATAATGATGATGATGATGATGACGATGAAGATAATGATGATGATGATGATGTTAATGCTAACAGTGAAAAAGACATTATGTATGAAGTTCATAAAATTAAAATAGATCACAAACATGCAAATACAGTAAACAATAAAAAACAAATTATATCAAAGGAATCTGATAAAATTGTTAACGAGGTTAGCGAAAACGACGAAATAAATTTGAATAAATTTGCTACTAATGGTGTTTATCAATCACATAAAGAGAAATATGAAAAGGGGGAAAACAATAAACGTTCAAAAATATTACAGAAAAAAGATATGCAAAAAAATTTTGAAGATTATGAAGGTGATGACAATATAGATAGCACTATCAAAGTTGTCGGCAAAGCAAAAAATGCAGATGATATCGATAAAAATTATAAAATTACTGACAAAAAGGTTGAAATATCATCAAATAAACATATAGACGAAAATAAAGTAAGTAAGGATGATAAAGATAATCTTAAGCAAAAAAATTTCATAAAAACGACATTGAAGTCAGATAAAGTAGATATATCAAATTCGAAACAGATTAAAAAAAAGCCTAAAAGTTATAGTGGTAGTAATGAAATTATTTTAGACAGCTTGGTAGATTCTAAAGTTTCTCCTCAAATTCTAAAAGTTATGAATCAAAGCTCCAGTTTTGTCCGTATTGAAGACGAAAAAATTAATAAAATTAAAGTACATGAAAAATCGACTTCAAAGCAATCTAATTTTAACGTAAAAAATAATCTCGAGAAAGTAGATGTATCCATAAAACCATTAAGCTTTCTAGATAGTGAAGAAGAAATAGAAGAAATATTTATACCTAAGAAAAAAAATGTTCCTGAACCAAAACTAAAGGCATTAGGGCGCAAAGAATCAAAAAAAGATTCAAAAGAAGTGAAAATTAAAAAGGAAGACATCTCAAAGGAAATATTGAAAAACTTTTCTAATTTAGTAGACCCCCCAAAACAAAAAGACCTTAAACAACAAGAACCCGATGACGAATTGAAACAAAGTATGTTATATGAAGCCGCTAAATTCACCAAAACAAATTTGCCAGAATCTAAAAACGCTGAGACCTCTCGAAAACAGTCCAAAGAAACAGTTAACAGTGAGGAAGCCCATTTGAAGAGCTCTTTTGTTCATATGATGGATGCCCTCTATAGGCGAAATATGTTGCAAAGTGAATTTGAAGATATCTACGCATTTCTTCCAACGTTTGCGCCGAATTTTTCTCTCATACATAATCCGGAATGCCGGCGGCATGGGCAAATCCTTTTGAGACAACTACGTGGGACGAAAATATGGGCTTTGAATATGCTCGACGCGACAGGGAAATTGCCCTCGGGTATACTCCAAGGTAATGGTATACAGCTAGGCGACTTTGATCAGTGTTTGGGAAGCAAAGCTCGGGTGCAGCTGGACACTGGAAGTATTGTAAGGGTCCAAGGAAAATACTGCTTGGCTCAGTTTGATCTGAAAGCGGAACATCCCGAGCTGGAGATCCCAGTGCATTTGGCACAAGCCAAGAATTTAGTAAAAAGCCGGATTGATGATCCAGGTCACTTTGTACCGCGTTTTTCGACACTCAACTGGGGGGTATGTGTACCATCCCCATGCATCGCAGAAGATGTCGAAGTGATCCTTAAGGACGCCATAAAGCACTATCAACATACCAGCGGCATTGTCGTGAAGGTTAAAGTTGATCAACGTGATTGTCACACTCTAGAGAATTTCGATTTTTGGGCTGAATGGCTTGAATGGCCCACCGTTTTGACGTTGGGTTTCTATGCGATCATCGTTGTATTGGTATTAATAGCTACGCTCCAAGACTCGTGTGCGGAAAATAAAAATGATAAACAAAATGAAAATGCTGATGATAAAGCCGAATGCGACCAAAAAGGAGATGACGAAGATAAAGTCGAAAATAAACGTATAGATAGCCTCCTCAGCTCGTTCTCTCTGTACCGCACCATCAAGAACCTCACTGCGCCTGGCGATGCTGACGAGATCCCCTGCATCCACGGTGTCCGCGCTATAGCGACTATAGCGTTGCTTGTCGCCCATAAATTTGTGCCTGTTGGTGTCACGCCTTACTCCAATAGACTTAAGGTTACTGAGACCGCAAGCTCGCCGCTGTTCTCCTGGGTGCGTGCCGGCTGGGTGTACACCGACTGCTTCCTACTGCTGAGCGGGGCGCTCACAGCTCACCGCGCCACCAACACTGGGACCCCGAGGAGGATTCTCTCTAAATACCTACGATTAACCCCTGCTCTGCTAGCTGTAGTGCTGTTCTATGCTTACGTGTGGGAGAAGGTATCGAGCGGACCCATGTGGGGGACATTAGTACAGAGGAATTCCGAGATCTGCAGAGAGGGTTGGTGGTGGAATTTATTGTATGCGCAGAACTACTACGGATTAGATGAAATATGCGCACCACAATCTCACCAGCTAGCTCTGGACATGCAGCTCACCGTCCTCGGCGGGTTCCTCGTCTGGATGGCTCAGGTCAAGTCCAGCTCCAGTTACTTCACTTTGCCGGCCCTACTGCTCGTCGGTAGCTACTTGCGGTACTCAACTGTGTACGAGCATCGGCTTACTATGCTCGCTTATCATGGTGTGAGCGTGAGCCAGTTGTACCGTACCGCGAAACTAACGTACACCTCGGCGATACATCGCTCCACCCCCTACTTGGTCGGTATAACTCTGGGCCTCGCATTACGGAAACCAGGGAAACCTAACAAGTTCCTCCTCATATTAGGTTGGCTAGCCTGTTCAGGATTGTGGACGTCTGTTTGGTTGGCAGTCCTGGACTCTGGGTCCACTCAGTACAGATACAGCGCTTCCTCGGCTGCACAATTCGCAGCAATAGCTCCGGTGTCCAGCGCTTTAGCTATGGCGTGGACTGTTTATGCGGTGCACACAGGCTCTTGTGAATTTCTATCTCGCTTATTGTGCTGTCAACCGTTGGTGCTTATAAGCCGTCTCTCTTACGCATTATACTTGACGCAGTTCATTGTTTTCCTTACTAATGCAGCCACTGTTCGAACTTCGAAGGAATTCACCATACTTTCATTGATCGACATCCATGAAATATGTGCAATTTTGCTGTCTTCAATAGTTTTGACATTAACATTGATCACGCCTATGCAGTCAATATTAAAATATGTATCGTTAAAAATACGAAAAGAATCTGCAGATTTGGAAAAGAGAAGAGAATTAGAACCTATAATAGAAGAAACAGAGAAAGAACTTCAGTGTCATACAGAAGAAGAAAAGCATAAAAACATTGATGGAATAAAGAATAAGAAAAATCTCATTGTACATAGAGAACCTCCTGAAGAAATATCTGAAGTTGAATTAGAGCTAGCGTTTGAATTACAAAGAAAAGTTGATGGACTAGAAGAAATTCTAGAAGAAGAGGAAGGGGAAGAAATGGACGAAGAATACCAAAATAATTTGGATGAAGAAGAACCAGAAATTGTTGAAGAAGAAGGCGGTGAAGACTTTTGGACGGAAAGAGAAACATATAATGCTAGAAGAAATCAGTTGCCGGATCAAGATCTAGAAGAATGGGAGTGGACCTCAAGTGGCAACGGACAGACAGGCGCCCAATATTATAGACACAATAGATAA

>AyunATF61
TTCGATCCTGCACCACGTAGCTGACGGCCCTAATTGGAACAATTTCATACCCCTCGTACAATCGTGCCGCCAATGGTGGTGGCTGACTTTGCTGCATGTCCAAAACTATATTAACTCTTCAGAAATGTGTCTGGCTCACTCGTGGTACCTGGCAGTGGACACTCAACTTCACGTGATCTCTCCGCTGGTGTTGTACTGGGTGCTGGGCAAGCGGCGCTCTGGCACCGTCAGTGTTGCAACCGGCTTGCTCTTATCTTTACTTATAGCTATCACATATTACTACAGTAATAACCTCTCAGGATTACCATATCAAGGTTTGAATGATATGGATGATTACATAACTGCATATTACGTGAATACACTGACCAGATCACCACCATTCTTCGTGGGAATGGTGTTCGGTTACCTTCTACACGCGAACCGTGGGCGGAGAGTGCATCTACCTGCATTACTTGTGAGTGGCACCTGGGCAGCTGCTGCAGTCCTTGCCTCCAGCATGATATACTTGTGTAATCCAAAGCTAGTTTTCCAAAGGTTCTGGGCTAATTTAATCAATGCAATCATGAGGCCACTTTGGGCCCTGTTCTTGGGCTGGGTGGTTTTTGCCTGTGCCCATGGATATGGAGGTCCAGTGAACTGGTTCTTATCTCTAAAAGTATGGAAGTTCTTCAGCCGAGTATCATATTCTTTGTACCTGTGCCACTATCCACTGCAGCTCGTACTACGGTTGGCGGCCCCAATGCCTTTCTTCTTTAACCTAACGAATTTGTTCAGCGTCTACTTCAGTGACGTCGTGTTTTCATTATGTTTCGCCATCCTCCTGTGCATACTAGTGGACGCACCCTTCTCCACTCTGCTGAAGGTTATCTTGGAGCCCAAAAAAAAGGTGCAACCCGAAAGTGTTTCAAGAGAACAATTATCTCCATGACTCTAGATTAAATAACCTAGATAACTCTAGATAAAAATACTTTTATTTACGATATGAAAATTTAATAATATAATTTTTTTTTGTTTCGTCTCTCCTTGCTATAAAAATTAGTTTGAAAACTAAAAACACGCCAATAAGTAGAAAATAATTTTCAATGAA

>AyunATF62
AAATATTGTATGATGAAACTATCATTACCAGAAGATGAAAATATCCGTTCCAGTGTGTTATCAAGACTTATTTCAACTGATAATATAAAAATAAAGTCAGAACAGTACACCGATAGACTAAACCTTTTAAATGATGCTTTAAATATTAGAAAAGGAGTTCAAATGATGACTTTACTAAACACTTTAAATGACGAATCCACCAATGGTACATCGTTGTCCAATATAGAACTGGGAGTTGCCATATGCATTCCTAAAACATGCACGCCAAGGGAAGCTTTGGATCGACTTCCGTTTAATGTTACCAGCTTATTAGGCTTGCGAATGGAAGAAGATTTTTGTCGTTTACCTAATGATAAGCAATGGGTACCAGCAGATTATACTGCTGTAATAATTCTGTCCATCATCGGGCTACTCACATTATTAAGCACATTTTACGACCTCTATCAAACAAAAATACTTGAAAAGGGTCCAAAGGAAGTAAATAAAAATTATCAGATATTTTCTGTATATACTAATTGCCGTCGTTTATTAACGTTCAATTCAAGTCCTGGTACTTTAGAATGCTTAGATGGAATTCGTGCAATTGCCATTCTATGGATGATTATGGGACATACCCTTTCTTTACCATCGTCATCACTTATACTAGCTAACCCATTAGAGCTAGTTGGTTTTCTTAGACCGTTGTCATCTCTGTGGTTAAAATCAGCAACAATCACTGTGGATACTTTCTTTGCTTTAAGTGGTCTTTTAGTTGTTTATACTACAGCTGGGAAATTAACTAGCATGAAGCTGGTAAAAAATATCCATTTGTTTTATTTGCATCGCTTATTGAGGATGTTTCCAATGCTTGCTTTGGGAGCTCTGCTTGAAGCGTCTTTTATTAACCACGTCGCAGACGGACCATACTTGGAAGCTCGAATCCCAATGGCAGAAGCTTGTCGATCAAATTGGTGGATTACACTTTTATATGTACAAAACTTTGTAAGGAACGACCATGTTTGTCTACCTCACAGTTGGTATCTAGCAATTGATATGCAGCTACATATTATATCCCCCATCGTTCTATTCTGGGTATTAAAATCACGGAAGTCTGCTTGGATTGCTCTGTCTGGAACTTTGATGCTCATTTTAGCTGGAGCCACCACATATAATTTTATTAATGACTTCCCAGGCACCTCCCATGCACCTGGACGAGAAGACGAAATGGTTACATATTTAAGACATTATTATATACACACTTTACCACGAGCCTCGCCTTTCTTCGTTGGAATGATATTCGGTTACATGTTGCATACGTTGAGAGAAACAAAATTAAATCTGCCAAAAATGCAAGTGGCTCTTTTGTGGGTTTGCACAACATTCCTGTTGCTAGCCGTTATATATTGCCACCATCCAATATATTGGGATGAATGGGCCGAGTATCGGGTTGCGACCAGTATTATTAATTCATTCCAAAGGGCGGCCTGGGCTACGGGTATATGTTTGATAATCTTCGTATGTGTTCATGGTTACGGAGGTCCAATCAATTGGTTCCTATCTCTAACTCTTTGGAAGCTCCCAGCTCGCCTCTCATACGCCGTTTACATCTTGCACTATTCAGTTATATCAGTAACTATGACAATGGCGCTACAACCTTATTATTTCACCACAAATATTCTGTTTTTCAATTTCCTTGCATACTACTCTCTGTCGAACATCGTAGCGTTTATGGCGACTTTACTTATTGATGCACCATTTACCACGATTATAAAACTCGCAATAGGCGGAGGCGCTAAAAGACCTGAAAAACCACGAACTGTGCCAGAAGTAACCGATGAGATAATTAAACACCAAGAACAAACGTAA

>AyunATF63
ACAATCTTCTCATTAATGGGAATATTGACCTTGATAAGCACTACTTACGATCTGTATAATACACATTTTTTAAATAAAGATACAAAGGAAGTAAATACATTATTGAAATGCTGTTCGGTGTACACTAACACAAAAAATATTTTTACGTTCTCAAATGTTCCCGGAGCTATCGAGTGCTTGGATGGCATTAGATCCATCTCCATCCTGTGGGTACTGTTGGGGCATTCCTTCTCGACCTCAGTTAACGGATCATTAGTTAATCCGTTCGACGCTTTTGAGTGGTCCAAAAGCTGGAAAGCAATATGGGTGACCGCTGCAAATTTGTCAGTTGACTCATTCTTCATGATGAGTGGTTTACTGGTCGTTTACACTACTGCTAACAAGTTAACTCAACGTTCCTTAATTAAAAACATTCACTTGTTCTACCTGCTGCGTCTTCTACGAATGTTCCCTCTGCTGGCGACCGTGGTATTGTTGCAGGCTTCGATCCTGCACCACGTAGCTGATGGACCTAATTGGAATAATTTCGTGTCCCACATGCGTTCATGTCGCCAATGGTGGTGGGTGAATTTACTGCATATCCAAAACTATGTTAAATCTACGGACATCTGTCTTCCTCACTCATGGTACCTGTCAGTGGACACTCAACTACACGTGATCTCTCCGCTGGTACTGTACTGGGTGCTGGGTGGTCGGCGCTCAGCCACCGTTGGACTTACAAGCGGCTTGCTCATATCTCTACTAATAGCTATCATATACTGCTATACGTACGACTTCTCAGGTTTATCGTTTTACGGATTGACTGAAAACATGGACAATAACTTCAAGGCATATTACGCGAATACACTGACGAGATCACCACCATTATTCGTGGGAATGGTACTGGGATACCTTCTACACGTGAGCCGAAACCAGAGAGTGTATATACCGGCATTCTTTGTTAATGGTACCTGGGTCGCTGCCGCAGTCCTCGCCTCTAGCATGATATACTTACACCACCCAGAGCTGGTCTTCAACCGGTTCTGGCTAAATTTGCTAAATGCAATCATGAGACCACTTTGGGCCCTTTCCTTAACTTGGCTGGTTTTCGCCTGTGTCCATGGATACGGAGGTCCCGTGAACTGGTTCCTAACTCTGAAGGTATGGAAGTTCGTGAGCCGTGTATCGTACGCGTTGTACCTGTGCCACTACCCACTGCAGCTCGTACTGCGGGCGGCGGCCCCAACGCCTTTCTTCTTTACCGTCACGAATTTGATAAGCATATACATCAGTGACGTCGTGTTTTCATTATTATTCGCCATCATCCTGTGTATACTAGTTGACGCGCCCTTCTCTACTCTACTGAAGGTTATCTTGGAGCCTAAAAAACAACGGTACCCTAAAGGGAATCAAGAAAAGAATTAA

>AyunALDH1
ATGGCTAAAGTGGAAATCAAATACACTAAGTTATTCATCAACAATGAATGGGTTGATGCTGTAAGCAAGAAGACCTTCCCCACCATCAATCCTCATGATGAGTCTGTTATTACTGAAGTCGCGGAAGGTGACAAGGCTGATATAAACCTAGCGGTAGCTGCAGCCAAGAAAGCCTTTCATCGCTACTCAGAATGGCGCACCATAGACGCGTCCCAACGCGGGCGACTGCTCTACAAACTCGCCGATTTAATAGAGAGAGATTACAAATACTTAGGTGATCTTGAAACTCTTGATAACGGGAAACCAGTTGAGAATGCCCGCAACGAGGCTCTCTGGTCAGCTGCGATCCTTAGATATTACGCTGGGAAAGCTGACAAAATCCTTGGAAACACCATCCCTGCTGATGGCGAAGTCTTATGCATGACACTTAAGGAGCCGGTTGGTGTTTGTGGACAGATCCTGCCATGGAACTACCCAATACCTATGTTTGTCTTCAAGATTGCTCCAGCTCTTGCTGCTGGATGCACTTTAGTTGTCAAGCCCGCAGAGCAGACGCCACTTACAGCCTTGGCTATTGGAGCATTGATCAAAGAAGTAGGCTTCCCACCAGGAGTTGTTAACATTGTCAACGGATACGGTCCCACGGCTGGAGCTACTCTCACTCATCACCCAGATGTCGATAAAATTGCTTTTACTGGATCCACTGAAATTGGAAAACTCATAATGCAAGCAGCTCCAGTTGCTAATCTTAAACGCATTACGCTAGAGCTAGGAGGAAAGAGTCCCTTAGTTGTCTTCAACGACGCTGATGTCGAATTAGCTGCAGAACTAGCACACAAGGCAGCATTCTCCAACGGTGGTCAGTGCTGCGTCGCCGGTACCAGGACATACGTCCAGTCGGGTATTTACGACAAATTCGTAGCTAAATCCGCTGAAATCGCGAAGAAACGTACAGTCGGCAATCCATACACCAACGTCATGCAGGGTCCACAGATTGATTCAGAAATGTTTACCAAAGTTATGAACTACATCGACTTCGGTAAAAAAGGAGGAGCTCGCTGCATAGCCGGCGGTAAGAGATTTGGTAACAAAGGCTTCTATGTTGAGCCGACGGTCTTTGCTGATGTCAAGGATGACATGAAGATTGCCAGGGAAGAGATCTTTGGCCCGGTCCAAAGCATATTCAAATTTGAGACCTTTGAAGAAGTAGTAGACAGGGCTAACGACACCAACTATGGTTTGGGCGCTGGAGTCATCACCAACGATGTCAACATCGCCCTCGCTTTCATCAAACACGTTCGAGCTGGCTCCGTTTGGTAA

>AyunALDH2
ATGCAAAGAACTATGGAGATATTCAACTTTGACCCCCAGGAAAGAAATGTCAAGCTTGCAAAGGAATATATTACAAAGCACAATAATGAGTTCCATTCAATAGGCTACGAAGATAGTGATTCTTTCGTTGAGGACAGTTGTCATAATAAAATTTATTCAAAAAAACCACCCACTCCTAAAGATAATGTCATAGAATATTCACATGTAATTAAAGAAAAATTTGAATTACTCGCTTCGATCGTTGAAGAAAACGCAGAATTATTCGCCGAATTAGAGTACATGATAAGAAACATTCCCAAGAATGAAATTATGGATTGTGATTTAAAATTGATTACAAATAATTTCAAAAATTTATGTCATAATGATATTTCTGTTTTTGATTCCAATTCAAAAAGTATATATATGAGTGGCGATGTCGAATTAGCGCACATCGGAATAGCCGCCCAAATAGTTCTCACTACTGACAACTACTGTGACATTTATGCGGATGCCAATTGTTTTGTAGTGTGTCATTTGTTTGCTAAACTTTGCCATGAAGTGGGACTTATTAGTGTTCGTGTTTCACTGTTAGAAGACTTCGTAGCAGATGTACATGACAGATGTCCAAACGCTATTTGTAATGCAGTAATCTCACAAAAGTCAGATATCGCTTCCAGTGTAGATTTATTAAAAAACACGTCTCATCGAGGTTGTTGGAGACTAACACGAGTTTTCGTACAAGAAAGTGCATACCGTCTTTTTAAAGATAATCTCAATTCAGCTTACAAATTACATGAAAAATCATTAGATAATAATACAAAAATTGTACAGATAAAAGAAAAATGTTTAATGGCGTATGAATTTTCTGATAAATTATTTCTTTTGAATTTTACTGGAAACACCAAAGAAATTAATGATTTAAATAAGTCAGTAATCTTAATCGAAGCATACAGGACTAACAAAGAGCTTATATCAATATTAAATGAGAACAAACCGTTTTTCCTTTCTATTTGGTGCCAGGATATTATGGAAGCTAATGAAATTGCTTTTGGAGTACAAACTAATGTCGTATGGCTCAATGATATTTTTACATTTAATGGGCCATTACAAGAATCGCAAGCATATTACAATACCAGTTTCGTGAGCCCTAATGTAAATAATATGAATAATAATAAAAAAAACGAGTTGGGCAAGCTTTTCCGTTTGTGGCAAAAGAAAAGTTTAAATGAAAGACGTGATGCAGTTATCAACGTGGTCAGTGAAATAGAAAAGAAGTGCCCTCTTTTGAAACGCGAAATAAATGATTTGATACGTAAGATAAAAACAGGGCCAGACACATTTGCGTACGTTTGTGATAATAGTATGTGTTTGGGACTAGATAAATCCTACGACGAAATAATTTATGTGAACATACAATCAGAGAGCTCACTGGGTATGTTGGCCCTATTACGTAGTGTTGCAGACGGTAATGCTGTGGTATATCGAACACGAAATCATACTGAAGAATATGTTAGGAAAGCAATCTTGGAAAATGGTTTGCCGTTATTCAACTATAGAAATTACTGTGACGAAGATGATAAAATAAACTGGTCACACTCCGTGTATAGAACAAGGATCGTGCACTCTCATTTTGGGTCTAAAAATTATAATTTAAGCGTCTAA

>AyunALDH3
ATGGCTTCTTCAATGTTAAAACTATTGAAATCTGAATCTCATTTGCTCTTGCGTCGTAACTATGGCAACGCAGCTCCAACTACAAAACTGTACATCGACGGTCAGTTTGTGGATTCAAAGACTAGTAACTGGATAGAACTCACCAACCCAGCCACAAATGAAGTTATTGGAAGAGTGCCAGAAACAACAAACGACGAATTGAATTCAGCCCTCGAGTCTGCGAAGAAAGCTTACAAATCATGGAGTCACAGTACTATTATGACAAGACAACAACTTATGTTCAGGTTCGCACGTTTGCTTCGGGAAAATCAGAAACGGTTGGCAGCCAAGATCACGGAGGAACAGGGGAAAACTATAGCGGACGCCGAGGGCGACGTGCTGCGTGGAATACAGTTGGTGGAGCACTGCTGCAGCATCACGTCGCTGCAGCTCGGGGACTGCGTACAGAACATCGCTAAGGACATGGACACGCACAGCTACAAAGTGCCGCTTGGAGTCGTCGGTGGTGTGGCAGCTTTCAACTTCCCTGTGATGATTCCGCTGTGGATGTTCCCGCCTGCGGTGGTGACTGGCAACACTTGCCTCATCAAGCCTTCGGAGCAGGACCCCGGAGCGACGCTAATGATGATGGAACTGCTACAAGAAGCTGGCTGTCCTCCTGGTGTCGTCAATGTGATACACGGGACCCACGATCCGGTGAACTTCTTGTGCGACAACCGCGACGTCAAGGCGGTGTCTTTCGTGGGCGGTGACGCTGCCGGGAAACACATTTACTCCAGAGCATCCGCTGCAGGTAAACGCGTGCAGTGCAACATGGGCGCTAAGAACCACGGCGTGGTGATGCCGGACGCGAACAAGGAGCACACGCTCAACCAGCTCGCGGGCGCGGCCTTCGGCGCCGCCGGCCAGCGTTGCATGGCGCTCAGCACCGCGGTCTTCGTCGGCGAAGCGAAGGAGTGGGTGAGCGAGATAGTGCAGCGGGCGCGCGCGCTGCGGGTGCACGCCGGCCACGTGCCCGCCACCGACGTGGGGCCCGTCATCTCCGTCGCGGCCAAGAACAGGATACACCGGCTCGTCGAATCGGCAATCAAAGAGGGCGCTAAGTTGGCTTTGGACGGTCGAGGCGTCAAAGTGGAGGGTTTCGAGAAAGGCAACTTTGTCGGACCTACCATAATAACGGACGTGAAACCCAACATGGAGTGTTACAAAGAAGAGATATTCGGCCCCGTCCTCGTCTGTCTGTTTGTGGACACGTTAGACGAAGCTATACAACTGATCAATAACAACCCTTACGGGAACGGTACGGCGGTGTTTACGACGAACGGGGCTACGGCGAGGAAGTTTGCGGCCGAAATCGATGTGGGGCAAGTTGGGGTGAACGTGCCGATACCGGTGCCGTTGTCTATGTTCTCGTTCAGCGGCACGCGGGGCAGTTTCTTGGGTACCAACCACTTCTGCGGGAAACAAGGAATCGATTTCTATACCGAATTGAAAACGGTCGTCTCTTTTTGGAGGCAAAGCGATGTGTCTCATTCGAAAGCGGCTGTTTCGATGCCGACGCAGCAGTGA

>AyunALDH4
ATGGTTAAAGTCGACGTCAAATATACTAAGTTGTTCATAAACAACGAATGGGTCGACGCTGTCAGCAAGAAGACATTCCCCACTTACAACCCACAAGATGAATCTATTATTACCCAAGTCGCAGAAGGTGATAAGGCTGACATTGATCTAGCAGTAGCAGCTGCGAAGAAAGCCTTCCATCGCTATTCAGAATGGCGCACCATGGACGCATCAGCCCGTGGATTGTTACTTTTAAAACTAGCTGATTTAATGGAATCACAAGCCAGAACATTAGCTGAATTGGAGACGCTAGATTGCGGAAAACCTGTAGCAGATGCTGAAGCTGAGGTTTATTATTCGGCAACTGTTCTTAGATATTATGGAGGGAAAGCTGATAAAATTTTGGGAAACACAATCCCTGCTGATGGAGAAGTTTTATCTTTAACCATGAAAGAGGCTGTTGGAGTTTGTGGTCAAATAATACCATGGAATTATCCTATTCCAATGTTCTGTTGGAAAATCGGACCAGCATTGGCAGCAGGATGCACAGTAATTGTGAAACCTGCTGAACAAACGCCTTTAACTGCTCTAGCTGTCGCAGCTTTAGTGAAGGAAGTAGGGTTTCCACCAGGCGTTGTAAATGTTGTACCTGGCTATGGAGTAACAGCTGGTGCAGCGCTTACCCACCACCCCGATGTTGATAAAGTCGCTTTCACTGGATCTACTGAGGTGGGTAGATTAATTATGGGAGCTGCTTCAGCAGTAAATCTAAAGAGAGTAACTTTAGAACTTGGTGGAAAAAGTCCTCTTGTGGTTTTTAACGATTGTGACGTTGAAAAAGCAGCTCAAATTGCACATTCTGCTGCATTCGCTAACGCTGGCCAGTGTTGCTGTGCTGGAACCAGAACGTACGTGCAGTCTGGTATCTACGACGAATTTGTGAAAAAAGCCACCGAAATAGCCAAGCAGAGATCTGTGGGCAACCCATTTGATAATGTCGAACAAGGACCACAGATCGATAAAGAGATGTACGAAAAAGTATTGAATTATATTGAAACTGGAAAGAAGGAAGGAGCTAAGTGCGTGGTTGGTGGTGAAAAAGTTGGTGGCAAGGGATATTATATCAAACCTACCGTATTTGCTGATGTGAAGGACGGTATGAAGATCGCTAGAGAAGAGATATTCGGTCCAGTCCAAAGTATCTTGAAGTTTGATACTTTCGACGAGGTGATCGACCGCGCCAATGATACCAACTACGGTTTGGGAGCTGGCTGCATTACAAATGATATCACCACAGCTTTGACCTTTGCCAAATACATTCAGGCTGGATCTGTATGGGTCAACACTTACGACCACGCTTCAAGTCAAGCACCATTTGGCGGCTTCAAAGACTCTGGACTAGGGCGGGAATTAGGCGAGGAGGGAATAAATCAATATGTCGAGTGCAAAACCGTTACTATCGCATTACCAAAGAAACCCCAGTTCTAA

>AyunALDH5
ATGTCGATAAGTTTCATTCGTGGCTCAATATTAAACTTTAATTTGATTTCATTTGGGTACCGCAGAATGCATTTCTTAAAATCTCAGGCCTATATTAATGGGCAGTGGGTGAAGGCAGAAAATAATGCCGTCTTTGCGGTCACCAATCCTGCGAACGATAGTATTATCACTGAAGTGCCGGATATGGGAGTTGACGACGTGCGGTTTGCCATTGAAGCTGCCTCTAAAACCTTTAAAACATGGAAAGAAACAACAGCAAAAGAACGATCTTACACACTTCGGAAATGGTTCGATTTATGCAAACAACATACTGACGATCTGGCAGAAATTATAACAGCGGAATCAGGTAAACCGCTATCCGAGTCGAAAGCTGAAATAGCTTACGGTAATTCATTTTTAGAGTGGTATGCTGATAGTGCACGTCATATCAACGGTGAAATTATACCTAGCCCATGGCCACACAAGCAAATTTTATTAACAAGGCAGCCTGTCGGTGTGGTCTCAATTATCACACCTTGGAACTTTCCTTTTGCTATGATAACTCGAAAAGTAGGTGCTTTGATGGCAGCCGGTTGTACTTGTGTCATAAAACCTTCAGAAGACACACCTCTAACTGCTTTAGCCGCAGTTCAATTGGCTGAAATGGCTGGTGTCCCTAAAGGTGTTATTAATGTAGTCACAACCAGCAGGAAAAATGTGAATATAGTCGGAAAAATTATGTGTGAACATGAAAAGGTTGCATGTATTTCTTTTACTGGTTCTACTCAAGTTGGTAAAATTTTGTATGGTTTGGGTGCCAAAGGAATCAAGAAAGTCTTCTTGGAACTGGGTGGAAGCGCACCTTTTATAGTGTTCCCTAGTGCTGATATTGATCACACTCTTGAACAGGCCATGTTGGCTAAGTTTAGAAACAATGGCCAAGCATGTATTGGAGCAACAAGGTTTCTGCTTCATGAAGCAGTTTATGACAAGTTTATATCAGGATTTAAGGAGCTTATAAAACAGAGAAATGTATTAGGAAATGGAAAAACAAGAGGGGTGACATGTGGCCCACTTATTAATGACATGCAAGCAAAGAAGGTAACAGGGTTAGTCAATGATGCTTTAGCTAAAGGTGCTCAGGCAATTATCGGTGGAAAACATGATGCAAATCTTGGTTCAAAGTATTATGAATCAACAATATTAACAAATATTAAACCTGATATGCAGTTGTATACAGAGGAAGTGTTTGGCCCTGTTGCTGTATGTATTAAAATCAGAAGTGAGGAAGAGGCATTGGAAATTGCAAACAGTACAAAAAGTGGGCTAGCCTCATATGTGTTCACTAGGGATCTTGGTCAGGCTTTCAGGATGTCACAAAAACTTGATTTTGGAATGGTGGCAATTAATGATGGCATTATATCAGCGGCTGAACCAGCTTTCGGTGGTATCAAAGAGTCGGGTATCGGTAGGGAAGGAAGCCTGCATGGAGCTGAAGATTACACAGATTTAAAGTATACCTTGATGTCTGCTTTAGATAAATGA

>AyunALDH6
ATGAGCCGTGTTTTGTGTCAGACTGTGTTCAAAATACGCTTTCCAAAAGTGTTAATGGCTCGTAACGCGTCGTACCTCATTGACGACCCTAAATACTCGTTCTTAAAGGATTTGGGGTTAGAAAAAATAAATGCCGGAGTATTTAATGGACAATGGAAAGCGAATGGACCGATTATACAATCGTTCAGTCCAGCAAGTGACAAGATAATAGCAGAAGTACAATCAGGTAGTCTCGCCGACTATGAGACTTGCGCGTTAGCGACACAGGCAGCATGGAGCTCGTGGGGCGAATTGCCTGCTCCAGCAAGAGGTGAAATCGTCAGACAAATTGGGGACGCACTTCGAGAAAAGCTTCAGCCTTTAGGTCAACTTGTTTCTTTGGAAATGGGTAAAATCCTGCCTGAAGCAATAGGTGAGGTGGTGGAATATATCCACGTGTGCGATCTGGCTTTGGGTTTATCACGTACGTTGCCTGGAACTATTTTACCTTCCGAGCGACCAGGACACGTGTTGTTAGAAAAATGGAACCCACTTGGTATGATCGGCATCATTACCGCTTTCAACTTCCCTGTCGCGGTGTTTGGTTGGAATAGCGCTATTGCTATGGTTTGCGGCGATGTCAGCGTGTGGAAGCCATCAGAAACGACACCATTGATTGCGGTGGCCGTCACTAAGATAGTGGAAGGTGTGCTAAAGCGGAACAACATTGACCCAGCAATAGCCTCGTTGTGTGTCGGGGGCAGAGACGTCGGAGAGACCCTGGTCAAGGATCACAGGATGAAGCTTGTCTCCTTTACAGGCAGCACCACTGTTGGGCAACAGGTAGGAGTAGAAGTACAACGGCGCTTCGGACGACATCTGCTCGAGCTGGGTGGCAACAACGCGATCATCGTGAACTCCGATGCGAATTTGGAGCTGTTCCTTAATGCGGCGCTATTCGCTTGCGCCGGTACAGCAGGACAGCGGTGCACTACTACTAGGAGACTTTTAATACACAAAAAGTTGTTCGCTGAAGTAGTATCTCGTTTGAAGAAAGCCTATGAAGGAGTGTTAAGCAAGATTGGCGATCCATTGCTCCCGGAGACTTTGATCGGTCCTCTTCACACACCCGCTGCAGTGGCCGCGTACAAAAAGACAGTCGCTGAAGCCATTAAGCAAGGAGGGAAGATTGAATTTGGTGGAAAGGTCATCGAACGCGAAGGTTATTTCGTGGAGCCTACTATTATTACAGGCTTGCCTCACGATTCGCCATTAGTAAAGACCGAGTGCTTCGCTCCAATAGTATACTGCGTAGAGATACCCGATCTCGAGACCGGCATTCGATACAATAACGAAGTAGAACAGGGCCTGTCTTCGAGCTTGTTCACAGAAAACTTGGGAGATGTATTCAAGTGGATCGGCCCTCTCGGCTCAGATTGTGGCATCGTGAACGTGAACATTCCGACCAACGGTGCCGAGGTCGGCGGCGCCTTCGGCGGCGAGAAAGCGACCGGCGGCGGTCGGGAGAGCGGCTCGGACTCTTGGAAAAACTACATGCGTCGGTCCACCGTCACCATCAACTACTCCGGCACCATCAAACTGGCGCAGAACATTAAATTTGGCGATGAATAA

>AyunALDH7
ATGCTGCGAACACTCGGGAAGCTGGTTAGAACGCAGCATGCGAATTTCTCCTCGGCTGCCTTGCCTGCACCTCAAACTAACCCCGAAATTTTATATACCGGGTTGTTCATCAACAACGAATGGGTCAAGTCTTCCGATGGAAAGACCTTTAACACCGAGAACCCAGCGACCGGCAAGGTGGTAGCACAAATACAGCATGCGACCAAAGCTGATGTAGATAAGGCGGTAAAAGCTGCAAGTAACGCTTTTAGGTTTGAATCACCATGGAGACAAATGGATGCATCAGAACGAGGCCGTTTGATCTACAAACTCGCTGATTTGCTTGAGAGAGATCGCACGTACTTGGCGAGTCTTGAAACTCTTGACAATGGCAAGCCGTATCTCATGTCGTACACTGCGGACTTGGCGCTGGTCGTCAAGTACTTCAGGTACTACGCGGGATTGGCCGATAAGATTCACGGCCAAGTACTTCCCGCCGACGGCAATTACATAGCTTACACTCGCCATGAACCAGTTGGTGTGTGTGGTCAAATTATTCCGTGGAATTTCCCCCTGCTCATGGCTGCATGGAAGTTGGGTCCCGCGCTCGCGGCGGGAAACACAGTGGTTCTCAAACCGGCCGAGCAGACCTCCCTTACCGCCCTGTACCTGGCGCAGTTAATTAAGGAAGCCGGATTCCCAGCAGGTGTAGTAAACGTACTGCCCGGTCATGGGGATACTGGTGCTGCGATAGTGGACCACGATAACGTAGACAAGGTTGCTTTTACTGGTTCTACGGAAGTAGGTAAGCTAGTTCAACGTGGTGCCGCTAACACCGTGAAGAGGATCACTCTAGAGTTGGGCGGTAAATCACCCAACATTGTGTTCGCTGATGCTGACCTCGAGTATGCCGCTGAGAAGGCCTTCTTGGCAGTGTTCTTTAACATGGGACAGTGCTGCTCCGCAGGAACGAGAACGTTTGTCGAAGATAAAATCTACGATAAATTCGTGGAGCTGTGCGCGGAGAAAGCTAAGAAGCGTATAGTTGGTGATCCCTTCAAATCAGACTGCGAACAAGGACCGCAGATCGACGGTGAGCAGCAGACCAAGATTCTGGGTCTAATCGAGACCGGCAAGCAGCAGGGCGCGAAGCTGGCGGCGGGCGGCAGCCGCGCCGGCGACCAGGGATACTTCGTGCAGCCGACTGTCTTCGCCAACGTTACGGATAACATGGACATCGCCAAGACCGAGATCTTCGGTCCAGTGATGCAACTGTTAAAGTTCTCGCAGATCGACGAGGTGGTCGCCCGCGCCAACAACTCGGAGTACGGGCTGGCGGCTGCGGTCTTCACCAAGGATCTCGACAAGGCCAACCACTTCGTGCAGGTACTATTATTATTGTTTTCGGAATGTTTACACTATCTATTTTTTAAAGCGCTATCCTCAGAATCTGTCAGACAAAATAAATGTACATTGCAAGTCACAATGCGTTTCAAGATCCTTGTTTCAATCGCCGTTGCTTTACCGATCATCCCAGCTTTGCCAATTAGACACAAATGGATCAGTATTGTAGTTTGA

>AyunALDH8
ATGAATATACCAGTTGAAATGACATCGCCGTCCGGAGCAGACGCGGGTTGTGGACACGCTAGTGAGGTGCATGTCATCGATATCGATTCAGACAACGAGCTAGACATTGTTATCGATTCTAAAACCGTTACGCACAACACTAACGCGGAGATGCCAGCCTTGAACGGGAACGGACATTATCAAAGTGGCAATGGAACTTTGTCAAATACAAAACCTAAATCAACAAATGCAGCTGAGGTGGTGCAGAAAGCTCGCGATGCCTACGAGCGAGGGGTCACCCGACCGATCGAATGGCGTCGCAAGCAACTCAAAAATCTATTACGTATGTACGAAGAGAACAAAGGTGCTATGATTGAAGCCCTACGCAAGGATTTAGGCAGGTGCAAGTCAGAGGCAATTCTGCTAGAAATAGACTACCTAATAAACGACTTGAAGAGTATGCTGCACCATCTAGATGAGTGGGCTAAACCTGAACATCCTCCAAAAACCTTCGTGAACATACTAGACGAGGTGGTGATATACAAAGATCCGTACGGCGTGGTGCTGGTGATCGGCGCCTGGAACTACCCGCTGCAGCTGCTCTTGCTGCCGATGTCCGGCGCTATCGCCGCCGGGAACGTCGTCGTCGTCAAACCCAGCGAACTGGCTCAGCACTGCGCCAAGTTCGTCGTTGAAACGTTACCCAAATATTTGGATAATGACGCTGTGATAGTAGTGGAAGGAGGGCCAGAGGAGACGAGTGAGCTACTCAAGCAGAAGTTTGACTACATCTTCTACACGGGGGGCACCAACGTCGGCAGGGTTGTGTACTCCGCTGCCTCTAAGTATTTGACCCCAGTGACTTTGGAACTCGGAGGCAAGAGTCCGGTGTTCATCGACAACACAGCTGACCTGCCGATGACAGTGAAGCGAGTGTTATGGGGCAAGCTCATAAACGCCGGGCAGACTTGCATTGCGCCTGACTACATATTGTGCTCGCAAGAAGTCCAGGACAAATTCGTGAAGCTGGCCAAAGAGTTACTCGTCGAGTGGTTCGGCGAGGACCCGCAGAAGTCGCCAGACCTCACGAGAATTATCAATGACAGGCATTTCAATCGTCTCCAATCATTATTGGATGCAAGCAAAGACAAAATCGTGGTAGGTGGTAACACAGATCAGAAAGAAAAATTTGTGGCGCCTACAATAATAGCCAATGTGACAGCCACAGATAAAATAATGGGGGACGAGATATTCGGGCCCATATTGCCCATAGTGCCTGTCGAAAGTGCATATGAAGCTATCAAATTTATAAACAAGGGGGAACGTCCGTTAGTACTGTATGTGTTCACCAAACAGAGCGACATTAGGAAGCTGTTCATAGAACAAACTCATTCGGGAAGTGTTAACGTAAACGACACTATTATGTTCTACGCGGTGGAAACGTTACCGTTCGGCGGCGTGGGTAACAGCGGCATGGGCGCGTACCACGGCAGGGCCACCTTCGACACCTTCGTCCATAGGAAGAGCACGCTGGTGAAGAACTTCGCGTCCATCGGGGAGAAACTCGCTGCGGCTCGATACCCGCCGTACTCTGACAGGAAGCTGGCGTTCATCTCCGCGCTGGTGCGGAAGCGGTACGGGCCCTCGTTCAAGTTCCTGCCGTACCTCCTCACCTTCGTGCTGGGAGCTGGGCTCGGTTACGGAATCTTCGCCTGGCACAAGATGTCATCCGAAAACTAA

>AyunALDH9
ATGGATATCGATACGACTTTAGCGGAGGCTTATTTCGAGAAGCATAACAAAAGATTTTACTCTATAGGTCCATTTGATTGTGGAGTCCAAGAGACTGTTTTTGATAGTCAAAACAATGAAATAAACTATTACAATGTAGAAGAGGCACTAGATATCATTACAAGTAAATCCACTGAGTGTGATATAGATGAGTTGGCAGATAAATTTGAATTACTTGCTCAAAAGATTGAAGAAAACGCAGATTTATTTGCTCAACTAGAGTGCCTAATAAGAGATGTGCCAATACAAGAAATAAAAGAAGTTGATATTCAATTAATTGTACAAAATCTTAGATATCTGAGAATGGAACGTAAAGCACAGAATATGCACTTTATACATTTAATAATGACGGTAGATACACCTTTGGTGAGCTTGGGCTGCATTGCACAATTGCTCATGACACCTTTCACAGTCTTCAATGTGGCGGCTGATAAACATGCTGCCGTTGTTTGTCATCTATTTGTCCAACTATGCCGTGAAATTGGCTTGGACAGAGTGTCACTATTGTTGGTTCAAGATTTGGATAGTGTTCAAAAAATATCAGAAGAGGCCATTGAAGTGATGAAAATTCCAGGTATGCAGCCCGGATGTACCGGAGTTATATCAGCCCACTCGGACTCGCTCGCTGTCGACACCCTGATTAATTCTACTTGCAGATTTCCTTGGGCGCTACAACGTCTCTTGGTCCAAGAGACCGTCTATGAGAAATTCGAACAAGTAATGACATCAAGTGCGTCCAGCAACATGGATGAAGAAATAATCAATTTAAAAAAACAAAATGATAAGATATTTATATACAAAAATAAAGTGTTTTTATTAAATAATTTCGTTAAAAACATAAGAAAATATCAAATTATTCATATAGAGCGTTATAGATCCAATAAAGAGTTAATTGGTATTCTAAATGAATCCAAACCGTTTTGTCTGTCCGTATGGTCGAGTAATATGGATGAAGCCAACGAAATAGCGAATAAAACTGATGCTGCTGTGGTTTGGATAAATGCTTATTGTATTTTCAATGGACCGTTTCAATGTAGTCAAGGATTTTTCGCCAACATAACCTTAGGGTACTCATTCGATGTTGTACAAAAGAGGTATGATTTAAAAAAGTACATGGACATAAGAGAAAAATGGTTGAATATAAACATGGAAGATAGAATAAATGTTTTACGTGATAGTGTTAAGAAATATTATGAGGCAAATATAAAATCTTTGACAAAAAAAGTAAGGAAGGATATAGACATCTTATTAAAGGAATTTAATGGAACATGTTGGGATTTTGACACGTTTGTTCACGAAACTGACTGGATGACGTGTTCAGGTATAGACAAAGCTTTAGCGGTATTGGCCTTGCCGTGTTATTACGACGATAATCACATTTTAACAACAGCATTCATAAAGAATCTGCTCCATGGAAGTATAATACTTACTCAGAGATGGTCGTGTGTCGATTTCTTCGAGAACTTACTAGAAAATGGGTTTCCTGTTATGTTTTTGTCGGACTACAAAGACGATATTCGGGTGGGAACTGGCCTTATGTATAAAAGACCTAAGTTTGTATGGAATATTTTTAAAAAGTAA

>AyunALDH10
ATGCCACCCGTTGCTTTGCCCGATGAGGCTCCAAAGCAAAAGCTCAGAATAGCTATAATAGGCCAGAGTACATTTGCGGCTGAAGTTTTCAAATTGCTTCAAAAAAATGGCCATGAAGTTGTTGGTGTCTTCACTGTTCTGGATAAAGGCAACAGAGAAGACCCTCTGGCCAGTATTGCTGCGGAAAATGGAAAACCAGTGTACAAATATAAATCTTGGAGAGTAAAGGGTCAAGTGATACCTGAAGTATTGGAGCAATATAAGTCTGTAAACGCTGATTTAAATGTGCTGCCGTTCTGCACACAGTTCATACCGATGGAAGTAATCAACCATCCTAAATACCAAAGTATATGCTACCACCCCAGCATACTGCCCCGGCATAGAGGCGCTTCTTCTATTAATTGGACTCTCATCGAAGGCGACACATCTTGTGGCTTATCCATCTTTTGGGCGGATGACGGACTCGACACCGGGCCTATTCTCGTGCAGAAGACGTTCCCCGTCACCGCTGACGACACAGTCGACACTATCTACAACAAATATTTATACCCAGAAGGTATCAAGGCATTAGCTGAATCAGTCAATATGGTTGCCAATGGCACGGCGCCCAGGATAACACAGACTGAAGAAGGAGCGACCTACGATCCAGCTTTATTCAAACTAGAGACTCACCAGATCGATTGGTCGAAAGGCGGATTGGCGTTACACAATTTTATCCGAGGCCTAGACTCGTCGCCTGGAGCAACGACCTTCGTAAATCCACAGACGAAAGAGGGTGTGGTAGAAGACAGTGAGACGAAAGTAGAGATTAAATTTTTTGGATCTACCCTCTGGCAGAGCGAGTATGAGACAGAAGGAGATAAACTAGTATTACCAGGACTAAAAAAACCAGCGGTTATTCATGACGCTGGGCTATTAATTACAGCTAATGATGGTGTAAAGTTAAACATTCAAAGATTAAAAGTGAACGGAAAAATGATAAACGCGCAAAACTTCTTCAAGGCGAACGAGAAGAAAGTAACTTTAGAGTTGACAGCAGAAGAGAAACAGTTCGTCGAAAGCGTCCGCGACGTTTGGAAGGCGATATTGAGAATAGATATCGAAGAAGAGACGGACTTCTTCGACTCAGGCGCTGGTTCGATGGACGTGGTGCGGCTAGTCGAGGAAGTAAAGGAACTAGCACAACTAGAACTGCAAAACGAGGATATATACATGAACACGACGTTCCTAGATTTCTACAATACGGCCATACTGAAAGCGAGAGGCGGTGCGGCTAACAAAGAAATCGAATTCGTCGGTGTCGAGATAGACGCTAATAAAATGAAAATCAAAGTACCCACACAACTGTTCATAAACGGGGCGTTCGTTGACTCTGATAGTGGTAAAACTTTGCCGATAGTGAACCCCACAGACGAGAGTATAATCTGCAAAGTGCAGGCCGCGTCTCCAAATGACGTCGACAAAGCTGTCAAAGCTGCCAAAAAAGCGTTCGAAGAAGGGGAATGGTCCAAGATTAGTGCCAGAGAAAGAGGACAGTTGCTATTCAAATTGGCCGACCTGATGGAGAAGCACAAGGAAGAACTAGCGACGCTAGAGTCCGTAGACTCCGGCGCAGTTTACACGTTAGCCCTAAAAACCCACGTGGGCATGTCGATAGACACGTGGCGATACTTCGCGGGGTGGTGTGACAAGATACAGGGTGCTACGATACCCGTGAACCACGCGAGGCCGAACAGAAACCTCACTATGACGAGGAAGGAGCCGATCGGGGTGTGCGCGCTCATTACCCCATGGAACTACCCGCTGATGATGCTGTCTTGGAAGATGGCGGCGTGCTTGGCGGCTGGGAATACTGTTGTCATGAAACCGGCTGCTGTGTGCCCCCTGACGGCTCTGAAGTTTGCGGAGCTGGCGGCACTGGCGGGCATCCCGGCCGGCGTCGTCAACGTGCTGCCTGGCAGCGGCCGGGACTGCGGCCAGGCCATGGCCGACCACCCGCTCGTCAGGAAGCTCGGCTTCACCGGCAGCACGGAGATCGGTCAAACGATAATGAAGTCATGCGCCGCTTCGAATATGAAGAAGGTGTCCCTGGAGCTGGGCGGGAAGTCTCCGCTTGTTATATTCGAGGACTGCGATCTCGATAAAGCTGTCAGGAATGGCATGGCAGCGGTGTTCTTCAATAAGGGCGAGAACTGCATCGCGGCGGGCCGCCTGTTCGTGGAGGAGCGCGTGCACGACGAGTTCGTGCGGCGCGTCGCGGCGGAGACGGCGCGGCTGCGGCTGGGCGACCCGCTGCGCCGCGACACCGCGCACGGCCCGCAGAACCACAAGGCGCATCTAGACAAACTCCTGGAGTTCTGCGAGCGCGGCGTGCGCGAGGGCGCGCGGCTGGTGTGCGGCGGCACGCGAGCGCCGCGTCCTGGATTCTTCTTCCTGCCGACCATCTTCACTGACGTCACCGACAACATGTACATCGCTCAGGAGGAGTCCTTCGGACCTATTATGATCATCAGCAAGTTCTCTAGCAATAACATGGAGGAGGTGATCCGGCGCGCCAACAACACCGAGTACGGGCTCGCGAGCGGCGTGTTCACGCGCGACATCTCCCGCGCGCTGCACTTCAGCGAGCGCATCGACGCGGGCACCGTCTTCGTCAACACCTACAACAAGACCGACGTCGCGGCGCCCTTCGGCGGGTTCAAGCAGTCGGGCTTCGGGAAGGATTTAGGCCAAGACGCGCTGAACGAATATCTCAAAACCAAATGTATCACGATAGAATATTAA

>AyunALDH11
ATGCTGAGCCTATGGACAAGGTCAGGCCGCTGCCTGCGGCCCCTGGAACGGACTATAACGAGCGTTGTGGAACTGCCCAAGTTGGACAAATCTGTTGTGAAAAACGAGCCGGTGTTGACTTACCGCAAGGGCAGCCAGGAGCGCGCCGAACTGAGTGCCGAACTCGCACGCACCGCGGCCGTCACTGAGGAGATCCCCATCGTCATCGGCGACGAAAACATCAAAGAAGGCGAACCGCAATATCAAGTAATGCCACACAACCATTCCAGAAAAATTGCCAAATATTATTATGCTAGTGAGAAAACTATCCAAAAAGCTATTGCAGTATCAGTAGAAGCGCAGACTAGATGGGATCGCACGTCGCTCGAGGAACGCGCGCGTATATGGAGTCGCGCCTCGGATCTCATGGCTGGAGAGCACCGCCAGCGTCTCAATGCTTCAACCATGCTCGGGCAGTCCAAGACTGTCATACAGGCAGAAATAGATTCTGCTTGTGAATTAATTGACTTCATAAGATTTAACCTTCATTTCATGAAAGAAAATGCTGCATATCAACCTATATCTGAAAACCCAAGTGTCACTAAAAATTCGTTAAGATTCCGTGGTATTGATGGATTTATTGCTGCAATTAGTCCATTTAATTTTACTGCAATTGGTGGTAACTTAGCATACACTCCGGCTCTAATGGGCAATGGTGTAGTGTGGAAACCATCAGATACTGCCATATTATCTAACTGGCGTATTTACAATATATTCCGTGAAGCAGGATTACCTGCTGGAGTGGTGAATTTTGTACCAGCTAATGGTCCCACTTTTGGCCAAGCTATAACAACTTCGCCTCATCTAGCTGGTATAAATTTTACTGGATCAGTAGCTACCTTCAATTGGTTATGGGGAGCTGTTGCCAAAAATTTAAATAATTTCCATAATTATCCGAGGCTCATAGGAGAGTGTGGTGGAAAAAACTATCATTTTGTTCATCCTTCTGCTGATGTAAATTCCGTAGTAACGGGAACCATCCGATCGGCTTTCGAATATGGAGGACAGAAATGTTCAGCTTGTTCTAGGATCTATGTTCCTAGGTCCCTATATGAGCCCATTAAAAAAGGGCTCTTGGAGGAAAGAGCGAAGCTCAGATTTGGTGATCCAACTGACTTTAGCGTTTTTGCTGCTGCTGTCATTGATAGTGCAGCCTTCAATCGCGTAAAGAGTTATATAGATTATGCCAAAACAAATTCTAAAGCCCAAATACTTGGTGGAGGTGAATATGACAATAGCAAGGGCTATTTTGTGCAACCTACTATCATAGAGACTAGAAATCCTCAAGATAAATTGATGACAGAAGAAATATTCGGACCTGTACTGACACTCTATGTGTATGAAGATAAAGATGCTCTTAAAACCTTGTCTATGGTTGGCCCATCCACTAAATTTGCTCTGACTGGAGCAGTGTTTGCCAGCGACAAGTCATTCCTACAGGTGGCATTAGAAGAGTTGAAGTCAACAGCAGGTAACTTCTATATAAATGACAAATCAACAGGTTCAGTGGTAGGCCAGCAGCCATTCGGCGGTGGTCGCATGTCCGGCACTAATGACAAGGCGGGTGGACCCAACTACGTGATGCGCTGGACTTCACCACAGTCTATCAAGGAGACCTTTGTCCCACTGTCTGACATAGACTATCCTTACATGAAAGAATAG

>AyunALDH12
TTCAAGAGATGTAAATTAACATCTTTACAGCACAAAAGAAAAAAATTGATAAGGGCAAAAGCTTACGTTAATGGTAACTGGATAAATTCCTCAAAGAAAGTAAAGTTTCCTGTAACAAATCCGGTTGATGATAGTGTTATAGAAGAGGTTCCTGACATGGACGACAAAGACGCACAATTTGCAGTCAAAGCAGCAGCGACAGTGTTCGAAACATGGAAAAAAACTACTGCTAAAGAAAGGTCACGTATTTTAAGAAATTGGTTTGATTTGTGCGAGAAAAATAGTAAAAAATTAGCGGAAATAATAACCATGGAATCAGGAAAACCTCTTAAAGAATCCGAAGATGAAATAAATTACGGTAATTCA

>AyunALDH13
ATGATAACTAGAAAAGTAGGTGCACTAATGGCTGCCGGCTGCACCTGTGTAATTAAGCCTAGTGAAGATACCCCGCTATCTGCTTTAGCCATAGCAGTACTCGCAGAAGAAGCAGGAGTACCCAAAGGCGTAATAAATGTTATAACGGCTAGCAGAAAAAACGCCCCAGCTGTAGGAAAAGTTTTATGTGAACACCCCAGTGTTAGATGTATATCTTTTACAGGTTCGACTCATGTTGGAAAAATATTATATGGTATGGCAGCTCGTGGCGTGAAAAAAGTAGCCTTAGAACTTGGGGGTAACGCTCCTTTCATTGTTTTTCCTAGTGCCGATTTAAAACATTCTTTAGAACAAGCTATGCTGGCTAAGTTTAGAAATAATGGACAAGCTTGTGTTGGAGCAAATAGGTTTCTGATTCATGAAGGAATTTTCGATATGTTTATCGAAGGTTTTAAAAATTTAATTGCAAATAAATGTGTGCTAGGATCAGGTACAAAGAAAGGTGTTACTTGTGGTCCTCTAGTAAATATTGAACAAGCAAAAAATGTATCAAGTTTGGTAGAAGATGCTGTATCTAAAGGTGCAAAGGTTTTGATTGGTGGTAAATTTAAGAAAGAACTTGGTGATAAATTTTATGAGTCAACTCTTCTTATAAATGTTACGCCTGAAATGGCAATTTATTCTCAAGAAATTTTTGGTCCAGTAGCTGTATGTATGAAAATTAAAAATGAAAGCGAAGCATTAAAGATAGCCAATAACATAAACGTTGGTCTCGCATCGTACGTATTTACAAAAGATATT

>AyunAO1
ATGGAAAATCTTGCAGCCGTATTACACGGTCCTTTGGATGTTAAAATCGAACAATGGCCTGTCCCTGACATTGACGATAAAGAGGTGCTGATAAAGATGGAGTGTGTTGGTATTTGTGGGTCAGACGTAAAGATCTACACTAGTGGCCGGTGCGGATATGACGTCATCGACGAGCCCATCGTCATAGGACACGAGGGCGCTGGCGTCGTTATTAAGGTAGGATCGAAGGTTAAGAATTTGAAGGAGGGAGATAGAGTGGCAATCGAACCGAGTCAGCCGTGCCGCTCGTGCGAGTTCTGCAGGCAGGGCCGCTACAACCTGTGCGAGGAGCCCGCCTACTGCTCCTCCATGGGCACGGGGGGCAACATGACACACTACTACAAACACGTCGCCGACTTCTGCCACAAGATACCAGAAAACTTGAGTATGGCAGAAGCCGCGGCGGTGCAGCCGCTGGCGATCGCGCTCCACGCGTGCAGCAGGGCCCGCGTGAGGGTCGGCCACCTCGTGCTGGTGCTGGGCGCCGGGCCCATCGGGGTGCTCTGCGCTATGGCAGCCAAGGCTATGGGTGCTAATAAAATACTCATTACCGATGTGGTACAGTCCCGACTGGATGTCGCAAAGAAAATGGTGGCAGACTACACGTTACTGGTGAAAGATTTATCGGAATCTGAAATAGTTAAGCAGATAGAGTCGACGATGGGATGCAAGCCCAACATCAGCGTCGACGCGTGCGGGCTCCCTTCGGCGCTGCGAGTCGCTTTGACGGTGACGCGCTCGGGCGGGGCGGTGCTGGTGGTCGGCATCGCGGAGGGCAGCGTGGAGGTGCCGCTGCCGGCCGCCCTGCTCCGGGAGGTCGACCTCATAGGCTCGTACCGGATCGTTAACACGTACCCGGCGGCGCTAGCGGCCGTGTCGGCGGGCGCCGTAGACCTGACGCCGTTCATAACCCACCACTTCCCGCTGCGCCGCGTACAGGAAGCCCTGCACTTGGCCAGGAGCGGAGCTGCCATGAAGATCATCATACACCTCGATTGA

>AyunAO2
ATGGAAGATATTAAAAATAAAGTATTTTTGGTTACTGGCGGGGCTTGTGGTATTGGAGCATGTCTAGTTAAGGAATATCTGGAGAAAGGAGCCAAGCACGTCACGGTATTAGACATTAACGAAGATGAAGGAAAAAATCTAGAGAGAGAATTGAAAGAAAAATATGGCGTTAAAAGAGCAAAGTTCATAAAATGCGATATAACAACCAATGAGTTGAACAGTGCCTACGAAGAAATACTGAGTGAATTTAATTACATCGACGTAGTTGTTAATAACGCAGGAGTATTTGATGAACGAGAACATGTTAGGGAAATAGAAGTTAACTTGACCGCATTAATGACTAACAGTCTGAAAGCTTATAATTTGATGCGAAAAGATCGCGGAGGGAAAGGTGGCACAATAGTGAATGTCTCTTCCGCGCTAGCATTGGCTAATGTCTCGTGGTGTCCCGTATACAGTGCTATAAAGGCGGCTGTTCTTAAATTTAGTATAGTTCTGGGGATGAAACAACATTATGATAGAACGAATGTACGTTTCCTTACTTTATGCTTTGGTGCCACTGACACAACGTTATTCGACAATTTCCATCCAATTGATAATGAATGTAAGGAAATGCTGACTAAAGACTTATCAACAATACCAAAACAAAGTCCTGAGTTGGCAGCGAAAAATTCCATAATAGTGTTCACACGTGGAACCAGCGGAAGCGTATGGATTGTGGCTGGAGATAATGAACCCAAAGATGTCACTGGGTTATTGGACGACTTGCATAAAATCGCTTATGGACTTTAA

>AyunAO3
ATGAAGTGTTGCGCTTCTAATAAAAAGTTGTTCCCTTGGATAACATTCATATTTCGGTGCTATCATAAAAATATAAGGAACATGAAACACGTTGTTCTTTCCCAAACAAATGATTTAATGCCTACATTGGGCTTAGGTACATGGCAGGCTCCTCCTGACGTGATAGAGCCTATAGTTTACAAGGCTTTGGATTTAGGGTACAGACATATTGACACGGCATTCAACTACAACAACGAAGAAGCTATAGGTCAGGCTGTGCAGCGCTGGATCGATGATGGGAAAGGTATTAGAAATGACCTATTTATAACTACTAAGTTACCGCACATCGCTAACAGGGCGGCTGATGTGCGAAGATTCCTCGAGTTCCAGTTAGAACGGTTGAAAATGGAGTATGTTGACTTGTACTTGATACACGTGCCGTTTGGGTTCCACTGTAACCCAGACACCCTCACGCCCGTCGTTAAGGATAACGGGGACTATGACCTCGACATGGAGACTGATCACATCGCTACGTGGACGAAAATGGAGGAGTGCAAAAAGGCCGGTCTGGTCCGCAACCTGGGCTTGTCGAATTTCAACGAAGCTCAATTGGAGAACATAGTAAAGTGGTGCGAGTTCAAGCCCCAAGTGATGCAAGTGGAGCTTAACGCATCGTTCCAGCAGCGCCCCCTGCGGGAGAAGTGCGAGGCACTCGGGGTCGCTCTCACTGCGTACGCGCCGCTCGGCAGCCCCGGCGCGAAAGGCCACTTCGTCAATAAATATAACTATAGTCCCGATTCCTTCCCTGACTTGTTGGAACTTCCGGAAGTGAAGGAGATGGCGCAAAACCACGGTAAAACACCCGCGCAGATATTGCTGAATTTTCTGGTACAACAGAAAATAGTGGTCATACCCAAGAGCACCAACGTCCACAGGCTCCAGGAGAATATGCAAATATACGACTTTGAGTTATCTCAAGAGGAGATGGCCGGTTTGATGAAACTAGACAAAGGCGAAGACGGGCGCATATTCAATTTCTTATTCTGGAAAGGCGTTGAAAAACATCCGCAGTATCCGTTCAAGTGGCCTATCAGAGAAGAAATGAAAACGAGTGAGAAAATTGAAACTGTAAAAAAGGCTGAAACAAAGGCCGAAGAACTGATGAGAAAAGAGATGGAGGACAATATAAAGGTAGAATAA

>AyunAO4
ATGCCTAAAGTAGCGTTGGGGACTTTCATCGGCTTCGACGAGATACCAAAAAATAAGCCTCCGACCGAGAAGAGGGACGTTTCGGAGGTCATTAAGAAAGCCATCGACGTAGGCTACCGTCATATTGACACCGCTGCCATATATAACACCGAAGGAGACGTAGGCAAGGGAGTGAGAGCGAAGATAGAAGATGGAACGGTGAAAAGAGAAGACATCTTTATTACTACCAAGCTCTGGAACACCGACCACGGGAGGGAACACGTAGCAGAGGGGTTGAGGGCGTCTCTTAGTAAGATGGGGTTGGACTACGTCGATCTCTATCTCTTACATTGGCCTGTCGCATTAAATAAAGATTACTCGTTCGCCGACGTGGACTACATGGATACCTGGCGCGGGATGGAAGACGTGTACAACTCGGGCTTGGCCAAGTCTATTGGAGTGTCCAACTTCAATAAGACGCAGTTGGAGAGAGTTTTGAAAGAAGCGACAGTAAAACCTACAACTTTGCAAATAGAGGTGCATCCCCAATTAGTTCAAGAAGAACTAGTAGACCTCGCGCAGAAGAATAACATCGTAGTGATGGGCTACAGTCCATTAGGCACCCTCGTTTCCAGGTTCGGAGAGAAGATACCGGGGTCGTTGTCAATGGACGACCCTGGGCTGGTGGAGATAGCCAACAAGTACGGGAAAACTGTTCCCCAAGTGGTGTTAAGATGGCTGGTGGAAAGAGATATAATTCCCATCCCTAGAACGATGACGCTGAAACGTTTGCAGGAAAATATCGATATCTTCGATTTCCAACTGACGGCCGAGGAGATTAACAAAATAAATGGTTACAACACCAACTTGCGGATGACCCTGCCTTCGTTTTGGCAAGAACACCCTTATTACCCATTCGAAAAGATCGAAAATCCAATTGAGGATGTATTCAAGAAGAAAGCCTAA

>AyunAO5
ATGGTGTGGGCAAAAAAATATGTTGTGAAAAGGTTTTTCGACGGTGTGCCCAAGAGGAACGACTTCGAAGTAGTCGAATACGAGCTGCCGCCTCTACAAGATAACGAGTTCCTTATAAAAGTGGAATGGGTAAGCGTGGACCCTTACCAGAGAGCTTATAATATCAATCAAAAAGTCTTCCCCTACGATCAATTTGGTTTTAACGTCGGAACTGTAGAAGAATCTAAGAACGCTGAATATCCAATTGGAACAAAAGTGGTAACTCACAAAGGATGGTGCAATTATACAATTGTAAATCCGAAGGCTATGACCGCCGGCTTAAATGTTGTGTACAAGCTCCCTCCGATGCAAGGTCTCTCGGATTCTTTGGCTGTTGGAACGATCGGTATGACAGGCGCCACCGCTTACTTTGGATTCCTTGAGCTCTGTAACCCTAAACCTGGTGAGACCGTGGTCGTCACTGGAGCCGCGGGAGCTGTGGGCTCTTTAGTAGGACAAATAGCTAAGATTAAAGGTTGCAGAGTAATCGGCTTCGCAGGATCCGACCTGAAGGTCAAATGGTTGAAGGAATTGGGTTTCGATGCGGCGTTTAACTACAAAACTGTGAATGCACAGACAGCTCTCAAAGAAGCAGCACCTAATGGAATCGACTGTTACTTCGACAATGTAGGAGGAGAGTTGAGCAGCATAATCATGAACCAAATGAACCATCGTGGCCGCGTGTCTCTCTGCGGCAGTATAAGTTCGTACAATGACAACGTCAACAATATGCCTAAAGCTTCAATCCTGCAACCGGCGATTGTATTCAAGGAGCTGAAAGTAGAAGGGTTTTTGGTACCGCGGTGGCTGGACCGATGGTCGGAGGCATTTGTGGAACTCATCCAATGGGTAAAGGAGGGTAAGGTCCAGGCTCGGGAATACGTCACCGAAGGCTTCGAGAATATATATGAGGCCTTTATTGGTATGTTAAGTGGAGAGAGCACCGGCAAAGCAGTAATTAAGATTTAA

>AyunAO6
ATGGCGTATGAGTTGGTAAACAAAGTGGTCCTGATCACCGGCGCTGCTAGCGGCATCGGGGAGAGCGTCGTGCGGCTGCTGCTACAGGAGCAAGTTGAGTACGTCGCCATCCTCGATATCGCCGAAGACACTGGAGTTGCGCTGGAGTATGAATTGAACGAGACTTATGATGGGAAAGTGAAATTCATATTATGTGACGTCACAAATGAAGAGCAACTGTTCGGAGCATTCCAGTCGGTAGTTGATGCTAAGGGTCGCATCGATGTAGTAATAAACAACGCTGGTATCATGAACGACAGCTTAGAAACTTATAAAAAGGAAATTGATATAAATATTACAGCTCTTGTTACTGGTACTCTGAAAGCTTTGAAAATGATGAGGACGGACGAAGGAGGACCTGGAGGGACTGTTATTAATATAGCCTCCGCTGCAGGACTCTGTCAGTTACCACAAATGCCTGTTTATTGGGCAACTAAAGCTGCGGTTATACAGTTCAGTAACTGTATTGGTTTAGATGAGTTTTATTCAAAAACTGGTGTTCGGGTTCTGACTGTATGCTTTGGTGCCACAGACACTAGTCTCATCACTCCGGAAAAACTTGAAACTTTGGACAAACCTTTGACTAATGAGTTTTTAAACAGCTTTGAATCACAAAAGAAAGAGTCGGCGGCTGCCTGCGTGGTGTCCGCGTACAAGCTCGGGGCCAGCGGCAGCACGTGGCTGGCCGTGAACGACGAGCCGCCGCTGGACATCTCCAATACCGTCAAGGCGGCCTACGGACTGATGGCAGCACATGTCTTCCCGGATACTAACAAATCTTAA

>AyunAO7
ATGACATTAAAAGACAAAGTGTTCATGGTCACCGGCGGTGCATCGGGAATCGGCGCGTGCGTCGTTAGAAATCTACTCCTAGAAAATGCAGCCCACGTCGCATTCCTGGACATAGCGGAGCGGGAGGGCGCTGCCCTGGAGAGTGAGGTGCGGTCCAAGTTCGGTGCCCTGAGAGCTAAGTTTATAAAATGCGACGTATCTGACGAGGGCCAGCTCGACGCTGCGTATGGACAAGTTCTGGACAAGTACCGCAGGCTAGACGCTGTTATAAACAACGCTGCTATTATATCTGCTGGTGAACATTTGCACAGACAGATGATCGACATTAATTTTACGGGCACAGTAAGCAGTACATTGAAAGCCCTGGACTTAATGAGAGCGGACAAGAGTGGCAGCGGCGGCATCATTATCAACTTATCCTCACAACTGGCTTTGGAGCATAACGCCCATTTGCCTGTTTATTCTGCAACTAAGATTGCTGTACTAAAGTTCAGCAATTCGTTAGGAGCAGAAGAGTATTATTCAGATACGAAAGTTAGAGTAGTGACGGTTTGCCTCGGACCCACGGACACGGCTCTTCTTCACAGAGAAAACTCTAAGAACTTTGGAACGGGATGCGGGAACTGTTTGACCTCTCGCGTCGCTGAAAGACAAAGGTAA

>AyunAO8
ATGGTTAAAGCAAGAAAATACGTAGTGAAAAATCACTTCAAGGGAGAACCCAAACGAAGCGACTATGATATTGTGGAATACGAACTACCGCCGCTCAAGACTGGAGAAATACTTGTCAAAGTAGAGTGGGTCAGCGTGGACCCCTACCAGCGAGCGTACAACTCGAGTAAAACGGTGCCCTACGACCAATTCGGATATCAAGTCGGCGTTGTGACTGAATCGAAGGAACCAAAGTACCCTGTGGGAACAAAGGTGGTCACGCATAAAGGCTGGTGTGACTACATCATTATAAACCCGTCTATCTCTGTTGACCAATTTGATTTTGTTTACAAACTGCCACCATTAGAGGGTTTGTCAGAATCTTTAGGCGTAGGAGTCGTAGGCATGCCGGGAGCAACAGCGTATTTTGGATTCCTGGAAATATGTAAACCTAAGGCTGGTGAGACTGTAGTCGTGACCGGCGCTGCAGGAGCAGTAGGGTCTTTGGTGGGGCAAATAGCGAAGATCAAGGGTTGCACAGTTATTGGCTTCGCCGGGTCTGATGATAAGGTGCAATGGCTGAAAGATTTAGGATTCGACGCTGCTTTTAACTACAAGAAAGTTGATGCGAAAAAGGCTCTTAAAGAAGCTGCTCCAAATGGAGTCGACTGCTACTTTGACAACGTTGGAGGTGAGCTGAGCAGCATCATAATAAACCAGATGAATCTAGACGGCCGAGTGTCAGTGTGCGGGGCTATCAGTACGTACAACGACGATCCCAGCTATCAGGCAAAGGCGTCAGTCATCCAGATGAGCGTGGTGATCAATCAACTAACCATCAAAGGATTCATAGTGACGAGATGGGCTGAGCGCTGGCCAGAAGCGTTTGCTGACCTCGTGAAATGGATCAAGTCCGGCAAGTTGAAGGTGCGCGAACATGTCACACAAGGTTTCGATAATATTTTCGATGCCTTTGTAGGAATGCTTCACGGAGACAACAAAGGAAAGGCTGTGGTAAAAATATAG

>AyunAO9
ATGGCGTGGGAATTGAAAAACAAGACAATTGTGGTAACAGGAGGAGCGCAAGGTATCGGCTTTGAAATAACAAAACATTTCTTAGTTAAAGCTAACGCTAAGCTCGTTATTATTTTGGATATTGATGAACAAAAAGGAAAAGAAGCTGCTCTTAAATTAAACACTGAGTATGGAAATGACAGAACTGTATTTATAGAATGCGATTTAATGAAAGACATAGATATTGTAACAGAGAAAATATTTAATACTTATATAGTCGATGTTTTGGTAAATAATGCTGGCATATTAAAAGAAGATTCTGTTAGAATTTCTATGGGTGTTAACACTATTGCTGTGATAGATTTGTCATATAAATTTTTCCACCACATGAGAAGAGATAAAGGTGGAAAAGGCGGAACCATCATCAACATATCTTCTATCTTTGGCTACAGAGTAGGACCGCTTGCTCCTATTTACTTCGCCACTAAATTTGCTGTGCTCGGTTTTACGAGATGTTTGGGCCATGAATACAATTATAACAGATCCGGTGTCCGCGTTATTGCGATTTGTCCTGGTCTTACAAGAAGTAATTTATCAAAATCTGCGGTATGCTGGGAGCCAGAACTTCTTCAAGATTATTGTGATAAGATCTCTGAAAGTGACTTTGAATGGCAAGATACTGACAAGGTGGGTAAAGGTGTAGTAGAAGTATGTGAGAGAGCAGCCAGTGGGACTTCATGGTTGATTGAAGGGGGCAGAGCACCCGTCGAACTGACCTCCTTTTAG

>AyunAO10
ATGAAAATGGCTAAAAACCTTCCAAAAACAATGAAAGCTGTGGGGTTATACAGATATTTGTCAATTACAGATTCAAAAAGTTTGGTAGATTTGGAAGTTAATCTTCCTGAGTTACGGAAAAAAGATGTGCTGGTGCAAGTGAACGCAATTTCTGTTAATCCCATTGACACTAAGATAAGAGCACCAAAACCCAATGTAGAGGTTAATCCAAGGATATTGGGCTGGGATGGCGCTGGTGTGATAGTTGACAAAGGGGCAGACGCTAAAATACATAACATTGGTGATGAAGTATTTTTCATTGGTGATGTGGCCAAAAATGGCTGCAATGCACAGTATGTTGCACTCGATGAAATTCTTGTGGGACCTAAACCTAAGAATTTTACTTTTGAGCAGGCTGCTGCTATGCCGTTGACTTCTGTGACAGCATTTGAATCTTTGTTTGACAGATTGTTACTAAGTGAGAGAGATGAAGGGAAGACTTTGTTGATAATAAATGGTGCCGGAGGTATGGGCAGTGTTGCATCTCAACTCGCAAAAAATTTAGGCCTCAAGGTGATTAGTACTGCATCACGTTCTGACACAGCTGACTATGCAAGGGCTCATGGTGCAGATTTAGTTCTAAATCATAAAATGGATTTGGTTCCTCAATTAGATGCTAATGGATATGGGAAAGGTGTTGACTTTATACTAGTTAATTATGATCCGTATCCTTATTGGGATACATTAATGAAGGTCATAAAACCCCAAGGAAGAATATGCTTGATTGTAGATAGCAGTGGACTAGTAGACTTAAGACCACTGAAAGACAAAAGTGTTACTTTAGTCTCAGAGATGATGGTGACTAGAATTAAGTATGACACTGATGATAAATATAGACTTCAAGAGATTTTACAAACACTATCTAAAATGTTTGAGGATGAAAAACTAAAGTGTACTTTAACAAAAACTCTGTCACCAATTAACGCTGAAAATCTGAAAAAGGCACATCAAATAATTGAAGACAAGAAGATGATTGGAAAACTTGTTATATATGGATTCTAA

>AyunAO11
ATGACCGAGGATAATTTAACCGCTATTTTGCATAAAACCCTGGATTTGCGGCTGGAACAAACGCCTATTCCTGAAATCGCAGAAGATGAGGTGCTCCTGCGCATGGACAGTGTCGGGATATGCGGCTCAGACGTCCACTACTGGCAGTCGGGCGCGTGCGGGAACTTCGTCGTCGAAGAGCCCATGATCATGGGGCACGAGGCAGCCGGCGTCGTCGCCAAGATCGGCGGCAAAGTGAAGAATTTGAAGGTGGGTGACCGCGTGGCGATAGAGCCGGGCGTGCCGTGCCGGTACTGCGAGTTCTGCAAGTCGGGCCGCTACCACCTGTGCCCCGACATCTCCTTCTGCGCGACCCCCCCGGTACACGGGAACCTAGTCAGATACTACAAGCATGCCGCTGATTTCTGCTTCAAGCTCCCCGACCACGTGACGATGGAGGAAGGCGCGCTGCTGGAGCCCCTGTCGGTGGGCATCCACGCGTGCAAGCGCGGCGGCGTGACGGCCGGCAGCACCGTGCTGGTGCTGGGCGCGGGGCCCATCGGGCTCGTCACGCTGCTCACGGCCAAGGCGATGGGCGCCAGCCGAGTGCTCATCACAGACATCCTGCAATCCCGGTTAGAGTTCGCGAAGCAGATAGGCGCGGACCACACTATATTGGTGGGCCGGGACTCGAACGAGGCGGACCTGGTTAAGAAGATCCACGAGCTGCTCGGCTCCCACCCCGACATCTCCATCGACGCCAGCGGGGCGCAGGCGACGGTGCGGCTGGCGTTGCTGGCTACGAAATCCGGCGGTGTAGCTGTCCTAGTGGGCATGGGGAACCCGGAGCTGACGGTGCCGCTGGCCGGGGCCGTGGCGCGGGAGGTCGACATCAGAGGCATCTTCCGATACGTCAACTCATACCCTACAGCGTTAGCGATGGTAGCGAGCGGCAAAGTCAACGTGAGACCGCTAGTGACGCATCACTTCGACATCGAGCAGACCCTGGACGCGTACGAGACTTCCCGCAAGGGGCTCGGCATCAAGGTCATGATTCACGTCCAGCCGAGAGATACCAACAACCCCAAGAAGTTCGTGCCCCAATGA

>AyunAO12
ATGGAAGCTGTAGTATTTGACGGCAGGAATATGACGGTCAGCTACGACGACAGCTATCCAGTGCCTCAGGTGACTGACGTCAATGACGTCGTCGTCAAGGTCGAGTACTCCGGCATTTGCGGCACTGACTTGCACATAATCCAGGGTGAATTTCCTGCGCCCAGAGACCGTGCACATCCCCTCGGCCATGAGTTCAGTGGTGTAGTCCACGATGTCGGCAAAAATGTGACCCTTAAAATAGGCCAAAAAGTCGTGGTCGATCCTAACTGCTCCTGCAACCGCTGCGACTTCTGCCGCAAAGGTAACTACCAGTACTGCCTGAATGCGGGCATCAACAGCACCGTGGGGATCTGGAAGCCTGGCGGCTGGGCCCAGTACGTGAAGGTACCCCAGGACCAAGTGTTCGAGCTGCCTGAGGGTATCACCACGGAGATGGCCGGTCTCTGCGAGCCATACTCGTGCGTTTCGCACGGGTTCGACCGGGCTTCGCCGCTGTCTATTGGTGAAAAGATTTTGGTGGTCGGTGCAGGAATTATAGGTAACTTGTGGATCACGACATTACATCATCAAGGGCACAGGGATGTCACCGTCTCTGAAATGAATAAGACGAGGCTCAATATTGTTAATAACATAGAAACTGGCTTCAGACTCGTAACGCCTGATGTTTTGGAAACTGAGAAAGCCTTGTACGATGTCATCATAGATTGCACAGGCGTTGGTAAGGTGATGGAGGTAAATTTCAACTATCTGCAGCCCGGCGGCAAATACGTACTCTTCGGATGCTGTCCGCCGACCCACAAAGTCACCATTAACCCATTCCAAGTGTACGATAAGGAGTTAACAATCATAGGCGTGAAGATCAACCCGTTCAGCTTCCCGAAGGCTATCGGCTGGCTGAAGGCAATGGGGACCAGGTACGTAGATTACAAAAAGCTCGGCGTGAAAACCTACAAGCTTTCCGAGTTCGAAAACGCCATCGCTGATTTAAAAGCTGGAAGTGTTTCTAAAGCTCTGTTCAAACTGGTCTAA

>AyunAO13
ATGAAATTACTAAATAGCAAAATGGCGCTCAGCATTAAAGACAAGATTCTCGTAGTACCTGGAGGGACAGGGCAAATAGGTGTTCAGATAGTTGAAAACTTCCTAAAGCACGGTGCGAAGAAAGTCATTCTCGTTGACATAAATGAAGAAGCTGGTATCATAGTTGCTAAAAAACTAATATTGCAATATGGTGATAGAATAATTTTTATTAAATCTGATATCAACAAAGATTTGAAAGATACTTCGGACAAGATAATAGAAGAATACAAAACTGTGGACGTGTTAATAAACTGTGCAGGCATCATTGATGAGACAAATGTAAGGAGATGCGTCGATATCAATTTGACGTCATTGATCGAGTGGTCGTTAACGTTTTTCGAGCACATGCGAACCGACAAAGGGGGAGCTGGAGGAACAATAATCAATATAGCTTCGATATATGGCACAAGAACAGACGATAGACTCCCAACATACACAGCAACGAAACACGGTGTGTTGGGATTCACAAAATCGCTCGGGCACAATTACACGAAGACTGGTGTCAGAACGATTGTCATATGTCCTGGGTACACAATCACATCACTAATCAGTCCTAGGTTAAATCCTAATGAGTTCGAGACGGATTTATCCGAGAAGATGGATCTTTATGGAATACAGCAGACCGATGTAGTCGGTGAGGCCGTGGCTGAAGTATTCTGTAAAGCTGACAGTGCCACCGCTTGGATAATAGAAGCCTCAGAGCTAAAACAATACAACTGA

>AyunAO14
ATGTTGAAGGGTATGGTAAGTCTAGTGACTGGTGGGGCATCTGGTTTGGGTAAAGCTACAGTGGAAAGGCTGGTAAAGAATGGAGGGAAGGTTGTGATACTAGATATTCAGGGCACTAGGGCGCAGGAAGTAGCTAAGGACCTGGGTGATAATGCGATTGTCTCCGTCGGTAATATTACATCAGAAGAAGATGTCACTAAAGCATTACAAGTAACGAAGGAGAAGTATGGACGTCTGGACACATTAGTCAACTGCGCTGGGTATGCTCATACTTATCAGACATATAACTTCAATAATGACAAGGCTTGTCAGCTTGAAGGATTCACAAAGTGTATCAATGTAAATGCGATAGGCACCTTCAATGTAATAAGATTAGCTGTAGGTCTAATAGGCAAGAATGAACCAAACGAAGACGGACAAAGAGGAGTCATAGTGAACACAGCATCCACGATAGCGTACGAGGGCGATATAGGGCAGGCTGCGTACGCGGCGTCAACAGCGGCGGTTATAGGCATGACTTTACCGATAGCTAGAGATCTATCTAAGCAAGGAATTAGAGTGGTCACCATTGCGCCTGGTATATTTGAAACTCCATTACTCTCCTATTTACCTGAAAAGGTTATAGAGTTTATCAAACGAATGACGCCATTCCCCGCGAGGCTGGGTAAACCCGAGGAGTTCGCGCATCTAGTCACAAGCATTGTAGAGAACCCTATGCTTAATGGCGAAGTTATAAGATTAGACGGAGCACAAAGATGGTTCCCCCTCTGA

>AyunAO15
ATGGTTTGGGCAAAGAAATACGTGGTGAAAAGGTTGTTCGACGGTGTGCCCAAGAGGAATGATTTCGAAGTGATTGAATACGAGCTTCCGCCTTTGCAAGATGATGAGATCCTTCTGAAAGTTGAATGGGTGAGTGTGGACCCTTACCATAGAGTTTATAACAACCTTCAAAAAGTCTTCCCCTACGATCAATTCGGTTTCCAAGTCGGAACTGTAACTGATTCCAAGAATGAAGAATATCCAGTTGGAACGAAAGTTGTAACTCACAATGGATGGTGTACTCACACAATTGTAAATCCGAAGGATGATCCAGTTGACTTCAATGTTGTGTACAAGCTCCCTCCAATGCAAGGTCTCTCAGATTCTTTAGCGGTCGGCACAATCGGTATGACAGGCGCGACCGCTTATATTGGATTCCTTGAGCTCTGTAACCCTAAACCTGGTGAGACTGTGGTCGTCACTGGAGCTGCGGGAGCTGTGGGCTCTTTAGTAGGACAAATAGCTAAGATAAAAGGTTGTAAAGTAATTGGTTTCACTGGATCCGACCTGAAGGTAAAATGGTTGAAGGAATTGGGTTTCGATGCAGCTTTCAACTACAAAACTGTAAACGCACAGACAGCTCTCAAAGAGGCAGCACCAAATGGAATCGACTGTTACTTCGACAACGTGGGAGGAGAGTTGAGCAGTATAATTATAAATCAAATGAACCAACGTGGTCGGGTGTCAATCTGCGGCAGCATAAGTTCGTACAACGACAACGTGAAGAAGATGCCCAAAGCGACAATACTGCAACCGGCCATTGTGTCTAAGGAGCTGGAAGTTAAAGGGTTTTTAGTAGTGCGGTGGATCGGTCGGTGGTCGGAGGCGTTTGTGGAGCTAGTCCAATGGATAAAGGATGGTAAAATTCAAGCCCGGGAGTACGTCACCGAAGGTTTCGAGAACATCTTTGACGCGTTTATTGGAATGTTAAGCGGAGAGAGTCTAGGCAAAGCAGTAATTAAGATTTAG

>AyunAO16
ATGGAGAGAAACTTAAAAGGCAAGGTTGCTTTAGTCACCGGTGCAGCCGACGGCATAGGGTACGGCATAGCGGACCAGTTCTTGAGCAAAGGTGCAAAATCCGTCATCATCATCGATATCAACGGAACTAAAGGAGCCGAGGCTGCTTTGACATTGAACAACAAGTATGGCGTTGGTAGAGCCGTTTTTATTCAACATGACGTATCTAAAAACCGGGAAGAACTCGTCAAAAAGGTTCTGAAATCGTATCGAGTTGACGTAGTTGTGAACAATGCAGGAGTCCTTGCTGAATGGTCTATCGAGAAAACAGTGGAAGTGAATATCACGGCCGTGATGGACTTAACTTACAGGTTTTGGGACTACATGAGAAAAGACAAAGGTGGCCACGGAGGCACTATTATTAATGTTGCCTCCATTTACGGGTTCAGGGTATCACCATTTATTCCCGTCTATCATGGATCAAAATTTGCAGTTCTGGCCTTCTCGAAATCTTTGGGACACGCCTACAATTACAAGAAGTCTGGTGTGCGAGTACTAGCGGTGTGCCCAGGGATAACGGAGACGAACATGGCAGAGAACGTGACGACAAGGGAAAATGATTTTTCTCTGCAAGGCTTCAAAGATTATTTAAATAAACACGATTGGCAGAAACCCATCGATTTTGGAAGAGGAACAGTGGAAGCTTACGAAAATGGTGACAGCGGAACTGCCTGGGTAATAGAAGGTGGAAGACCGGCGGTGGAGTGCAAGGAGTGTTATGTCGATGATCCGCTGTGTGCTAACTGA

>AyunAO17
ATGTTAATAAGTAAGAAACTAATTACTTTTCACTTAAAACTTTCCAAAAGGTTGTATTCCGATGGAAAAGTAAATGCTAAAAAATACGTGCTTACTAAATATTTTGATGGAGAACCTAAAAAAAGCGATTTTGAAATCATAGAAGAAAAAATTCCAGCTTTAAAGCAGGGGGAAATTCTAACCGAAGCTGAATATCTCAGTGTTGATCCATATATGCGAGCCTATATGAGGGGCTACAAATTACCCGTGGATATGATAGGAAGTCAAGTGGCAAAAATTATAGACAGTCAACATCCAGCGTATCCCGTTGGAAAATACATTGTGGGTCAGTTTGGTTGGCGTACTCATACTGTATTCAATGTTAATAAGCCACCTATTTCAAATCTCCTGCCACTCCAGCTATTGCCAGACATAGGGTCTTACCCCATATCTCTAGGACTAGGAGTTCTCGGAATGCCAGGCAATACAGCTTACTTTGGTTTAAACGAAATATGTAAACCTAAAGCTAATGAGACTCTAGTGATTACCGGAGCTGCAGGCGCCGTCGGCTCCCATGTTGGACAAATTGGAAAGATATTAGGTTGCCGCGTCATTGGATTTGCCGGTACGGATGACAAATGTGAATATTTAGTAAAAGAATTAGGATTCGATCATGCTTTTAACTATAAAAAATCAAATATAAGAACAGCATTAAGAGAAGGAGCGCCTAATGGAGTAGATTGTTACTTCGATAACGTAGGTGGTGAAATAAGCACGACAATTATGAACTGCATGAATAAATTCGGAAGAGTAGCCGTTTGTGGCTCGATTTCGTCGTACAATGACACAGTTTTACCAAAAGTTTCTGTTCTTCAGCCAGCTATAGTATTTAAGGAGCTCAAAGTGGAAGGCTTTGTGGTGAGCCGATGGTTTGATCAATGGGACGAGGGTGTTCAAGCTAATTTGAAGTGGTTGCAACAAGGGAAACTGAAATACAGGGAAAAAATATATAACGGTTTTGAAAACATGGTTGAAGCATTGGTTGGGCTGTTGAGAGGTGAAAATACAGGAAAAGCCATTGTTAAAGTCAAGTGA

>AyunAO18
ATGGCAAAACTTCGAAAGTACATCGTTAAAAATGGCTTCAAAGACTTTCTGCCGTCGCCAACAGACTTCAAGATAGTCGAGGAGCCGATAACTGCGTTGGAAGGTGGTGAATTCTTAGTAAAAGCTGAGTACATTAGTGTAGATCCTTACATGAGGTCTTTTGCAGATAGTTACCAAATGCCGTACGAACAATTCGGGTTCCAAGTAGGGCACGTTATAGTTAGTAAGCACGAAGAATTTCCGATCGGAACAAAAGTAGTATCACACTCGGGGTGGCGAGATTACGCGGTGCTTAAGAAAGTACCTGATGATATGTTTCAAATACGACCTTACCAAGCAAAGAGTGACGATTTGCCTTTGTCTTTAGCGATTGGTGCATTAGGTATGGCTGGTATGACGGCTTATTTAGGTCTGTTTGAAGTTTGCAAACCTAAAAAAGGAGAAGTTCTCTGCGTGACCGGTGCAGCGGGAGCTGTAGGCTCTATTGTAGGACAATTAGCAAGACTCCGAGGATGCACTGTTATAGGCTTTGCAGGCTCTGATGACAAAATTAAAATGATAGCTGAACATTTAGGTTTTCATTGCGCTTTCAATTATAAATCTGTATCTGATATAGAACAATTGATTAAATCCATAGCACCAGAAGGACTTGATTGTTACTTTGACAACGTGGGCGGTGATTTAGCCGATAAAATTATGAATTGCTTGAAAAAGAACGGCAAGGTCATCAAATGTGGGTCTCTAAGCATTTATGGCAAGGAAAGCGATGGAAATAAACCAAGAGTGCCTTCCTCAGTGAAAATAAAGCCTATCACATTCCTGCAGTGGTCTTGGCTGCAGCAGAGCAAGAAAATCTCGCAGGTTACAAAATTAATAAGTAAAGGTGAAATTAAGGCAAAAGAAACCGTCATCACTGGATTCGAGAGTCTTCCAGAGGCACTCGTCGCAATGCTAAGCGGTGAAAACGTTGGGAAAACTGTTGTTAAAATATAA

>AyunAO19
ATGTCTCGGAATTTAAAAAACAAAACTGTTGTTATTACTGGGGGTGCCGATGGCATCGGTTTTAGTATAACCAACCATATTTTGGCTAATGAAGCCAAATTAGCTATTATTTTAGACATCAATGAAGAGAAAGGTATCGAAGCTGCTAATACTTTGAATTCAAGATATCGTGCTAATAAAGCAGTTTTCATAAAATGCGACGTCACAAAAGACCTTGAAGCCGTCTCTGAGAAGATAATCAATGATTACAAAGTCATCGACGTACTCGTAAACAACGCTGGCGTGCTTAGAGAAAACTCGATCAAAATATCTGTTGACGTAAATGTTACAGCTCTCATGGAGTGGACTTACAAGTTTTGGGACCACATGAGGACAGATAAAGATGGTAAAGGCGGTACCATTATCAACATTTCCTCAATATATGGATTTAGAATGATGCCAACAATTCCCATATACCAGGCGACTAAATTTGCTGTGTTTGGATTCTCCAAATCTTTAGGGCACGATTACAATTTTAAGAAAACCGGTGTAAGAGTGGTAGCCATCTGTCCGGGGTTAACTCATAGCAATATGACCAGTAATTCTGCACCAAGAGATACTTACATGATAGAAGAATTAAATGCATGTGTTCTCACACATAAATGGCAAGAAACTGATGATCTTGGTAGAGGTGCTGTGGACGTTTTCGTAAAAGCTGAAAGTGGTAGTACTTGGTTAATTGAGGGCACTGAACCTGCTGTAGAAGTAATTGCTACATACAGTGCTTGA

>AyunAO20
ATGTCTGATAAAGATGAAAAAGAAAACAATATTGAAAACAAAGTAGTGCTAATAATTGGTGGTGCTGGAGATATCGGATGTGCTATAGCGGATAATTTTTTGAAGAAAAAGGCTAGAGTCGTAATTATATTAGATATTAATGAGAAAACAGGCAAAGAAGTAACTAGAAAATTGGAAGAAACGTACGGAAAGCACAAGGCAGTGTTTAACAAGTATGATGCTACGAGAGATTTGGAATGGTTACCGAAGAAATTTATACACATATACAATCATTTCGATATTGTTGTTAACAATGCTGGTGTTGTAGATGAAGCTGACAGAGTGAAAGCGATTGAAACTAATCTTCTACGGCTGATACAAAGTACACTAAAAATATGGAGATTTTACAGAAAAGACATGGGATCTCGTGGATGTACTATCATTAATATAGCGTCCACTCATGGAGTTAAAGTAAATCCTTTCTTGCCAACTTACCAAGCAGCTCATTTTGGTGTTATAGGTTTCACAAAGTCTATAGGCCATTCGTACCACTATAAAAGAACTGGCGTGCGGGTTATGGCGCTGTGTCCTGGCTTCACTCGCTCCGAAATGATGTCAAACCCAAAAACGATGCCATATTATAAAATAAAGGATGACAAATTCGAGAAAGATTTTGAAGAATATTTAAAAAATCAGATTTGGCAAGAAGCCGACGTTGTGGGAGAGGCAGCGGTGAAGATGTTTGAAGAAGGAGATAGTGGTAATATTTGGGCAATAGAGGGAGGAAACGTTACCAAAAATTTTCAGTAA

>AyunAO21
ATGGCGCAAGAACTGAAAGACAAGACGATTGTAGTTACCGGAGGCGCCGACGGGATTGGTTTTCAAATATCCAAACATTTCTTAGACAAAAATTCGAAGCTAGTTCTAATTTTGGATGTAAATGAACAGAAAGGAGCAGAAGCTGCAGCCAAATTGAATGAGGAGTATGGGAACAATAAGGTTGTTTTTATAAAATGCAACGTGACAAATGATGTGAATACCGTGACCGAGAAAATTTTTAGTACATACTCAGTTGATGTTTTGGTGAACAATGCTGGTTTATTAAAGGAAGACTCTGTCAAGAATTCTGTGGAAATTAACACTATTGCTGTTATGGAATTGTCGCTTAAATTTTTTAACCACATGAGGACAGATAAAGGTGGGAAAGGTGGAACAATTATCAATATATCTTCCATATTTGGCTATAGGATAGGGCCATTTGCTCCGATATACCATGCAACGAAATTTGCTGTTCTTGGTTTTACAAGGTCTTTGGGTCATGAGCTTAATTTTAAATGGTCCGGTGTCCGCGCCTTCGCCATTTGTCCAGGTCTCACGAGGAGTAATTTGACCAAATCCGCGGTTTGTTGGGAACCGGAACTTCTTCAAGATTTACACGATAAAGCCGTTGAAAGTGACTTTGAGTGGCAGCAACCTGATGATATGGGTATAGGCGTTATAGAGGTATATGAAAAAGCAGCCAGTGGAACTGCATGGCTGATCGAAGGAGGCAGACCCGCGGTTGAGCTGACAACTTTCTAA

>AyunAO22
ATGGATGGGTTAAAATTAAAGGCTGAAGAGAAACTCGAAGCTTTGCAGTTAGCAGCTGGCCACAGCAAGACCCGAGTGCAAGATGTCTTGAGCCACACACTGGAAGCTATTAGAAAAATTCGTTCCTCGTTCCGAGATGTTTGGGATCACGAGCTGATATCAGAGAGCAGGGCTCGCGTGGCGGCGTGGGCTCGCGACGCCGTGCAGCGTATAAAGGAGGGTGCTCCACCTTTGTCGCCGGTGCTCTTGTACGAAGAACTTAAAGCTCTATTTAAAGATCGAGTATGGCGGCGTAGTATGTGTATATTCGTGTGCGGCGTGTGCGTGGGGGGCTGCGTGGGGCTGGCGGCGGGACTGCGCGCGGGGGCCGTGGCGCCGCACGGGCCGCACGCGCGCGCTCTGCACGCGCACGCGGACCACGGGGTCATGCTCGTCGACGACGCGCTCACACGCGGGTGCGGTACGGGCGAGGTGCTGGTGCGCGTGCGCGCGTTCAGCGTGTGCGCCGCGGACCGCGCGGTGCTGCGCGGGCTGGGCGCGGCGCTGCGGGCGCTGCTGGGCCGCCCGCCCGTCATCGTGGGACGCGGGTTCGCCGGTGTGATATTAGACGTTGGGTACGGAGTGACGGAGCTGGAGCTCGGCGACGAAGTTTGGGGCTGCGTCAGCGAGTGGAGCGGCGGCGCGGCCGCGGAGCTGCTCACCGTGCGGAGCACGCGCGTGAGCAAGCGGCCGCTGTCGCTGAGCGCGGAGAGCGCGGCCGCGGGCCCGCGCGCCGCCGCGCTCGCGCTGGCCGCGCTGCGCCGCCGCCGGCACCGCGCCGACACCTGCAAGGGGAAGCGAGTGTTGGTCTGCGGCAGCGGCGGCGAGTGCTGCGCGGGGGCGCAGCTGCTGGCGGCGTGGGGCGCGCACGTGTCGGTGCTGGCGCCGCCCGCCGCGGCCAGGGCCATGCTCGACCTAGGAGCGCACGAAGTGTTGGAGGGGGCGCACAGCCACGCAGCGGTGTCGTGGGCGACGGCGGAGCGGCACGCGGCGCTGGGCGGGCCCTGGGACTGCGTGCTGTGCGGGGACGGCGCGCCCCCGGCCCTGCCGCTGCAGCCGCGAGTTCTGCTCAAGGCCACCGCCCCCACGTCCGCGATAGTGGACCTCCGCCCTAAAGCGTACATGTCGGACCGGCTGCCCGCGCCGCTCTCGCTTGTGTTCGCCGCCGGGTTCTACTCGTTCAGAACGCTTCGGTGGCTGGGAGGATGCGGCACTCACACAGACTGGATGGAGGACCAGTTCACTCTGCGGGACGGGCTGACGACTATCGCGCAGTTGGTGGAGGCAGGGCAACTCGTCCCGGTGCTGGACAAGGTGTACCTGCCTCAGGAGTTCGAGAGCGCGCTCGCCCACGCGTGCGGCGACGCCGCTGCCGGCACCACCGTCGTCAGGTTCCCGTAG

>AyunAO23
ATGTATGAAGCTAAAGATAAAGTGGTTATATTGACCGGCGGCGCATCGGGCTTGGGAGCGTCTATGACGAAACAGTTCTTGGAAAAGGGCGCCAAAGTAGTAATAATATTAGATATAGACACTGAAAACGGATTGAAATTTTCAAATGAGCTGAATGAAAAATATGGAAATATGAAAGCCAAATTCATCAAATGTGATGTATCTACTGATGAATTACATGCCGCTTACAATGTTGTTCTAAAGGAGTTCGGTTATATCGATGTTGTGGTTAACAATGCTGGTATTTTTAACGATTCACCGAGCGCATACATTAAAGAAATATCTGTAAATATTACCGCAGTAATAACCAGCAGTCTTAAAGCGTATGAAATAATGCGGAAAGACTACGGTGGTGCAGGAGGTACGATCATAAACGTGTCATCGTTAGCTGCCATAATACACGCTCCCTTCGCTGTTATATATAGCGCTACTAAAGCAGCTGTATTAAAATTCAGTAATCTTCTTGGTATGCCCGTTCACTACTCCCGGTCGAACGTTCGAGTTATTACAATATGTTTTGGTCTAACAAACACACCATTGGTAGCAAAGTTTGAGCCGTTTGATGAAGAAACTAAAGAAGATTTCAACAGCGTAATTGCTGTACATAGCATGCAAGATCCAGACTTAGCCGCAAAGGGAGTGTTAGAAGCATTTCAAAAAGGTGACAGTGGGAGCACGTGGGCAATTGTATCTGGAGGTCCTGCTAAAGATATAAGTAAACAAATTAAAGAGTTGTGTACTTATTAA

>AyunAO24
ATGTCTACAGTGGGTAAAGTTATAAAGTGTCGGGCAGCCGTAGCATGGGAGGCCGGTAAGCCGCTATCTATTGAGGACATTGAAGTTGATCCGCCCAAAGCTGGAGAAGTTAGAGTTAAAATCACCGCAACTGGTGTTTGCCATACAGACTCGTATACACTTTCTGGAAAAGATCCCGAAGGTGTGTTTCCAGTGGTTTTGGGACACGAAGGTGGTGGTATCGTCGAGAGCGTCGGTGAAGGCGTCACCACGGTCAAGCCCGGGGACCACGTCGTCCCGCTCTACGTTCCACAATGTAAGACTTGCAAGTTTTGTCTTAACCCTAAAACGAACTTATGCCAGAAGGTCCGCATCACACAAGGCCAAGGTTTGATGCCCGATGGGACCAAGCGTTTCCGCTGCAAAGGGCAGGAGCTTTTCCACTTCATGGGATGTTCCACTTTTAGTGAGTATACTGTAGTCCTCGAGATCTCACTGTGCAAAGTTAATGAAGCAGCTCCACTTGACAAAGTTTGTTTACTTGGCTGTGGTGTTCCTACTGGTTATGGAGCCGCGCTGAACACAGCTAAAGTGGAACCTGGAACAAACTGTGCTATCTTTGGCCTTGGCGCCGTGGGTCTCGCTGTTGCACTTGGGTGTAAAGCTGCTGGTGCAAAACGTATAATTGGCGTAGATATTAACCCTGCAAAATATGAAGTAGCCAAAAAGTTTGGTGTAAATGAATTTGTAAACCCTAAAGATTATGATAAACCAATCCAACAAGTACTTGTCGACTTAACTGATGGAGGCTTGGATTACACTTTTGAGTGCATCGGCAATGTGAACACAATGCGGGCAGCACTGGAAGCTTGTCATAAAGGTTGGGGTGTATCCGTCATCATTGGAGTGGCTGCAGCAGGTGAGGAAATCAGCACACGCCCATTCCAGCTCGTCACTGGCCGCACATGGAAAGGGACAGCATTCGGCGGGTACAAGAGTCGAGACAACGTCCCTAAATTGGTTGATGAATACATGAATGATAAGCTACCATTAGACGAGTTTGTGACACACAATGTTAAGTTGGATGAGATTAATGAGGCTTTCCACTTAATGCACGAAGGGAAGTCCATCCGAGCCGTTGTGCACTTTTAG

>AyunAO25
ATGGAACTGAAAGGGAAGGTCGCCTTGATCACCGGCGCCGCGGCCGGTATCGGGCTTGCATATACCGAGCAGCTACTCAAACACGGGGCTAAGGTTTCCGTATGCGACATCGACGCAGACGTCGGGGAGGACGTGACCAATGACCTGGCCGCTAAATATGGCCGGAAGAACGTTATGTTTTGCCGCTGTGACGTCACTGATTACCCTCAATATGAAGAGGCTTTTGAAATGACCATCGCGGAATTCAGTCGATTGGACATAGTGATCAACAACGCTGGGGTTATGAACGATAGGTTCTGGGAGCTAGAAGTGGATATCAATTTGAACGGCGTGATCCGCGGCACCCTCCTCGCGTACCGGTTCATGGGGCAGGACCGCGGCGGGCAGGGCGGCACCGTCGTCAACACCGCCGCCACCGCGTTCACCAGCCCGCAAGTCTCGACGCCGATATACACTGCCACCAACTACGCTGTCGTGGGGCTCACCAGGGCCTACGGGGACCAGTATCACGTGGGCCTGACCGGCGTGCGAAGCATGGTGCTGTGCCCCGGCCTCACGGACACCGCGCTCGTGAAGGACGTGCGCAAGCAGCTCATGTCCTCGGAGTACGAGGCGGCCTGGCAGCGGGACCACCAGAACGCGAGCACTCAAAGCACTGAGCACGTGAGCCGAGCGCTGATCGACCTGCTGACTAAAGGTCAGAGTGGGTCTGTGTGGGTCGTCGAGAACGGGCAGCCGCCGCGCGAATGGCGTGGTTAA

>AyunAO26
ATGACAGTCCCTGAATATTTCGAGCTCGATGGTGGAGATCGCATGCCCAGGGTTGGCTTCGGTACATGGCAGGCTTCAAGCGTGCAACTGGAAGCAGCAGTAGACGCCGCGCTAGCTGCAGGATATCGGCATTTTGACTCCGCTCGAGTTTATGAAAACGAGATTGACTTAGGAAATGCGCTCCGCCGATGGATCGGCGGCGATGACGAGAGACGGAAAGAGTTGTTTGTTGCTACCAAACTTCCCCCGGGAGGTAATCGACCGGAATTAGTCTCCGAGTACTTCGAAGCGTCACTGCGGGACCTGGGGCTAGACTATATAGACCTTTACTACATGCACACGCCGTTTGCCTTCGAGCACGTACCTGGTGATCTGCATCCAAAACATCCTAATGGAACAATGAAGATTGACTTCACAACGGACCTGGTTGGAGTTTGGCGGGTATATTTAAAACTTAAAGAAAACGGTCGTGCGCATCATTTGGGAGTATCCAATGTGAATGCAGAGCAGTTGAAAAGACTGTGTGCTGTGGCCAAGCCGCAGTGCTTACAAGTGGAGCTGCATGTGCTATGCCAGCAGCCGGAACTCATAGCCGAAGCTGCAAACCTTGGTATCAAAGTAGTGGCTTACTCGCCGCTGGGGTCAAGAGCACTGGCTAAAGATTTATCTGAAAAAACAGGCCGTGAATATCCAGATTTATTGGATTTGCCGACGGTGAAGCGCATTGCTGAGGCTCATGGGCGCGCTCCGGCGCAGATATTGTTACGGTTCTTATTGCAACGTGGAGTTGGTGTCATACCGAAGAGTACCCATTCAATGCGTATTAAACAGAATATCTCGTTATGGGATTTTACCCTAAGCGAGGAAGAAATGGAAGAGTTAAAAGCACTTGATCGCGGGGAAAACGGACGCATCGTAGATTTCAGTTTCTTCGTTGGAATGGATAAACATCCAGAATTCCCATTTAAAAAACATTAG

>AyunAO27
ATGGTTTTAAAGGCCAAGAAATACGTTGTAATTAATCCCTTTGAAGGAGTACCGAAGAAAAGTGATTTTAAAATTGTAGAAGAGGAGTTACCGACCTTGAAAGATGGAGATTTCTTAGCAGAAGCAGCTTACCTTAGTATTGATCCATATCAACGAATGAAACTAGGTTCGACGTTTCCATGTGATATGATTGGAGGACAAATAGCCAGGGTAATTGAAAGCAGAAACTCAGAATTTCCAGTGGGTGCGTGGGTAATGGGACACTTCGGTTGGCGCACACTCACAATAGCAAATCCTGAGAATGAAAAATCCTGCAACCAAAAACCATACTTATATATTTTGCCTGATTTTGGAGACTTGCCTATTTCATTAGGATTAGGTGTTTGCGGCAGAGTTGGTACCACTGCATATATTGGTTTCACCAAACTCTGCAAACCACAACCAGGTGAAACTGTGGTTGTATCAGGAGCAGCCGGTGCCGTTGGCTCACATGTTGGACAAATTGCGAAAATAATGGGTTGCCGTGTAATAGGCTTTGCTGGCACGAATGAAAAATGTAAGTTTCTCGTCGATGAGCTCGGTTTTGACTTTGCGGAAAATTACAATACGACAAATATTGCAAAATTCCTCAAAGAAAGCGCTCCTAATGGTATAGATTGCTATTTTGACAACATTGGTGGAGAAATAAGCAGCACCGTAATGTCACAAATGAACACGTTTGGACGAGTGGCAGTTTGTGGTGCAATTTCGTCTTATAATGAAACTGATCCGGATAAACGTAGAGCTACTGTGACCCAGCCCTATATTGTGGCTAAACAACTAAAGATTGAAGGCTTTTTGGTCAACAGCTTTGCAAAATACACTAAAGAAAGCATAACCCAAAACCTAAAATGGGTAACCGAAGGTAAATTAAAATATAAGGAGCATATCTTTGAAGGGTTTGATTCTGCTCCTGATGCATTCATAGGTTTGTTTAATGGGGCCAACACTGGAAAGACACTTGTTAAGGTGAAATGA

>AyunAO28
ATGGCTAACCTTCCAAAAACAATGAAAGCCGTAGGACTTTACAGGTATCTGCCTATTACAGATGCAAATAGTCTAATAGATTTAGAAATGAATATTCCTGAGTTAGGCAGAAAAGATGTGTTGGTGCAAGTGAAAGCAGTTTCCGTTAATCCATTGGATACTAGGGTGCGAAAGCCAAAGCCCAATTTAGAAGTTAATCCGAGGATATTGGGATGGGATGGCGCCGGAGTTATAGTTGATAAAGGTGAAGATGCTACAATACACAACATTGGCGATGAAGTGTTTTTCATAGGCGACGTAAACAAAAATGGCTGCAATGCGCAGTATGTTGCACTTGATGAAATTCTGGTGGGACCAAAACCTAAGAATTTTACATTCGAGCAAGCTGCTGCTATGCCATTGACTACAGTGACAGCTTATGAATGTTTGTTTGATCGATTGTTACTTGGCAAGAGAGATAAAGGGAAATCTTTGTTGATAATAAATGGTGCAGGAGGTATGGGCTGTGTTGTGTCTCAATTAGCAAAACATCTAGGCCTCAAGGTGATTAGTACTGCATCACGTGCTGAAACAGCTGACTATACGAGGGATCATGGTGCAGATTTGGTTTTAAATCATTCAATTGATTTAATTCCACAATTAGATGCTAATGAATATGGAAAAGGTGTTGATTTCATTGTTGTCAATTTTGATCCCTACCCTTATTGGGACACATTAATGAAGATCATAAAACCACAAGGAAGAATTTGTTTGATTGTAGATAGTAGTGGACTAGTAGACTTAAAACCACTTAAAGACAAAAGTGTTATGCTGGTGTCCGAGATGATGATGACTAGAATTACGTATAGTACTGATGACAGATACAGACATCAAGAGATTTTACAAAAAGTATCTAAAATGTTTGAGAATGGAAAATTGAAGTGTACTTTAACAAAAACATTGTCACCAATTAATGCTGAAAATCTTAAAAAAGCCCATCAATTAATTGAAGACAAAAAGATGATTGGAAAACTTGTTTTATTTGGATTCTAA

>AyunAO29
ATGGCACATTTATCGTATTCTAAACTAATTCTTACGACTATTAGGTTCTGTCCAAAAACATACAGAAATCCTTATGCCGTACAAGTACGTAATTTAATGTCGAAACAATTAGTTTACAACCAGTTCGGAGACCCATTACATGTAGTGAAGTTCAGGGAATGTCAAATACCACCGTTAAGTGAACAAGATGTGCTCGTTCGTATGCTGGCCGCGCCAGTTAATCCAGCTGATATTAACACAATTCAAGGTAAATATCCTATCAAAGTTGAGTTGCCTTGTGTTGCTGGAAATGAAGGTGTAGGTATAGTTGAAGAAATTGGAACAGGAGTTAAAGGTATACGTTCTGGAAGTAAAGTGATATTTAATAAACCAGGACAAGGTACTTGGAGAAACTATGCAATTGTAGATAAGAGCCTTTTAAAAATAGTGCCTGATGAATTGGGGTTAATAGAAGCAGCAACACTTACAGTTAACCCATGCACAGCTTATAGAATGTTGATTGATTTTAAGCCTGTAAAAGACAATAATCTTGTGGTAATTCAAAATGGAGCAAATAGTGCTTGCGGACAAAATGTCATACAGATATGTAAAGCATGGGGCATTAAAAATATCAACATAGTTAGAAATAGGCCTGAAATAGCAGAGCTTAAGAAATACTTGGAGTGTTTAGGTGCTACATATGTGTTAACAGAAGAGGAGCTACGCAGCACTACAATCTTCAAAGAAAAGAAGATAGAGAAGCCATCTCTTGCTTTAAATTGTGTAGGTGGTAAAAATGCTTTGGAAATGCTGAGACAACTTCAGCATTCAGGTGTGATGGTTACTTATGGTGGGATGTCCCGTGACCCTGTCAACATTCCAACATCTGCATTTATTTTCAAAAATTTATCCTTCCATGGTTACTGGATGACTTCCTGGAATGTAAATGCTAATCAATCTGAGAAAGATAAAATGATTGGTGAAATTGTTAGTTTAATGTGTGAAAATAAACTTAAAGCACCTGTACATAAATTGATTAAATTGGATAACTTTCAAGAAGCTTTAAATAATGCTATGAGATCAGAAGGGTTTACTGGATGTAAATACATCCTTGATTTTAGTTAA

>AyunAO30
ATGACAGAGAGCACCGAGACCCCGGCCGCGGCCGCGCCCGAAAAGACCCCGACCGAGAATGGTTCTACTGAAACACCCCCGGAGGAGACGCCCGAAAAGGCTACCGAAGAAAAAGAAAAGGAGAAAGAGACTCCGCCACCCAAGGAGATGCGCGCGGTCGTCCTCACAGGCTTCGGTGGGCTGAAAACTGTCAAGATCCTTAAGAAGCCGGAGCCGACTATTGGTGAAGGAGAGGTCCTGATTCGAGTTAAAGCTTGTGGGCTGAACTTCCAAGATCTTATCGTGCGGCAAGGGGCTATTGATTCTCCCCCCAAAACACCCTTCATCCTCGGCTTCGAGTGTGCCGGAGAGATCGAGCAAGTTGGCGAGGGTGTTACCAACTTCAAGGTCGGCGATCAAGTGGTGGCACTCCCGGAGTACAAGGCGTGGGCTGAACTGGTCTCCGTGCCTGCGCAATATGTGTACGCTCTACCCGCCGGCATGACCGCCTTGGACGCAGTAGCAGTGACTACCAACTACGTCGTGGCGTATTTACTTCTCTTCGAAATGGCCAATTTGACTTCTGGCAAGTCCCTGCTTGTGCACTCCGCAGGAGGTGGAGTGGGTCAAGCTGTAGCTCAGCTGGCGAAGACTGTGGACAACGTGACCGTGTTCGGAGTGTGCTCCAAGAGCAAGCACGAGGCCCTCAAGGCGAACAACAACAACATCGACCACCTGCTCGAGAGGGGAAGCGATTACACCAGCGAAGTTAGAAAGGTAACTCCGGATGGTGTGGACATCGTCCTGGATTGCCTCTGCGGTGAAGAATGCAACCGCGGCTACTCTCTTCTGAAGCCAATGGGACGATACATTTTATATGGCTCATCCAACATCGTGACTGGCGAGACCAAGAGTTTCTTCAGCGCCGCGCGTGCGTGGTGGCAAGTGGACAAAGTGTCGCCCATCAAGCTGTTCGATGAGAACAAGAGCCTCGCGGGCTTGAACCTACGACACCTGCTGTTCCAGCACGGACGCGCCGACTACGTGCGCCGCGCCGTTGACCGCGTGTTCGCGCTCTGGGCCGAGGGGAAGGTGAAGCCGCTGGTCGACTCCACTTGGGCGCTGGAGGACGTCGCTGAAGCGATGCAGAAGATGCACGATCGCAAGAACGTCGGGAAGCTCGTGCTGGACCCGTCTCTGGAGCCCAAGCCAAAGCCTGCGACGCCTGCTAAGGGGAAGGCGGGTAAAGAGAAGAAGCCAACCAAGGAGAGCTCCGAGGACAAGAAGGATAAAGAAACGAAAGAAGAAGAGAAAAAGCCTGCGGAGAACGGGGAGAAGAATGCCGAGAAGAACGAGTCGAAAGAGAAGGAGAAAGAGTCCAGCTGA

>AyunAO31
ATGTCTCAGAAGTTAAAAGACAAAACAGCGGTTGTGACCGGAGGTGCTGGTGGTATTGGCTTTGAAATAGTCAATTGTTTACTTGCAAACGATGTGAAATTAGTTATCATTATAGATATCAATGAACTTAATGAAAACGTTGCAAATAACTTGAACTCAAGGTATGGAATAAATAAATCTGTTTTTATTAAATATGATATCACCAAAGACCTCACTCATGTGGTAGACGAGATATTTTCATGTCACGAAAATGTAGATTTGCTGATAAACAGTGCTGGTATAGCACGAGAAAACTTAATTAAAATGTCAGTGAATGTTAACGTCACTGCACTTATTGAGTGCACATATATGTTTTGGAATAGGATGAGGGTAGATAAAGGTGGAAAAGGAGGTACTATTATAAATATATGTTCTATATACAGCTACAAGATAATCCCAATAAGCCCTGTTTATCAAGCTGCCAAATTTGCAGCATATGGCTTCACGAAATCTCTAGGTCACCAGTATAACCATAAAAAAAGTGACGTCCGGGTAGTAGCAGTTTGTCCTGGTCATACACGAACAAATTTACGTGTTGATATAGAAGAACCAGATATATTAGAGGATTTGTTTAAAATAATTCAACATGAAGAATGGCAAGAACCGATAGATGTGGGACGTGGAGTAATTGAAGTGTTTGATATAGCTGAAAGTGGCAGCGCTTGGCTCATTGAAGGTGGGAAACGACCTAAAAATTTAAGTTGTCAATGTTTCAACAAAATTTTTTGA

>AyunAO32
ATGACGCACAATTGGTCGAACAGAGTTGTTCTAATCACAGGCGCTGCGAGTGGAATCGGTGAAGCAGTTGTTAGACAACTATTGCAAGAAAATATCAAGTATGTCGCTATACTCGATGTCGCCGAAGATGCTGGAGTTGCGCTGGAGAATGAATTGAACGAGACTTATGAAGGGAAAGTGAAATTTATATTATGTGACGTCACAAATGAAGAGCAGCTGTTCGCATCATTCAAGTCGGTTGTTGATGCTCAGGGTCGCATCGATGTAGTAATAAACAATGCTGGTATCATGAACGACAGCTTAAAGACTTATAAGAAAGAAATTGATATAAATATTACGGCTCTAGTGACTGGAACTCTGAAAGCTTTGGAGCTGATGAGGAAGGACGAAGGAGGACTCGGGGGGACTGTGATCAACATTTCCTCTGTCGCAGGGCTTTGCCAGTTACCTTACTTGCCTATTTATTGGGCGACTAAAGCTGCGGTTATACAGTTCAGTAACTGTATTGGCATGGATAAGTTGTACTCTAGAACTGGTGTTCGGGTGCTGGCTGTCTGCTTCGGAGCCACAGACACTAGTCTCATAAGCAAACAAAAACTCGGCACTTTTGATAAGCAGTTGAATGACGAGTTTATAAATTTCCAGTTCGAAGAGCAAAGAAAAGAGTCAGCGGTTGCCGGCGTGGTGTCAGCGTACAAGCTCGGGGCCAGCGGCAGCACGTGGCTGGCCGCGCGCGACGAGCCACCGCTAGATATCTCCGACACCGTCAAGGCCGCCTACGGACTAATGGCAGCTCACGTCTTCCCTAATTCACCTTAA

>AyunAO33
AAAACAATCGATATAAACGTGTGGGCATTAATCGAATGGTCTATGAAGTTTTGGGAGCACATGAGAACTGATAAAAATGGAAAAGGAGGCACAATCATTAACCTGGCTTCGATTTACGGTTTCAGAATCGATCAATATCTTCCTATTTATCAAGCTTCGAAGTTTGCAGTGATGGGTTTCACGAAGTCGTTGGGACACGCGTATAATTTCAACAGATCGGGTATAAGAGTACTTGGCATCTGTCCTGGATTTACTGAGACGAAATTAACAGCTGATCCGAAGACGTGGGATGATACGTGCTTAGCCAAGGACTTCGGTGTGTTTGTCAAGAAGCAGCTC

>AyunAO34
AACGACGACCCCAGCTATCAAGCAAAGGCGTCAGTCATTCAGATGAGCGTGGTTTTCCATCAACTGACCATCAAAGGTTTCATAGTGACGAGATGGGCTGACCGTTGGCCAGAAGCTTTTGCTGACCTCATGAAATGGATTAAGTCCGGCCAGTTGAAGGTGCATGAACATTTCACACAAGGTTTCGATAATATTTATGATGCTTTTGTGGGAATGCTTCACGGAGACAACAAGGGAAAGGCTGTGGTAAAAATATAA

>AyunAR1
ATGTGCTTAATTATAAATATTGTGATCTTCATCGGGTTAAAGACTGCAGCTGGAGACTTAGCACCAACCAAAGTGTTGAATGACGGAAACAGAATTCCCATAATTGGTTTAGGCACTTACGGGTCGGAAAAAGTTATAGCACGAATGCGTGATACAATAAACATGGCGGTTAAGGCTGGGTACCGCCACATTAATTCTGCTTCTCTATATAATAATGAAAAGGAGATAGGAGAGGGAATAAAAGATGTTATCAGCGGAGGCCAAGTTAAAAGAGAAGACTTATTTGTTACAACTAAGCTTTGGAATGACCAACATGCACGCCACCAAGTGGTGACTGCCCTTCGAGAGTCACTGCAGAAATTAGATTTGGACTATGTGGACTTATACTTGATACATGAACCAAAATCTGAGAATATCGATGGTAGTTCGTCAAATATCGACTATTTAGAAACTTGGGCTGGAATGGAAGATGCAAAAAAACTAGATCTCGCTAAATCTATCGGGGTGTCTAATTTCAACATCGATCAGATAGACCGGCTTATAGCACATAGTAACATCACGCCGGCAGTCAACGAAATAGAGGTAAATAATACTTTGATTGTGATATTTTATATTTTACGCGTCGTGTAG

>AyunAR2
ATGTCTCCGGTGCCCACCATCACTTTCAACAACGGACAAACCTGTCCCGTCTTTGGATTAGGGACTTGGAAGTCGAAGCCTGGCGAAGTGACTTCAGCTGTTAAAGACGCTATCGACGCGGGCTACCGGCACATCGACTGCGCTCACATCTACCAGAACGAGAAAGAAGTAGGTGAAGCCTTAAAGCAGAAGTTCGAAGAAGGAGTTATTAAGAGGGAAGACATCTTCATAACTTCCAAACTTTGGAACACGTTCCACCGGCCTGATTTAGTCGAGGGAGCCGTGAAGAGGACATTACAAGACCTGGGGCTAGAGTACCTGGACCTATACCTCATCCACTGGCCGCAAGCATACAAGGAAGGTAGTGAACTGTTTCCGAAAGAAGAAGATGGGAAATACTCGTACTCTGATGTGGACTACGTCGACACTTGGAAGGCTCTCGAAAGCCTCGCCGATAAGGGATTGACTAAAAGTATTGGGGTCTCCAACTTTAACAAGGGCCAGATAGAGAGGGTACTTACTGCTGCTAGAATAACACCTGCTGTTAACCAGATTGAATGCCACCCTTACTTAAACCAACACAAACTGATAGAGTTCTGCAATTCCAAGGGCATAACTGTGACTGCTTATTCTCCACTCGGCTCCCCAGACCGGCCCTGGGCGAAGCCTGGCGACCCTCAGCTCCTGGATGACCCGAGACTGAAGGCTATTGCTGGCAGATACCAGAAGAGTGTAGCCCAAGTGCTTATCAGATACGCAATAGACCGTGGCTTGATCGTAATACCCAAGTCAGTGAGCAAGTCGAGAATAATTCAGAACTTCCATGTGTTTGACTTCCAACTGGCGCCGGACGACGTGAAGTTGATCGAGACTTTGGAGTGCAATGGACGACTTTGTAGTATGGGGGAGTAA

>AyunAR3
ATGTGGTTGCCTCTGAACGATGGAAGATGGATGCCTAACTTTGGTCTCGGCACGTGGATGGGGTTGACAAAAGGGGGTGAGAGAGCTAAAAAGAAAGATTTAGAAGTAACGCAAGCTGTTGAATGGGCCATCGAGACTGGGTACAGACATTTGGACACCGCTGCTATTTACGGGACAGAACGGGAGGTCGGCGATGGGATCAAGCACAAAATAGCTCAAGGCATCGTCAAAAGAGAAGACCTTTTTGTATGTACGAAGCTATGGAATGATGTCCACGCAAGAGAAATGGTAGTGCCAGCTTTGAGAGGTTCCCTAAGAAGAATGAAGTTGGATTACGTGGACTTGTATCTCATACATTGGCCTGTATCACTTGATCCAGATGGAGCATTTTCTGATATAGACTACTTGGAAACTTGGCATGGGATGATAGACGCTCGAAACATTGGCTTGACTAAATCTATTGGAGTTTCAAATTTCAACGAGTCTATGCTCGATAGACTTATCGTAAGCTCTAGCATGAGACCAGCTGTACTACAGATTGAGGTGAATTTGAATCTCCAACAAGACAGTCTCCGTACGTACTGTTGTAAGCATGGCATTCAGATACAAGGGTACACGCCCTTCGGCTCCGTCCTACCTGACAAAGCTCAATCTGACGCACCTTCGCCGAGGATCGATGACATCCAACTGGGGAACATTGCAAGGAGATACCAGAAAACTGTTACTCAAATAATCTTGAGATACATTTTGGAACTTGGAGTGGTGCCCATACCAAAATCAGTGTCTAAGAATCGCATCGAGGAAAATATAAATATATTTGACTTCCAGCTGTGCCAATGTGACAAAAACGTCTTGAAGAGCTACGACGTCGGCTACAGGACCCTGAAGGTGCTGAATTGGTCCCAGTCTCAATATTATCCATTTAATAAAAACATATAG

>AyunAR4
ATGAAATACATTTTAAATTGTTTTTTAATTTCTACAATATTTTCCTTTGGTGTAAATCACGCGGTCTCTGTCGTCCCTAATCTGAAGCTGTACGATGGGCAGGACATACCGGCTCTAGCATTTGGTACATGGCTTGGAAAGACCGATAAGGGTCGTATCCTGCCAAAACTTAATGAGACAGAGCAATCCGTTCTCTGGGCTTTAGAAGCTGGGTACCGGCATATAGACACCGCTTTCATATATGGCATCGAGGACCAGGTCGGGAGAGCGATCCAACAAAAGTTCTCTGAAGGATTAAAAAGAGAAGAACTTTTCATAACTACCAAGCTCTTCAACGATAAACACGCAAGAGACTCTGTCGTACCAGCTCTCAGAGAATCACTGAAGAACCTGAACCTTGAGTATGTGGATCTCTATCTGATACATTGGCCTATAGGACAACACGCAAACGGTACCTACGAGTACACTGACTACGTGGAGACGTGGCGCGGCATGATCGAGGCTAAGAATTTAGGGCTGACTAAGCACATAGGCGTATCCAACTTCAACCAGAGCCAGATGGACAGGCTAATGGAGCACGGGCTGGAGCAGCCGGCTGTCCTGCAAGTGGAGCTTAACTTAAACCTCCAACAACCAAAGTTGCTGAAGTATTGCCAAGATCACAACATCGTAGTGATGGGGTACACACCATTTGGCTCGCTGTTCTACCATAAAGCTGAGGAAGATGCTCCTCCGCCACGGGTCGATGATCCTGAGCTTGTTGCTATTGCAGAGAAGCACAACAAAACTGTCCCCCAAATTGTTCTGAATTATCTGACGGAGTTGAAAGTGATACCACTCCCGAAATCCCTGACCAAGTCGCGTATAGCAGAGAACATAGATGTATTCGACGTACATCTCTCTCAAGAAGAATTGAATGTTTTGAAGAATTTCGACAACGGTTACAGAAGCTTACCTCAACTAAAATGGCTGGACCATCCTTATTACCCATTTAAATAA

>AyunAR5
ATGGGTAAGGACAATACGGTTTGCGGTGAAGGTGCTTACGTGAATTTGATCACCATTAGACTACTTATGGCAGCACTCGCGACTGTAGCCCCGACCATAGACTTGAATGACGGGAACAAGATACCAGTTGTGGCTTTGGGCACCGGCCGCGGAACTGCTCGGAAGAACGAAACGCTGAATGACGTCCGTCAAGCGGTGCTATGGGCGATACAGGCCGGGTACCGCCACATAGACACGGCCGCTATATACCACGACGAGGAACAAGTCGGCCAGGGGATAGCGGACGCCATCGCGCAGGGCATCGTTACAAGAAACCAACTGTTTGTCACCACCAAGCTGTGGAGTACAGATCATGAAACGAAGCAAGTGCTTCCCGCTTTGAGACAATCACTCACCAATCTAGGGCTTACCTATGTCGACCTGTATTTAGTACATTTCCCGTCTGCGATTAGCGCTTCAGGATCTCCCCTCAACATTGATTACTTGGACACATGGAGAGGTATGGAGGAAGCGAAACGTGCGGGGCTAGCCAGGTCCATCGGCGTGTCGAACTTTAATGGCGCTCAAATTGACCGGTTGTTAGCCAACAGTCAGATAAAACCGGCCGTCAACCAAATTGAGGTCAGCCCTACATTAACTCAAGAGGAGCTGGTATCGCATTGCCAGCAGCGAGGAATAGCTGTCATGGCTTACAGTCCCTTTGGGTTCCTAGTTTTAAGAAAGAATAGCGGCAGTCACTCTTCTGTCGACCAAACAGAGCTCGAGAGTATCGCTGACAAATATCACAAGAGCACTTCGCAAGTCATTCTTAAATATTTGGTGGACCGAGGTCTTATTGTGACACCGAAGTCTACGAATCAGGAGCGCATCGCACAGAACATAGATCTATTCGATTTCCAGCTCTCCCCCGCTGAGATGACAACAATAAGTAAATTGAACACTAACCGTAGAGTTATAACTTTTGATACTTGGCAAGAGTACCCACATTATCCGTTTGAAAAATAA

>AyunAR6
ATGGCGGCAAAAGCTCCGACGGTTTTGTTCAAAAATGGAATTGAAATTCCCATTATTGGCTTAGGCACATGGAACTCGAAACCCGGCGAAGTGACGGAGGCAGTGAAGGCCGCCATCGACGTGGGCTACCGGCACCTCGACTGCGCGTTTGTGTACGGGAACGAAGTGGAAGTGGGAGAAGCGATCAGCGCCAAAATCAAGGAGGGAGTTGTGAAGAGAGAAGATTTGTTTATAACGTCGAAGCTCTGGAACACCTTCCACCGGCCCGACTTGGTGCGAGGTGCGCTCCAGAAGTCCTTAGAGAATCTCAAGCTGGACTACCTGGACCTCTACTTGATACATTGGCCGCAAGCTTACAAGGAAGAACTCGATCTCTTCCCAACAGACGATAATAACAAGATCCTGTTCTCCGATGTGGACTATGTGGACACTTGGAAGGCTTTGGAGCCCCTCGTTGGGGAAGGCCTCGTCAAAAGCATCGGTATATCTAACTTTAACTCGAAGCAGACTGATAGGCTGCTTAAGAGTGCTACCATCAAGCCGGTTTGCAATCAGGTGGAATGTCATCCATACTTGACCCAACAACGGCTGATAGACTTCAGCGAAGCCCGAGGGATCAAGATCGTGGCGTATTCCCCTCTAGGGTCCCCGGACCGCCCGTGGGCGAAGCCCGGCGAGCCCCAGTTGATGGACGACCCCAAACTGAAGGAGATAGCGCAGAGGCTCGGCAAGACCGTCGCTCAAGTGCTCATCAGGTACCAGATCGACCGTGGCCTGATAGTTATCCCCAAGTCGGTGACCAAGTCCCGCATCGAGGCCAATTTCCAAGTTTTCGATTTCAAACTGTCGCCGAAAGACCTCGCCCTCATCAGCAGCTTCGACTGCAACGGTAGAGTCGTGCCTATGGACGGTTCATTTGGCCACAAAGATCATCCGTTTGAAAATGACGAGTTTTAA

>AyunAR7
ATGTGGTCACTCGCAGTTCTTACTATACTCATCTCTTTTGAGGTCGCAACATCAATCGTGGTGCCAACGATCGAATTGAACGATGGAAAAAAAATTCCTGTTCTAGCTTTAGGCACTTATGGATCGGCAAAAGACAAAGCTCGCATGCGTCAGACGATCAACTGGGCCATTGAAGCTGGGTACCGTCACATCGACACAGCATCTTTATACAAAAACGAAGAGCAGATAGGAGAGGGAATAAGAGATGTGATCAGCAAAGGTTTGGTGAAAAGAGAAGATATCTTTGTAACCACTAAACTGTGGGAAGATCGTCATGCTCGAGATCAGGTAGTTCCAGCTCTCCGAGAGTCTCTGCAGCGGCTCGGCTTGGACTATGTGGACCTGTATTTGATACATACCCCAACCGCTTCAAATCCCGACGGTTCTACATCAAATATTGACTACTTAGAGACATGGGCGGGCATGGAAGAGGCCCAAAGACTTGGTCTCGTTAAGTCTATCGGCATATCGAACTTCGATATCGATCAGGTTGATCGACTTCTCGCTAACAGTCAGGTCAAACCAGCGGTTAACCAAATAGAGGTGAATCCGACGCTCACCAATCGTCCGTTAGTGGATCACTGCCACAGTCTCGGTATCGCTGTGATGGGGTACACCCCACTTGGGTTCATCGTGTCCCGGGGCGTCCCAAATGCACCCCCACCACACGTAGACGACCCCGCGCTTGTTGCGATAGCGCGCAAGTATGGCAAGACTACCTCGCAGGTCGTTTTGAGATATCAGATCGACCGAAACCTTATAACAATTCCAAAATCGACCAACAAAGAGCGCTTAGAAGAAAATATCAATATTTTCGATTTCCAACTCACGCCCGAAGAAATACGTACCATCGACAGTTTTGACCAAAATAAATCTGTGTTTGATTTTTAA

>AyunAR8
ATGCCTCGAGTAAACATACCCACTGCCAAGTTGAACAATGGCGAAGAGATGCCGGTTCTGGGCATCGGCACGTGGCTGGGGTTGAGCGGAGGCTACTTAGACGGGGAGCTGATGATAGAAGACGTCGGTAAACTGGTGGAAACCATGTCGTATGCCATCGACGTTGGGTATCGGCACATCGACACCGCTCACTTCTACCGCATAGAGCCAGAGGTGGGCAACGTGGTCCGGGAGAAGATAGCCAAGGGCGTGGTCACCAGGAAACAAATGTTCATCACTACGAAGGTCTGGCAGACTAACCACCGCGAAGCCGATGTGGTGCAGTCAGTTAAGAACTCCCTCAAGAGACTGGGCATGGACTACGTTGACTTAGCACTTATGCACTGGCCCATGTCGTTCAATACTGAAGGCGAAGATGAGAAGATCGATTTTTTGGAAACTTGGAACGGTTTCGAAACAGTTTACCGTTTAGGGTTCGCCAAGGCGATAGGCGTCTCCAACTTCAATGTAGAACAGCTCAAAAGGTTGCTCGGAAATTGCACGGTACCTCCTGCTGCCAATCAAGTCGAGATCAACTTAAACCTCGCTCAAAACGAATTGGTCGACTTCTGCCAGTCCAATAATATAGCGGTCGTTGCGTACTCTCCGTTCGGAACCATGATCCCTTCCAAGACCGTGGAGGACAGCCCCGAGCCGAAGCTCAACAGCCCCACCATGGTCGCCATGGCAAGGAAGTATGGGAAAACTGTCACACAAATCGTTCTCAGATATTTGTACGAGAGAGGCATCCTGTCCATACCAAAGACAATAACTCCGTCTAGAGTGCTGGAGAACGCGTTGATATTCGACTTCGAGCTGGATGCCTCCGATAAGACGGTACTGTCCAGCTACGAGGTCAACTTCCGCACCGTCCGGCCCCTGTTCTTCCAGAAATACGAGAATTACCCGTTCGACAAGGTCGACTGCGGTCCGGTGGAAATGCCAAAAGCTATGTTGCAATGGAAGAATGGAGCTGGATTGAATATAGATTAA

>AyunAR9
ATGACTCCTAAAATCCCTGCTGTAACGCTTCCCAGCGGAGCGGAAATGCCTATGATCGGTATCGGCACATATGCTCGCAAGGCTGAACCTGGACAATTTAAACAGGCAGTGGATTTGAGCATAGAAGCTGGATACAGACATATTGACACAGCAACTATGTACTACAATGAGGAGGAGATAGGTGAAAGCATTGCTGGTATGATTGAAAAAGGGGTTGTAACAAGAGACAAACTTTTCGTTACTACTAAGCTTTGGAATGACAAACATGCTCGAAAAGATGTAATTCCAACATTAAAAGAGTCACTGAAAAAGCTTAAATTAGATTATGTAGATCTCTATTTAGTTCACTGGCCAGTTTCTGTCAATGACAAAGGTGAAGATGCTAACATAGACTACCTAGAAACATGGGGTGGTATGGAAGAAGCAGTTGAACTTGGTCTAGCCAAATCAATAGGAGTATCCAATTTTAATGAAGCTCAATTAAGTAGATTGTTGCAGCACGCTAAGGTTAAACCTGTGGTTAATCAGTTTGAGATAAACCCAACATTGACAGAAAAAAAACTTGTAGAGTTTTGTAAGCAACATAATGTGGTGCCTGTAGCGTACACACCCCTAGGGCTCATATCAGATGCTAGACCTGAATTTGTAGGCAAGGATCAAATCAAAACTGATCCACAACTAGGCGAGATTGGATTTAAATATAATAAGAGCCGTGCTCAAATAGCATTAAGATATTTGATTCAACGTGGCATCGTTGTGATTCCCAAGTCTTTTACAAAATCCCGCATTGAAGAGAACCTCAATATTTTCGACTTTGAGCTGACAAAAGAAGAAATGGATGTCGTGGACAGCTACAACTTGGGCCACAGATGTGTGCCCGCTATTAAGTTCAAAGACTTTAATAACTATCCATTCTAA

>AyunAR10
ATGATTACAATCATAAACCCGCTCTTTTCTGAAGTTCTCGGTCAAGTTATACCAGGGCCTCATAAAATGAGAGAAAATGAAAATAATCTATGTGAGAAAAGTAATGAAGAAGCTAAAGCCGTTAAAGAAGTAAATAAAGAAGATCAAAAGTTAAAACCCAAATCACGATTGCCAGTTTCAAAGTTCAAACATGCTGTTCATAAAATGACAAAAGAGAGCAAAATCTTAAAAGAAAAAGATAAGAAGTCAGAAAAGGATGTCAAAACAGATACACCGGAGGTACCACCAGCTATTGTTAAACGTAGGTCATCTATACCAAGATTAAAAAAGGGCACGAGAATAGAAAAATCTGAAACACCTGAAGTTATCCAAAAAAAGCAAAATCAATCTGAACCTGAAGATGAATTTGACAAGATATACGATGCAATAGCTGATAAAGAAAGACCACAATCCATAGTAGATATTGTCAGTCCGATTGATGATCCAATAAAATTAGAAAATAAATTTGAAGAAATAGTTCATGACTATGAAGAAAATAATGTTCATCCAATAAATATAGAGAGTCCTAAGCATTCTAAAATACCACTATTGAAACGACGCAGTGATCATGATATAGATGTACCTAAATACATAAGACAAACATCGCTTACCAAGAACACAAAATTTGATGACCATAATTACAAAAAATCCATTAAGAAAGTAATAGAAATTGAAATAAAATCAGACGATAAAATTAAAATAAAAAGCCCAGAAAAGCAAGAAACTTCTTTGTCAGTACTGAATCGAGTTCCAAACAACGTGACAACTCAAAAAGTCAAGGAAGTTTTACCAGGTGATTTAATAATTGAAATAAATGGAATCACACATGAGTCTACTGAAAATAATACAAGAAACCTAAATTTTGAACCAGTTGAAAATTTACAAAAAGACAATATAACCAAAAAAGAAATAACTGATTCACCAACTGTAAAAAAAAGTATTGAATCGCCAACAGAAATAACAAAAACAATGAATAAAGATATATTTAACAGACTCGATTCCAAATCTAATATACCTTTACCGAAATTTAGAGAACAAAACGATGAATTTTATGATACTAAAACAGATATCGTAACCAAAAAATTCACTCGCGAAAATTCTTTTCATGATAGGAAAGATGATGCATTTGGAAGAAATGTTAAAGATGAGTCTTCGGCTATACCATTAAAAGAACGTTTTAAATTGATGGCAGATAAATATCTAGATAACAGTGAGGTGAAAACTTCTCAAAATACTTCTCTAACGAAGCAAGAGTTGGGAAAATCCAATGTTAATAATAAAGAGCATCCCAAAAATATTACAAAAGTAAATAAAATAGAAGACAAATTAAAACATCTAGTACATGAATCGCCAAGTAAAGATCTAAATTTTAATTCCATAAGTGTCAAAAATAATGAATTAAATTTAAATGAATTCGTATCCGCTGAAGTTGATAAAATCAACACAGAAATTTCATCAGAAATCAAAATAGAAAGTACTCTAAATGAATCTAAAAGTATAACAATTCAAGATAAAATACTTTCGAGCCCAGGTAGAGACGTTGATGTTGAAGAACAAGCTAATAATAATATGGAGAAAGGACGTAAAGATAACATCTGCACAGCTATTGAAAACAAAGAAAGTGTTTATAATGCACCAACAATCTCTGAAGACCACAATTTCCAAATAAGTGAACAAAAACATATAGAAATTACACCATCGAAGATTGTAAAAAGTAAGATAGACATAGATGAAGATCCACCAATATTGAAAGGCAAAGTTGGTAGATTAATAAGCAGATTACATTCATTAGAACCACAGCAAGAAGTAAAGAAGGAAAATATAGAAAAACAAAAATCTATTTTGGCAAAAATTGCTATATTTGAGCGTGTAGAGCCTAAGGAAACTTACTCTAAAAAAATACCTCCACCGAAAGAAAAGGTCATAGCAAAGCCTAAAATAGTTCATGAATTATTAAAGCCTAAATCAGTACCAAATAAATTAGACACATATGACACAAACTCAAAAGCTGACATTGACCAACCAAATTTATTAAATAGAGAAGTTGAGAATGTACAGAACACAGTTATAGAACAAGTAGTTCTTCCAGATATATTCAAAGAAGAAGCTGTGTTATATGAGAAATTAGGCATTAATGAAATTGGAAAACAAATTGAAAAAATTAACGATCAAAATATTGAATCAGAAATTGAAAAAAGTCAAATACTTGAAGATAGATCTATTAAAAGAGTACATGACGAAGTTGAAAATAAAATACAAAACGATACAGTAAGTATTATTCTGACTAAAGAAGATTATAAGCCACATCCATTATTCAAAGAGTGTGATACAAATAATGAAATAAATGCATCGGAATTTCAAAAAAGTATAGAGAGTGATAGTAATACGACCAATAATATTTCTAAACCAAAATCTGAAAAAGATACAAGGATATTTACATCTCAACAAAGTAAAATATATGTTCCTAAATCTGAAGAACCAGAAGACAGTAATCTCAAAAGAGTTAAATCTTTAGCAGAATTAGACCTAGGTGATGTAGTAAAAGGCAAAGTAAAGGAAATGATAGTCAGAATGAATTCCATGGAGCAATTGGATATTGTCGATAAAAAGGAGGTTATAAACATTAAGGAACGACCGGTCAAGATGTCGGTATTGGAAAAAATTGCTTTATTCGAGAGAAAATCTACACTCATCCAAACAGATTCTAGAAGAGATATAAGGAACAAGAGATCGCAATTGAATTTGCAAGAGATGGCTTTATCAGAAGAAGAATACCAGGAGCGTATAAAGGAGTTAACTAATGCTAAGATAACGTATGGAAGGATGGAAGAAATGAATTATGTTCAGCTAAAAGATGGCTTTGAAATGCCAATTCTTATACTTGGAACAGCTTTGTTGGACCCTCGCCTGCTGCCTTATGTGGTCGCAACAGCTATCGACCTGGGCTACCGAGCCATCGACTGCGCGTATATATACGGCAACGAGAAGCTAGTAGGAGAAGCTATTAAATCTAAGATTAACGACGGCACCGTGAGGAGAGAGGAACTGTTTGTTATCAACAAGCTCTGGAGCACTTACCACCGGCCCGACCTGGTGGAGGAAGCTTGCAGGCGGTCGTTGGAAACTATGGGCTTAGATTACTTTGACCTGTACCTGATACATAACCCAATGTCTTTTAAGGAAGGCGCAGATCCGGTTCCCAAAATAGCTAACGTCGTCCAATACTCCGACTATGACTTCATGGACGCCTGGCTCGCTATGGAGGTGCTTGTAGCTAAAGACCTAGTGAGAAGCATAGGAGTCAGCAATTTCAACACAAGCCAATTAATCAGGGTGTTGCACAAAGCAAAGATACCTTGTGTAGTTAATCAGGTGGAATGTCATCCTTACCTCACACAGCAGCGACTAGACGAGTACTGCACCTTTAACGACATCGTTTTGACCTCCTTCGGCGTGCTCGGCTCCAAAGGAACGCCCAAGGACTTGAAGAGCGATCTACCCCCTGTTATTGATGATCCCCTGGTACAGGTTATGGCTGCTGGGCTGAAATTGACGCCGGCACAGCTACTGGTTAGATACCAAATCGAGTGCCACCACACCGTGATAGTGAAGTCGACTTCTGGCGCGCACCTGTGGGACCTCTTGCAGGTGCTCTCCGTGACCCTCGGGGACGCGGAGGTGAAGGCGTTGCAGGCGTTGAACAAGAACAAACGGACATTTACCTTCAAAGGAATGGGCGATACACACAAAAACTATCCGTTTGCCGAAACTATTTTCCCTAAAAAATAA

>AyunXDH1
ATGGACGAACCGAACGTGGCGACGGCGTTGATTTTCTATGTCAATGGGAAGAAGGTGGTAGAACCGAATGCGGATCCAGAATGGACGCTGCTCTGGTACCTTCGGAAGAAGCTTCGCTTAACGGGAACGAAACTGGGATGCGCTGAAGGAGGGTGCGGCGCGTGCACCGTCATGGTGTCCAAGTATAGAAGGGACCAAAACAAAGTCGTTCATTTGGCTGTAAATGCATGTCTGGCACCTGTGTGCGCTATGCATGGGTTAGCTGTTACCACAGTCGAAGGTATTGGCTCTACAAAAACCAAATTACATCCAGCGCAAGAAAGAATAGCTAAGGCTCACGGATCTCAATGTGGCTTTTGCACTCCAGGAATCGTTATGTCAATGTATAGTGTACTAAGAAGTTGTAAAAATATAACATACGAAGATTTAGAGGTTGCTTTCCAAGGTAACCTGTGCAGGTGTACCGGGTACCGAGCTATTATTGAAGGTTACAAAACTTTCATTGAAGATTGGGAGAGCATAAGGATACCAAATGGAAATGTTACAAATGGTATAAAAAGCAATGTTTGTGCTATGGGTAAGAACTGTTGTAAAAATAAAAACGTGGATGAGAGTGAAACAGAACACATATTTGATAAATCTTCTTTCTTGCCATACGACGATAGTCAAGAACCAATATTTCCACCAGAATTGAGACTGTCCTCATTGTATGATGAGCAATACCTTAAATTCTTTGGAAAAAAAACAACATGGTATCGGCCAACGAGACTAAAACAAATATTACAATTAAAAGAAAAACACCCTGATGCTAAAATAGTAGTTGGAAATACAGAAGTGGGTGTTGAAGTTAAATTCAAGCATTTTGTGTATCCCGTTATTATAATGCCTAGTGCCATACGAGAAATGAATAGTATAGATAAAGACGAAACAGGATTAATTATAGGCGCGGCTGTAACTTTGATGGACTTAGAGAATTCGCTAAGAAAATACATTACATTGTTGCCTTCATATCTAACGAGAAATTTTGTCGCTATAGTTGATATGCTTCAACTATTTGCTGGTAAACAAATAAGGAATGTAGCAGCGATAGGAGGAAATATAATGACAGGGAGTCCGATATCAGATCTCAACCCGATACTTATGTCTTTACGGGTTAAACTAAATCTCTTAAGTGAAGAAAACGGTCATCGTTCTGTTCCGATGGATGAGACCTTCTTTACCGGATATCGTAGAAACGTTGTCAAACCAAATGAAATCTTACTATCTATTGAGATACCATTTACAAATAAAAATCAATATGTTAAAGCTATAAAACAAGCTAAAAGAAGGGAAGATGATATCTCAATAGTAACAGCTGCTATAAATGTCGAGTTTAACGACAGTTTCTCGACTATAAAATACATCACAATTGCATTTGGTGGAATGGCACCAGTGACTAAAATTGCCACCAACACATGCGAATCTATAAAAGGCATGAAATGGAACGAGCAAATGTTAGAAAAGGCTTATTTTAGTTTGATAGATGAATTACCATTAAATCCATCAGCACCTGGAGGGAACATTCAATATAGAAGAACATTAACTATGAGTTTGTTCTTTAAAGCTTATTTATCGATTATTGAAAATTTTCGGAAGGATAATATTGCCAATGGCTATTATAATCTACCGTCTAGCCATTGTAGCGGTGCTTACCAATTCCATGGCAAAATGCCGAAAAGTTCACAATATTTTGAATTAGTTGGCGATGAACAGAAAAAGAGTGACGCAGTAGGCCGACCTATACCACACATGTCTGCATATAAACAGGCTGCAGGTGAAGCGGTTTATTGTGACGATATGCCTAGTGCAGAAGGTGAATTATACTTAGCATTTGTCTTAAGTACTAAAGCTCATGCGAAACTAGTATCTGTCGATCCTAGTGAAGCTATGGCGTTGCCGGGTGTTGAAGCTTTCTTTTCTGCAAAGGACCTAACGCCAGAACAAAATATGATTGGTCCAATTTTTCATGACGAGGAATTATTTGCCAGTGAAAAAGTTATAAGCCAAGGCCAAACTATTGGAGTGATTGTAGCATGTGATCAAGCCACAGCCCAAGAAGCTGCAAGAAAAGTGAAAATTGTATACGAAGAGCTGCAACCAATAATAATTACAATTGAAGATGCAATAAAATACAATTCATTTTATCCCCAATTTCCAAAAACTATTAAAAGGGGCAATGTCAAAGCAGTGTTTGAAGACAAAAACAATATCATTTTTGAAGGGGAGTGCAGAATGGGTGGTCAGGAGCATTTTTACTTAGAAACTCATGCTGCTTTTGCGATACCTAAAAAAGAAGACGACGAGTTAGAGATATTCTGTTCATCACAACATCCTTTCGAAATAGCTAAAATGATTAGCCATGTTCTTCATGTGCCAATAAATAGAATAGTAGCAAGAGTCAAACGTATGGGCGGAGGATTTGGAGGAAAAGAATCGAGAGGATTGATAGTTGCCTTACCCATTGCTTTGGCTGCTCACAAACTTAATAGGCCAGTTAGATGTATGCTTGATCGAGATGAAGATATGATGATGACAGGAACAAGACATCCATTCTTAATTAAATACAAAGTAGCTACAAATAATGATGGCATAATGCAAGGAGCTGTAGTGAATATTTACAATAATGGTGGATATTCTATGGATTTATCTGGCCCGGTAGTAGAAAGAGCGATGTTTCATTTCGAAAATGCTTATTATATACCCAATGTTGAAGTAACCGGCCATGTATGTCGGACGAATTTGCCTTCAAACACAGCATTTAGAGGTTTCGGTGGACCCCAAGGAATGTTTGGCGCAGAAAATATCATTAGAGAAATCGCAAGCAAGTTAGGAAAGTGCCCTATTGAATTAGGTCGACTGAATTTGTACAAAGAGAATAATATTACACATTACGGTCAAATGTTGACACACTGCACTCTGCAAAGGTGTTGGGATGAATGCGTGACTAAAAGTAATTTATCTCAGCGTCAACAAATGATTCGGGAGTTTAATAATTCAAATCGCTGGAGGAAGAGAGGCATTTCCATTATTCCCACAAAATTTGGGATAGCGTTTACGGAAAAACTACTTAATCAAGCTGGTGCTCTAGTTATAATTTATACGGACGGATCGGTGTTGGTCTCTCACGGTGGCACAGAAATGGGGCAAGGTCTTCATACCAAAATGATCCAAGTTGTTTCACGTGTACTAGAAATTGATATATCTAAAATACATATAAGTGAAACAGCAACTGATAAAGTACCTAATACTTCTGCAACTGCAGCCAGTGCTGGGTCAGACTTAAATGGCATGGCAGTACTAGACGCATGTCTCACTTTGAACAAGCGCCTTCAACCTTTTAAAGAGCAGAATCCTAATGGTAAATGGGAAGATTGGGTTTCCACTGCCTATGTTAATAGGGTAAGCCTATCGTCAACGGGCTTCTACGCAACCCCAGAGGTAGGATACAACTTTAAAGAACATACTGGAACGCCTTTTAATTATTTTACTTACGGCGTTGCTTGTACGGAGGTAGAAATTGATTGTTTAAGTGGAGACCATCAGGTGTTAAGAACAGATATTGTAATGGATTTAGGTGAAAGTTTGAATCCTGCTATAGATATTGGACAAATTGAAGGAGCATTTATACAAGGCTATGGTTTGTTCACTATGGAAGAGCTAATATATTCACCCACTGGTACACTGTACTCCCGTGGTCCTGGAGCTTATAAGATACCAGGTTTTGGTGATATACCATTGGAGTTTAACGTGTCATTGCTCAAAGGAGCTCCAAATCCGAGAGCAGTTTATTCTTCAAAGGCTGTAGGAGAGCCTCCGTTGTTCCTCGCGTCTTCAATATATTTTGCCATCTTGGAAGCAATTAAAGCAGCTCGCGCAGATGCAGGAGTGCCCCTGGAGTTCAGGCTGGATGCGCCCGCGACGTCTGCGCGTATACGCATGGCGTGCCAAGATCATATCACTAAAATGCTGGACGCTCCGGACCCAAGCACCTTCGTGCCCTGGAACATAGTGCCATAA

>AyunXDH2
ATGAGTGGTTCGTTAATAGAGGACTTGATACCCAAGGATGCGAGCACGAAACTCGTGTTTTACGTAAATGGAAAAGAAGTTGAGGAACCCAATCCAGATCCAGAATGGACGCTGCTCTGGTACTTGCGACGGAAGCTCATGCTGACAGGAACGAAATATGGGTGCGGCGAGGGAGGCTGTGGCGCTTGCACCGTTATGACATCCCAGTATGTCAAGAAAGCGGATAAAATCATTCACCGAGCAGTAAATGCTTGTATAATACCCGTTTGCGCAATGCATGGTCTCGCAGTAACCACCGTGGAAGGTATAGGGAACGCAGAGCGTCTGCATCCCGTGCAAGAACGGTTGGCACAAACGCACGGCTCTCAATGCGGATTTTGCACACCAGGAATGGTTATGTCAATGTACACATTACTGAGAAACAATACGCAAATAAAATACGATGATATAAATACAGCTTTGCAAGGTAACCTCTGTAGGTGTACGGGTTACAGACCAATTATGGAAAGTTTCAAGACCTTTATGGAAGGGTGGGAGAGGCAATATTGTACGGATAATAATATCACTCTTTGTGCGATGGGTAAAGATTGCTGTAAAGTACAGCCAGAACCGAGATTAGTCGATCATTCTATATACAAGCCATATGATCCGACGCAGGAACCAATATTTCCTCCTCAATTGAAACTGAATGACCAATATGATCAGCAGTACTTATATTTTAAAGGAGAGAAAGTAATATGGATTAGACCGAAAACACTTAAAGAATTGTTAGATATAAAGGAGATCCATCCACAATGTAAAATTGTTGGAGGAAGCACGGAGATAACAATCGAAATGAGACAGAAAAAAATTAAATATCCAATACTAGTTAGTATAGCAGCTATTCCAGATTTAAACGGTATTAAAATAAATAATGGAAACATTGAAATAGGAGCATCTAAAACATTGAGTGACATACTTAAGTTTTTAGATAAAATTATAATAAAATACCCTGAGAGCAGTAAAATATTTCAAGCTATTGTTGATATGCTTTATAGATTTGCTGGACAACAAGTTCGTAATGTAGCAACATTAACCGGTAATATAATCACTGCTAGTCCTGTATCGGACTTGAATCCTATATTAATGGCATGTTCAGCAAAGATAACTGTTTGCAGCTCTAAGCGAGGAGACAGGCATATAATTATTGATAAAAACTTCTTTAAAGGTTATCGTAAAACTGCGGTTGAAGAAGATGAGGTTGTAATTTCTGTAGTTATTCCATTTACGAAACAAAGGCAATTTTTTAAAGCCTATAAACAAGCTAGAAGAAAAGACGATGATATAACTATCGTTACAGCGGCATTTAATGTGGTATTTAATGATTTCAATGATACAATAGCAAAAGCCAATTTATGTTTTGGAGGTATGAGTGCGACAACGATATCAGCAAAATCTTCTGATAAACTTATTGGCACATTTTGGACTGATGATAAGAAACCAATATATGAATCTTTAAACCAAGAGTTTGAACTAGATATTTCGGTACCCGGGGGAATGGCGGAATATAGAAAAGTATTATGCTTAGGAATGTTTTTTAAATTCGAATCGTATGTTTTACAAAATTTAACATCGTTGTCAATCAACCAAAGCCAACCTCTTAATTTGGAGTACATTAACGAAGAAATTTCTCAGGTAGAACAAACTAGTTCTCAGTACTTTGAAGTTAAGGATAATAACAGAAAAAGAAATGATGCAGTCGGAAAACCAATTCCTCATGCCTCTGCTTTTAAGCAAGCCACCGGAGAAGCAATTTACTGTGACGATATTCCACAAATAGAAGGCGAGTTGTACTTAAAATTGGTTTTCAGCTCTGAATCACATGCCAAAATAATATCAATTGACGCAAGTAAAGCACTATTATACCCAAATGTTATAGCATTTTTTTCTGCGCAAGATTTGGACAAGAAATGTAATAAAATAGGACCCCTATTTAAAGATGAAGAAATATTTTCTGAAGATTTAGTAACAAGTCGGAGTTGTGTAATTGGAGCCGTTGTGGCTAAATCTGAGAGTGCTGCCAGGCGAGCAATAGACTTGGTCAAAGTAACTTACGAAAAGTTACAACCTGTTATAGTAACTGTGGAAGATGCTATAAAATATAAATCATATTTTGATGGATATCCTAAAATTCATTTTAAAAAAGGAAATGTAGTAGAAGCTTTTGCAAAACATAGAGTATTAGAAGGTTCTATACGAAGTGGAGCTCAAGAACATTTTTATTTAGAAACTTTCTCTGCTTTTGCTGTGAGAAAAGAAGATGAACTAGAAATATTTTCTACTTCACAACATCCTGCAGAAATAGCTTCGCTGCTATCTCACTCGTTACAAATTCCTAATCATAAAATAGTGTCAAAGGTAAAAAGAATTGGCGGTGGTTTTGGTGGAAAAGAAACCAGAGCCGCCATGATAGCTTTACCGGTTGGTATCGCTGCGTATAAGCTTAAAAAAGCCGTCAGAGCAGTCTTCGAGAGAGATGAAGATATGCAAGTTTCAGGATATAGACATCCCTTCCTTATTAAATATCGAATTGCATTTACTGAGTATGGTAAAATAACTGGGGTTATTTTTGATTTGTATTGCAACGCTGGTTATTCGATGGATATTTCTTGTGTTATGCTGGATCGAGCTGCAGCTCATATTGATAATTGTTACTTTATACCAAACATAGAAGTAAACGGTTATCTGTGCAAAACTAACATGCCTTCTAATACAGCGTTTAGAGGCTTCGGAGCACCTAAAGTTATGTTAGCAACAGAATGTATGATAAGGGATATCGCTACAGCCCTTGGAAAAACCTATGAAGAAATAGTTTTAATAAATATGTATCAAGAAGGATCACTGACCCATTATAACCAAACACTAAGGTATTGCACGCTGTCGAGATGCTGGAATGAGTGCATTGAAATGTCACTCTATTGTAAAAGAAAAAAACAAGTAGAAGAGTATAACAAATTACACAAATATAAAAAGAAAGGTATAGCTTTGGTTCCAACTAAGTATGGTATATCATTTGGAGCTGATGTTCTTATGCAAGCAGGCGCTTTACTTATAATTTATATCGATGGATCAGTTCTCATATCTATTGGGGGCATTGAAATGGGTCAAGGTTTATATACAAAAATGATACAAATTGCCTCAAGAGCTTTAGAAATCAACATAACTAAAATACATATAAGTGAAATGTCCACGGACAAAGTTCCAAACAGTTCAGCGACTGCTGCAAGTATCAGCTCTGATATGTATGGCATGGCGGTTTTAAATGCGTGCAATATTATGAATGACCGACTTAAGCCTTATAAAGACAAGAATCCTTGTGGTCAATGGGAAGAATGGATTGGGGCTGCTTACGAAGATAGAGTAAACTTATCTGTAAGTGGTTACTACGCTGCCCCAAAGATTGGGTATGATAAAGAAAAAAATTGTGGAGATCTTTATGAATATTTCACATATGGTGTGGCATGTTCGGAAGTTATTATAGATTGTGTGACTGGTGCCCATGACGTCCTTAGAACAGATATAGTTATGGATGTTGGTGAAAGCTTAAATCCAGCTATAGACATTGGTCAAATAGAAGGTGCCTTTATGCAAGGCTATGGCTTTTATACCATGGAAGAAATGATATTTTCTCCAAATGGAGATGTGTTGTCTAAAGGACCTGGGACATACAAAATTCCTGGATTTTCTGATGTGCCCAAGGTTTTTAATGTATCTTTATTAAAAGGTGCACCAAATCCAAGAGCCGTTTATTCTTCCAAGGCTGTAGGTGAACCGCCATTGTTTTTAGCTTCTTCAGTTTTCTTTGCGATTAAAGACGCTATCTCATCTGCGAGACTGGAATCAAAAAAGCAGCTTACATTTAACTTGGATGCTCCTGCGACTTGTGAACGTATACGAATGGCTTGCGAATGTGATTTTACAGACATGGTGACCCCAACGATTACGAAAAAAGGTGAGCCATGGAATGTAGTTGCTTGA

>AyunAOX2
ATGGCGTGTGTAGAATTCACTGTGAACGGGGCTAAGTGTGTCGTGACGGAATGCATCCCGCGCGAGACCTCCCTGAGCGCGTACATCCGGTACCGGCTGGGGCTGCCGGGCACCAAGGCGATGTGTCACGAGGGCGGCTGCGGCGCGTGCGTGGTCGGCGTGCGCGCCGCTTTACCGCCCAAAAACGAAATCAAATTATTCTCGGTCAATTCTTGCCTCGTCTCCGTGCTGTCCTGCCACAACTGGGAAGTGATAACAGCTGATGGAATCGGAAACAAAACGATTGGATATCATGAAATTCAAAGAAGATTAGCCCAGTTCAATGGAACTCAATGCGGGTATTGTACTCCGGGATGGATAATGAATATGTACTGTCTGTATGAATCTAAAAACAAGAAACTTACCAGCAAAGAAGTAGAAAATTCATTCGCCAGTCAAATATGTAGGTGCACCGGTTATAGACCGATTGCGGACGCATTTAAAAGTTTTGCTACCGACGCCGAACAAAGACTACTCGACAAAATAGTCGACGTCGAAGACCTCGCTCTGTTCAACGCGTGTGGAGTGAAATGCAAAAAAGATTGCGCTCATAAGAAAAACCACTACGACGATGTGCTCATCGGCAAACTGAACCTCAACAAAGCTGTCACCAACGTCGAAAGTAGCTGCAGTAGCAAAACAGACGATGACTGGTGTCTCATTGAAAAAGGGAACGATCAGATGCTGTTTGTTGAAGGTTCCACTCACAAATTCTTTAAAGCGTATAAACTGTCCGATGTATTTGAAGCTATAGCTAGCAGCAGCAATGATTACAAACTCATCGCTGGGAATACAGGACAAGGTGTCTACCACGTCGTCGACTACCCCACTACTATAATTGATATTTTCGAAGTCGGCGAGTTAAAAGGATATTTACTAGATGTTAATTTAGTACTCGGCGCTGGTATGCCCCTGTCCGAGATGATGGAACTCTTTCTGAGGCTGTCCACTGACAACGATGATTTCTCATATCTTAAACAGTTGTATGACCACATGGATTTGGTAGCCCACATACCAGTGAGGAACATCGGCACTATCGCCGGAAACTTATTCCTGAAATATGCGAACAACGAATTTCAATCTGACGTATTTTTGATTTTCGAAACTGTTGGAGCCATGATAACAATTGCCAGCGGAGTGAATTCTAAAAAAACAATAACCCTACCGGAGTTCTTAAAATCGGACATGAGATCTAAAGTGATAGTGAACGTGATGTTGCCGCCGCTGTCCGACACCTACGCCGTCAAGACTTACAAGATAATGCCGAGGTCGCAGAACGCTCACGCCGTCGTCAACGCAGGCTTCTTATTTAAATTCAAGCAAAACTCTTACATACTTGAAAAGACAAATATAGTTTACGGTAGCATTTCGCCTAAATTTATTCATGCTAATAAAACTGAAGCGGCACTTGTGGGGAAGGACCCTTATACAAATGAAACTCTTCAAATGGCGCTCAAAACGTTAGCTAAGGAACTGAATCCAGAAGAGGCGCCGCCTGAGCCTGGCGCTTTGTATAGAAAGTGGTTGGCGATTGCACTCTATTATAAGGCAATACTTAGCTTAGCACCTAGCAATAGAGTGGACCCGCGATATCGTTCGGGAGGCAAAGTGATCAAGAGGGACACCTCTCAAGGTACACAAATATTCGATACGGATAAAAGCTTATGGCCTCTAAACCAGCCTGTGCCTAAATTGGAGGCTCTGGTGCAATGCAGCGGAGAAGCGACGTTCGCTAACGACCTTCCAAAACAGATTGATGAAGTTTTCGCGGCCTTCGTCACAGCCGACGCGAGGCCCGGCAGTGTGATCAGTGAAATTGATGCTTCCGACGCCCTTCGTGTTCCTGGAGTGATAGCATTTTACTCAGCCAAAGATATCCCTGGAGATAACATTTTTACACCCTCCGATGTCCCTCTGATGGTTGATCAAGAGGAAGTTCTATGCTCTAAAGAAGTAAAATTCTTCAACCAACCGTGTGGCATCATAGTTGCCGACAGAGACAAGACTGCAAACAAAGCGGCTAAGTTAGTCAAAGTGAAATATTCGAAGATCAACCAGGAGAAACCGTTAATAACTATAGATGACGTCATGAATTCACCACAAAAAAGTTCTAGAGTAGTCAACAATGCGACCATGGAACCAACGGACATAGGAAACGATGTAAAGTCAGTTGTGTACGGTGAGTTTAAGATGGATGCGCAGTACCATTATACAATGGAACCTCAAACTTGTGTCGTGAAACCCGTCGAGGATGGTCTGGAGGTCTATTCCTCAACTCAGTGGCTGGACTTGGTGCATGTCGCTGTATCCAAGTGTGTCAAGATGCCTTTAAATAGCGTGAATGTAATAGTGCGTCGGGTAGGTGGGGGATACGGGAGTAAAATAACGCGAGCCACGCAGATAGCGTGCGCAGCCGCAGTCGTGTCGCGTCTGCAAGGGAAAACTTGTAGATTTGTTCTCTCGATAGAAACAAACATGCGTGTCATCGGTAAAAGATTACCGACCAATTGCGAATTCGAAGCCGGAGTGAATAAAGATGGAGTAATTCAGTACCTGAAACACAAGTTCTACCAAGACAATGGATGCTCCCCTAATGAGACTGTCAGTCCCATAACCGCTATTCATTTCAAGAATTGCTACGATCCCAAGCGGTGGCGGATCGAAGCCAACAGCGTGGCGACGGACATGCCGTCCAACACTTGGTGCCGAGCTCCATCATCAACGGAAGGAATAGCAATGATTGAATACGTCATGGAAAATATAGCGCACAGTATTGGCAAGGATCCCATTCAATTGAGACTCGCAAACATGGCCAAAGACTCTCCGGTGCCTCAATTGATCGAACAATTGAAAAGCGACGCAGATTACGACGAGAGACTCAAGTCGGTGCGGAGGTTCAACGCCGACAACCGATGGAGGAAGCGAGCCTTGAAACTTGTACCGATGCTATACGATCTATTTTACTTTGGCAACTATAATTCAGTCATATCGATTTACCACTCGGACGGCTCCGTTGTGCTCACTCATGGCTGTATCGAAATGGGACAGGGTATTAACACGAAAGCCGCTCAAGTATGCGCTTATAAGTTTGGGATACCTTTGGACAAGGTGAGCGTCAAGCCGAGTACGAGCTTCACTTCACCGAACTCTATGGCCACCGGCGGGAGTATCGGGAGCGAATGCATCGCCTTAGCTACAATGAAAGCCTGTGATATACTCCTGAAGAGGTTAGAGCCGATCAAAAATAAGATGGGTAAGCCTTCGTGGCAAGAACTGATTACTAAAGCCTATGGGGCTGGCGTAGATTTGCAAGCATCGTACATGTACTCCGGCGCGGATGGTTTGAAGCCGTATGACATATATGGTGTGGTCGCCTTGGAGGTGGAGGTGGATGTGCTGACAGGGAATCATGACGTCCGGAGAGTGGACTTGCTCGAAGACGTCGGTAGGAGTATTAATCCTGAAATAGATGTGGCACAAATAGAAGGAGCATTTACGATGGGCCTCGGGTATTGGACTTCAGAGAAGTTGGTGTACGACGGTAGCACTGGGGAATTGCTGTCGGATCGAACTTGGACGTACAAGCCTCCCGGGATAAAGGACATACCGGCCGACTTCAGAGTCTACTTCAGAAGGAACAGCACCAATCCGAACGGAGTTTTACAATCAAAGGCGACCGGGGAGCCTGCGTTTTGCCTCGCCACCGTGGTGCTGCACGCCCTCCGCGAGGCTGTCAACTTCGCTAGAACAGACGCCGGATACGTCGACCAGTGGGTTCAATTAAAATCACCGTGTAACGTCGAAAACATATTCATGGCGATCGGACACAAAATTGAACATTTTAAATTAACAGAACAATTGTAG

>AyunAOX3
ATGGTACTGGTGTTTACTTGCAACGGCTGGGACATCACGACTATCGAAGGTGTGGGAAACCGCAAAGACGGCTACAGCGATGTGCAGAAACGACTGCATAAGTTCAACGGCACCCAATGTGGGTTTTGCTCGACAGGATGGGTTATGCAGATGACCAGCCTCCAAGACAAGCACTTGACTATGGCTGAACTAGAAGTTTCTTTTGGAAGCAACACGTGCCGGTGCACTGGGTTTAGGCCAATATTAGACACCATGAAATCCTTTGCTGTTGATGCTAGCCCAGAACTTTGCAAACGTGTTAAAGATATTGAAGACATTAAAATATGCAGCAAAACAAACAAAATTTGTCAAAGAAAATGTTCAGTAAAGAGTATCGAAAGTGACTGGAGTCTTCTAAATGATTTAAAAGTCCAAGATAACAGAGTAATCAGTTTCGATTTTGGAGACACTAAGTATTATAAAGTGTATGAAGAAGATGACATATTCGATATATTAAGGAGAGATGGAGTTGATTCTTACATGCTTGTTGATGGAAATACTGGAAAAGGTGTTTACGAAAATTATGAGTATCCAAAAATTATGATAGATATAAGCAGTGTGGCTTCTTTAAAGAAATACATGTTCGATCAAAACTTAATACTTGGAGCAAACATTTCATTAGAAGATTGCATAAAAATATTCGAAGACACAGTTAAAACTAGAAGTGAATTTTGGTATTTAACAGAATTTGTTAAACATTTCAAACTTATTGCTCACATTCCAGTAAGGAAGATTGGTTCTCTCGCTGGTAACTTGATGTTAAAACATGAAATGCCTTCTTACCAATCTGATGTATTTCTTCTATTGGAATGTGTTGGGGCTATGATTACTGTTCAAAATACCGGCAAAGAAAGAACGCAATTATTACTACCGGATTTCCTTAAATACGACATGCAGGAAGCAATTATAGTTAACATAGAATTGCCTCCCTTGAACTCTGAATCACATGTTTTTAGAAGTTATAAGGTCATGCCAAGAAACCAAAACGCTTTAGCTATCGTCAATGCTGCTTTTTTACTTAAATGGGACTGTTCCTATAATATTGAAAGAGCCAGCTTCGTTTTCGGTAACATAGCGCCTGACTTCATTCATGCTGCAAGAACAGAAAACTACTTGGTTGGTAAAAATGTTTTCAATAATAATATATTACAAGGAGCTATTCAGCAGTTAAATATAGAAATTAATCCAGTTGACAAACCACCAGAAGAAAGTCCTGAATGTAGAAAGAAATTAGCAATTGGACTATTTTATAAGTTCATACTAAACATAAGTCCTCCTGGTATTGTTGCACCTAATTTACGTTCAGGAGGAAATATTCTTACTCGTCCAGTCTCAAAAGGTATTCAAGACTTCCAAACAGATCCATCTTTGTATCCACTAAATCAACCAGTCGATAAGTTGGAAGGCCTTTTACAATGTGCTGGAGAGACTGAATATGCTAACGATACTCCAAATATGATGTACCAAGTTTTTGCATCATTCGTTCTTTCTGACATAAACACTGGTGAAATTGATCAGATAGACGACACTGAAGTAATGAAAATAAAAGGAGTATTGGCAGTTCTCACTGCAAAAGATATACCTGGTAAAAATTCATTCATCTACCCCGGAGTTCAACTTGAAACTGAAGATGAAGAAATTGTTGCTAGTAAAAACATAAAATTTTACGGTCAACCAGTTGCAATACTGGTCGCCGTATCGCAAGAACTAGCTGCGATGGCTAGTAAAAAAGTAGTGGTTACTTACAAAAACGTCAATTCTCAACCACCTCTCATTACTATAAATGAAGCTAAAAAGAATCCAAAAAGGTACATTCCTGGTGGCAGCGAGGCATCTATAACTCCTAAAGGAAGAGGATCTGATGTGAAAAAAACTGTACAAGGTTTTTACCAGCTAGAAGCTCAATACCATTATTACTTAGAGCCCATTACTTGTTTTGTTAAACCAGTAGAAAAAGGGGTGGAGGTATATGATTCGACGCAATGGATAGATTTAACACAAATAGCTATTGCCACGTGTTTGGGAATAAATGAGAGTGACGTTTTAGTAAAGGTTCGCCGTATTGGAGGTGGCTTTGGTGGTAAAATCAGCCGTAATGTGCAAGCGGCTACAGCTTGCGCTGTTGTCGCTAAAACATTAAATGTACCATGTAGATTTATTATGCCAATGACTACTAATATGGAAATAGCAGGCGCAAGATTGCCAAATCAGTGTAATTACCAAGTCGAAGTAGATGAAAATGGTAAAATTCAGTACTTAGATGCAATTATTGAAGAAGATGAGGGATGCTCACATAATGAAAATATCCTCAGTTACACAGTCGGGGGATTTAAAAACTGCTACAATACCGATTACTTCAATTTAAAAACAGCGTCAGTTCTTACTGACCTTCCATCTAATACTTTCGCAAGAGCACCAGGCACATTCGAAGGCATAACTACAATTGAACATATAATGGAGCATATAGCTTTTGAGGTCAATAAAGATCCGACAGAAGTTCGCAAGGCAAACATGAGAGTAGAAGACAATGATTTGCCAATGTTGATAGAAGAACTGAAAATCAAAAGTGATTATGATAAACGCTTGAAAGAAATACAGCAGTATAATGAAGCAAACAGATGGACTAAAAAAAGTATCAAGATAGCTGTAATGAGTTTCCCAGTCGAATATTATGGAAATTATAGCGCGTTTGTGTCCATTTATAGAGGAGATGGTACCGTCACCGTTTTGGGAGGAGGTATTGAGATGGGTCAAGGAATCAATACCAAAGTTGCTCAAGTCTGTGCTTCGGAACTACGTATACCTTTAGAATATGTGTCAATTATTCCATCTTATTCTTTTGTATCAGCAAACAACGTGTTTAGTGGTTCTAGCATAACTAGTGAAAGTGTATGTTATGCTACATTAAAAGCTTGTCGGCAGTTAAATGTAAGATTAGACCCGATAAGGTCAAGAATGACAGGTGCAACTTGGAAGGATATAGTATTTGCGGCTGCCGCAGAAGAAATAGACCTCACTGAAAAGTACATGATGACTGACAAAGAACCGGATTTGGAAAACTACAGTGCGTTTGCTGTAGCAATAATGGAGACTGAATTAGATGTATTGACAGGAAGATATCAAATATCAAGAGCAGACATACTGGAAGATGTTGGATTAAGTGCTAATCCAAACATTGACGTCGGTCAGGTCGAAGGCGGTTTTGTACAAGGTCTTGGTTGTTTTACGTCGGAGAAGATGGTCCGCGACAAAACCACTGGGAAACTGCTTACAAACAGATCGTTAACGTACCACGTACCCCTAGCAAGGGATATACCAATAGAGTTTAACATTCACTTCAGATATAACTCTAGAAATATTAAAGGAGTTCTGGGGTCGAAAACTGTCGGTGAAATGGGCGTGTGCACGGCGCACGTAATAACATTCGTGTTAAGAGAATGCATCATGGAATCTAGAAAAGATTCTGGGTATCCAAAGGAATGGATTTTTATCCAAATCCCCTACAATACTGAATCTATATTGAAAGCGCTTGATGTTAAATTAGAAGAAATGGTTTTAAATACTGGTGATTAA

>AyunAOX4
ATGTCTAAAATTACCTTTAAAATAAACGGGAGGAAATATGAAGTGGATGGTAAATACAGTCCGGATGTGTCGCTCAACGACTACATCAGGGACGCGGCGGACCTGCGCGGCACCAAGGCGATGTGCCACGAAGGCGGCTGCGGGGCGTGCATTGTAGCGGTGTCCCGTCTTCACCCTGCTACCAAACAACACCAAATATTGTCTGTTAATTCATGCCTGGTCCATGTGTTGTCATGCCACCAGTGGGACATCACTACTGTGGAGGGTTTGGGCAACAGAATAGATGGCTACCATCCCATACAAGAGCGGCTTGCATCGTTCAACGGGACGCAATGCGGTTACTGTACTCCCGGATGGGTGATGAATATGTATAGCTTGTACGAGAGCCAACAGCATCTGACACTAAGTGAGGTAGAGAATTCTTTCGCCAGTAATATGTGCAGATGTACCGGCTATAGGTCTATACTGGATGCGTTCAAGAGCTTTGCCACAGATACTGATGATAAAATGAAACAGAAGGTCCAGGATCTTGAAGACCTGCATAAAGTAAAATGCTTAAGTAAATGCAATAGAGGACGCAGGTGCAGCGTCCTCGATGACGACTGGTGCGTGGTTGACGGTGGGCAGCCACGGCTGCTGTCAGTGGGAGATACCAATCGCTGGTACAAGGCGTACACTGTTAACGATGTATTTACTGTGCTGAATAAAGAAAGAACTGATGATTATAGATTAATAGCTGGCAATACTGGTAGAGGTGTGTATCCAATTAAAACAGAAGCCCGTGTAATGATAGATATTTCTTCGATATCCAGTTTAAAGGAATCTATCGTCGACGTGAACTTGGTGTTAGGCGCTGGGATGACCTTGACTGATGTGATGGTTACCTTTAAAAAGTGGACCAAGAACAGAGATTTCAAGTATTTGGACCAGTTCTATGAGCATTTGGATTTAGTTGGTCATGTACCGGTCAGAAACATCGGCACAATTGGAGGTAATTTGGCAATGAAGAACGCCCACAACGATTTTCCGTCAGACGTTTTCTTATTGTTTGAAACTGTTGGTGCCACTATCGCAGTAGTTAACAACAAGATGGTTTCTACGGATGTGAACATGCAGGAGTTTTTGACAATGGATTTAAAGAATAAAGTAATCACCAATGTTCAGATACCACCACTTTCTGACAAGTATTATATTCGCACATATAAGATAATGGCCCGAGCGCAGAATGCGCATGCGATCGTCAACGCCGGATTCCTCTTCAAGTTGGTGGAAGGGAAAGTATTTCAATCCATCCTCTCTTTTGGTGCTATCAACTCAAATTTTATTCGAGCGAGGCAGACAGAGAATACCATTATAGGAGACCAATTGTACTCCAATGACAGTTTACAGAGGGCGTTGAAGAAATTAAATGAAGAATTAGCACCTGATGAAAGACCGCCTGCTCCTTCTCCGTTGTGTAGAAAGACTATAGCACTTGGACTCTTTTATAAGGCTTTACTATCTTTGTGCCCGGACGTGAACCCACGTTTTAAGTCTGGTGGGCAGGTAATGACCCGTGGAGTTTCACATGGCACGCAAGTGTTCGATACTGACAAGGCTTTGTGGCCGCTCAATCAACCAGTTGGCAAGTTGGAAGCTCTAGCTCAGTGTTCCGGTGAGGCTAGATATGTATGTGACGTGACTCTGGAACCCCGCGACTTGCACTTAGCCTTTGTGCTCTCTGATATATGCCTGGGAGAGATTGTTAGCTTCGACGCGTCTGAAGCACTGAGCATACCAGGTGTCGTTGCATTTCTAACTGCAAAGGATATATCGGGAAAAAACTCTTTTACTTCAAATCATGTGCCGTGGATTGAAGAAGAGGAAGAGATATTGGCCAGTAAGAGAATACTTTATTACGGACAACCGGTGGGGATAATAGCGGCTGTTACTCATAAACTGGCGATAAGAGCATCAGATATGGTGAAAGTGACTTACAAAACAGATGAAACACCTCCAGTACTGAGTGTTGATGATGCATTGAAAGCACCTGATAAGGAAAAGCGACTACGTCAAGACGTATCAATCATAGCGACGGATAAAGGATCAGAAACCACACACACTATAAAAGGCACATTCACAATGGGCTCTCAATACCATTACACAATGGAGACACAGAGCTGCACTGTGTCGCACACAGAGAATGGCGTACGGGTGCGCTCGGCGACGCAGTGGGCGGACTTGGTTCACGTTGCTGTGGCCAGTTGCTTGGGATTGGATGAAAACTGCGTCGAAGTGGCTGTCCCTCGTGTGGGCGGCGCGTATGGCGGGAAGGCGTCGCGCGCGGCTCTATGCGCGTGCGCGTGTGCAGTTGGTGCTCGCGCGTTACGACGCGGCTGCTCGCTCGTGATGCCATTGCGGCACAACATGCTCGCTGTGGGCAAGCGACAGCCCTGCACTGCACACTATGAGGTAGGTGTAAACGACTCTGGCATGATCCAATACGTAGACATCACGTACTATTCCGACTGTGGATGCAGCTTCAACGACACCTCAGGCAGCGATATTGCCGGCACCATCACTAATACATACGAGAGCTCGAGATGGACAATCACTGGGTACAGCGTACTCACAGACACGCCATCGAACACGTGGTGCAGGGCTCCTTCAACAACAGAAGGAACTGCCATCATCGAACACATAATGGAGAGAATTGCTTTCGAAACAAAAGTAGACCCAATCACAATAAGAACACAGCATCTATCACCAGAGCACATAACTTTGAAGGAAATAATCATGTCGCTAAAAACTGAATGCCAATACGAAGACCGCATGATTGAAATCCAGAAATTCAACAGCGAGAATGCTTGGAGGAAACGTGCCCTGAAATTGTCTATAATGTCGTTTCCCATATCGTATTTCGGGAATTTCCCCGTTACAGTGAACGTGTACCACGCTGACGGGACCGTGGGAGTAGCCCACGGCGGTATTGAAATGGGACAAGGTATTAATACAAAAGTAGCTCAAGTGTGCGCTTATACTTTGAAGGTACCGCTAGAAAAAGTCACTATAAGAGGGTCAGATACTTTCGTATCACCAAATGCGATGTGCAGTAATAGCAGTATAACTAGTGAAATGGTCGCACACGCGGTCGTAAAGGCATGTAACCAGTTACTCCAGAGGTTGGAGTCTGTGAGGGAGGAGCAGGACTCCTGGGAACAGGTCATCAAGAAGGCGTATGATAAAGGGTTGAACCTGCAGAGTAGCGCGATGACGTCACAGCTGGACGAGTTAGCTGGGTACAGCGTGTACGGCGCGTGCGCAGCCGAGGTCGAGCTAGACGTGATCAGTGGAGTACATGCGCTGCGGAGAGTCGACTTGCTCGAGGACACCGGGGTCAGCATAAGCCCAGACATCGATGTTGGACAGATAGAGGGTGCGTTCATAATGGGCGTGGGTCTGTGGACGAGTGAGCAGGTGGTGTTCGGTCCGGACGGGCGGCTCCTCACCAACAACACCTGGACGTACAAGCCGCCAGGTGTCAAGGACATACCTGTAGACTTTAGGGTCTCGTTTAGAAGGAACTCGTACAATACCGCTGGAGTACTGCGCTCTAAAGCGACGGGAGAGCCGGCTCTAGTTTTGTCTGTGGTCGTGACGTTCGCTCTCCATGAGGCTGTATTAGAAGCTAGGAAGGAATTTGGGTACGACGACACTCAATGGGTGCAACTTGGTAACCCTTGCACCGTGGAGAACATTCTAAAATCAATTTCACCCAAACTAGAATATTTTAAATTGTATTAA

>AyunAOX5
ATGTCAGTGGGCTCGGAGGTGGACTCTGACGTGTCAGTGAACGACTACCTCCGCTCCTGGCTGCAGCTGCGCGGCACCAAGTACATGTGCCAGGAGGGAGGGTGCGGCGCTTGCGTGGTCTCCGTCACCGCGCCGGATGTATGCACCGGAGAATTTCACACGTTCTCCGTCAATTCCTGCCTCGTCTCGATCACGTCGTGTCAGGACTGGGAGATCAGGACGGTGGAGGGTATAGGCAGCAGGCATCGCGGCTACCACCCGGTGCAGCGCCGTCTCGCGGCACATAACGGGACCCAGTGCGGATACTGCAGTCCTGGCTTCGTTATGAGCATGTACAGCCTCCTGAAAAGCAAGAAGAAACTCACAAAGAAGGAGATCGAGAACTCGTTCGGCAGCAACACCTGCCGCTGCACCGGCTACAGGCCGATACTGGACGCGTTCAAGAGCTTTGCTGACGAAGAAGATATTGAGGACTTGAAGGTCTGCGGAAAAGACAAATGTAACCGATCTTGTTCAGAGTGGTGCATCGTGAACAAAAAGGCTGTGGACACCAAGAATGTGAAGATAGTCCTGAAAGACAAGAGGATCTGGTACAGAGTGCAAGAGATAAGTGACGTTTTCGACATATTGGATCAAAATAAAGAAGATTACATGCTTGTGGGGGGCAATACTGGGAAAGGTGTAATACCAGTATTATCTCTACCCCAAATATTAATAGACATATCACCAATAGTGGTGTTGAAGACTCACTACTTAGATCAAAACCTAGTGATAGGCGCGGGCACCACGCTTACTCAGTTGATGGAAATATTTGCAGCCGTTTCTAAAGAACACAAAGAGTTCTTATATTTGAACAAATTGTATGAACATTTGGATTTAGTCGCTCATGTACCTGTCAGAAACATTGGCACCATTGCTGGTAACCTTATGACGAAGCACAAGCAGAAAACCTTTACGTCTGACATATTTTTATTGTTAGAAGCTGTGGGTGCGACGCTTACTGTAGTTGACCGAAACTCTTCTATAGAGGTGACTCCGCAGAAGTTTCTCAATGTTAACATGTTCAACAAAATAATTCTGAATATATCGATGCCACCATTCTCACGACACTACAAGTTCGTGTCGTTCAAAATAATGCCACGATCACAAAACGCCCACGCATCTGTACATGCAGCGTTCCTCTACAAATTTGCGGACGATGGAGAAACCGTCGTGTCTGCTAGGCTCGTGTTCGGCGGTCTTTCGGGAACATTCGTGAACGCTCAAAAAACAGAACAATACATCGCCGGACGAAAAATATTCACTAACGATGTGCTACAAGAGGCTTTGAGAGTTTTAGACTCAGAGTTGGTGGTACAGGAAATTCCAGCGGAGTTGACCGTCGCTTACAGACGAAAGTGTGCTCTAGGACTTTTTTATAAGGGTCTTCTAACTTTAATACCAAAGGAACAGCTCAACCTTCGATATTTATCAGGAGCTATCGACTTGCGAAAAACAAGACCTCTGTCCAAAGGGTCTGAGGTGTATGACACTAACCCATTGATCTGGCCCATCACCGAACCGATGCCTAAAGTGGAGGCTCTAGCTCAATGCTCTGGAGAAGTGGATTATGTGAACGATCTGCCGAGTATGAAGAGGGAAGTGTTCTGCGCGTTTGTGAAAGCTACAATTGGCAAAGGAAATATCGTAAATATAGATCCCTCGCCTGCTTTGAAAATACCAGGAGTCCTAACGTTCTTGTCAGCTAAAGACATACCTGGCATCAACGCGTTTGTATCACCGAGACTTCCTACTATCGCCACGCAAGAAGAAGTATTCTGTTCGGGCAACATTAAATATTACGATCAACCTATAGGTCTTATAGTTGCTGAAACAGAAAAACTAGCGAACAGAGCCGCTTTATTAGTTAAAGTCTCATATAAAGAGGATCAAGTGAAACCTATTCTCACCATTAATGAAGCCAAAACAGAACCAGCAAGAATAACTTTATATATAGATAGTCCAGCGAGAAGTAGAGGTGGGGACACTCAGAAGATTATTAAAGGGTCTACAGACATCAAGTGGCAGTACCACTTCACAATGGAAACCCAGCAATGTGTGACAAAACCCAATGAGGATGGATTGGATGTATACATTTCTACGCAGTGGATGGACGCGGTGCAAGTGATGATATCAGATGCTTTGGGCATAGGGGAATGTAGAATCAACATAGAGACTCCTCGGTGTGGAGGCTCGTACGGGAGTCGCATATCGAGGGCTCCTTGGTTGGGAGTCTCCTGCGCACTCGTCTCTTACCTGGCAGACAGGCCGTGTCGGTTCGTCATGAGCTTGCGGGACAATATGAGGGTTATTGGGAAAAGACTTCCAGCGCAAGCGGAGTTTGAAGTGGAAGTAAACAATGCTGGGGAGATACAATATCTGTCGTATGACTTCTACGATGACAACGGGTTCGTCTACAACGATCCCATTCTGTCCCTCGCCGGACCAAGCATCAGGAACTGCTACAACAGGGATCGATGGCACTGCAGACTTTTTAATGTGGTCACAGACACACATTCTAATACATGGGCGAGATCCCCAGGGAGTTTAGAAGCTATAGCGATGACAGAACATATAATGGAGAGAATCAGTTACGAGCTAAATCTAGATCCCTTAGAAGTAAGACAACAGAATTTAAATCAAGGAGACGTGGCCTTGAAGGAGATCATACAAATCTTAATCCGAGACAGCGAATACTACAAGCGAAAAGAAGAAGTTAAAAGATTTAACGAAAGCAACAAATGGAAGAAGAGAGGATTGAGGCTTGCGCTCATGAGTTGGGATGTGACACTTAGTGTAGACTTCCACGTTATAATGAGTATATACCACGGAGACGGAAGTGTCGTGATCAGACATGGTGGAATAGAAATAGGACAGGGAGTTAACACCAAGATAGTGCAGTTAACAGCATACACCTTGAATATTCCTATGAGTAAGATCAAGGTTAAACACCCAGATGTGTTTTCTTTGCCCAATATGTACTCGACTGGAGCTAGCAGGACAACAGAGTCCGTGTTATTTGGTGTCGTTAAATGCTGTCAATTGATGTTAGAGAGATTGAACGTAACTAGAGAAGAAATAAGAGAGGGGGTGTGGGAGGGTATTGTACAGAGGGCTTACGAGGGTGGGATCAACTTGCAGACCAACTACAGAGTGACGTCGAATGATCAGAAGAGGTATAGAGTAGCAGGCGGAGTTGTAACTGAGGTGGAACTAGATGTGTTGACTGGAGAGCACCATATACTGAGAGCGGATATCGTCGAAGATGCCGGGACGAGTGTGAACCCAGAACTAGATGTTGGGCAGATCGAAGGTTGCTTCGTCATGAGCATCGGCTATTGGACCAGCGAGCACCTGATATACGCCCCTTCCGGGGAACTACTCACCGACCGTACCTGGAACTATCACGTGCCTCTTGCCAAGGACATTCCCATAGATTTCAGAGTCACCCTACGGAGGAACTCCGTCAACCCTGACGGCACTATGGGCGCTAAAGCTGCCGGGGAACCTGCAACGTGTTTGGGAGTATCGGTAGCGTTCGCTTTGCGGGAGGCCATCACCGCGTCCCGCAAAGACTCGGGCTTTACTGATCAACAGTGGTTTAATGTTGATGGACCCTACACGTTAGAAGCGAATGTCCTCAACGCTGAAACACGCTTGGACGAGTTCAAGTACCACTGA

>AyunAOX6.1
ATGGATTTTATTAAATTCAGTGTCAATGGCGTGGACTGTAGAGTCAGCAATGAGGTGTCTTCAGACATGACGCTACTAAACTATCTCCGGGAGACTCTGGAGCTGCGCGGCACCAAATACATGTGCCTCGAAGGAGGGTGCGGTGCGTGCATCGTCAGCGCTGTCACCAACCCTTGCCAACCGCCACAGGCCGTTAACTCATGCTTAGTATCTATTACTTCATGTGACGGATGGGAGATTACAACCGTGGAAAAGGTGGGAAATAGACTTGATGGGTATAGCCCCATACAGAAGTCTCTTGTTGAAAATAATGGCATACAATGTGGGTACTGTACTCCAGGATGGGTCATGGCTATGTACAGCCTACTTAAATGCAACGAGAAACTTACTATGTTGGAAATAGAACACTCATTTGCAAGTAACATCTGCAGGTGTACTGGCTACAGGCCAATACTAGATGCATTCAAGAAATTTGCCTCAGACTCCCCTGATCCCATACCAGACATAGAAGATTTGTATATTTGCAAAAAATCTCAAAAGAAATGTAGTAAAAAATTTAAGAAATGCAACGCAGACGATGATTGGTGCATAATTGATAAAGATGATATTGAATTAACAAAACCTGTTATTGAAATCAAATTACGTGATGGAAAAATTTGGTATAAAGCAAGCAGTCTCAGCGATGTGTTTAATTTATTTAAAGGTTGCACTGTTGACGACTATATGCTAGTGGCTGGCAATACAGCTAAAGGAGCGTATCCCATTGATGCATATCCTTCGATACTGATAGATGTCAGTAATGTTTCTGAACTAAAAACCCATTTCATAGATCAAAACCTAACAGTAGGTGCTGGATGTACACTTACTGACTTCATTGATCTTCTGGAACAACAATCAAATGAAGAATACTTCGGATACCTTACCAAACTTCGTGAACATATTCTTTTAGTTGCTCATATAGCAGTTAGAAATATCGGTACAATAGCTGGTAACCTTATGATAAAACACAAACATAACGAGTTCCCATCAGATCTGTTTTTATTATTTGAAACGATTGGGGCTCAGGTCACTATAACTAACGCTGATGGTGTGCAAAGGATATACACAATGAGACAATTTTTGCGTGTGGACATGAATATGAAGATAATTCTGAATGTCTTATTACCACCATTCAGTGAGCATTATAAACTTGTTACTTACAAGATCATGCCCCGAGCGCAGAATGCTCATGCAATCGTAAACGCAGGTTTTCTTTATAAATTGGATGAACATAACAAAGTTATTGAGTCAAGGATCGTTTATGGTGGTCTTTCTACGGACTTTATAAGAGCAATAACCACTGAAAATTTTTTAAATGGAAAAGTGTTATTTAAAAACGAAACCCTTCAAAACGCGCTCAAAGTTTTGCAGAACGAGATGATTGTTACGGAAAATCCACCGGAACCATCGGTAGAATATAGGAAACAATTAGCTTTAGGATTATTTTATAAGAGTTTCTTGACGCTCTGCCCTCGACATATATTGGACAAACGTTTTGTATCAGGTGCAACGAACATTCACAAAAACCGGCCAGTGTCGCAAGGACATCAAATCTACAAAACGGATCCAGCACTTTACCCTCTGAATAAACCGATTCCGAAAGTTGAAGCACTCATTCAATGCGCAGGGGAAGCGCCGTACACAGATGACATACCAAAGATCCCGCGCGAAGTGTTTGCTGCATTCGTACTTAGTACAATCACGAGTGGGGACATCGGCGACATCGATCCTAGCACTGCTCTTGCAGAGCCCGGTGTCGTTACTTTTCTAACTGCCAAAGACATACCAGGACTAAACACGTTCAGTTCTGGATTTTTACAATTAGATTTTCTTGTCAATGAAAAAATACTTTCGGATGGCAAAATAACGTATTTTAATCAACCTATTGGTATAATAGTGGCTGAAACACAAGCTATTGCTCAGAAAGCCGCTAAAATGGTTCGTGTAACATATAGTTCCACCAACAAACCTGTCATAAAAATCAAAGACGCAATCAATGATCCTAAAAGAGTAGTTTTGTATAAATCAGTTCCGAGCACGGAAAAGGGTGACGATGTGAAGACGACAATTACAGGTACATTCAAAGGTCACGGACAATACCATTTTACAATGGAAACATTGGTGTGTGTAACACGTCCAAGTGAAGAAGGAATAGAAGTTTACCCAGCATCACAATGGTTAGATGGTATACAAAACAACTTGAGTAAAGTACTGCAAATGGACGCAAGCAGGATTGATGTTCAAGCGCGTCGATTGGGTGGAGCATACGGGATTAAGATAAGCAGAATTTCTCAAATAGTAATGGCATGTGCATTAGTCACTCATACAATCAACAGGCCGTGTCGTTTTATCACACCCTTAACGACTACAACTAAATCAATGGGTAAAAGATTACGATATATTTCTGAATATGAAGCCACTTTAAACGACATAGGTGCTATACAAAGCATTACACATAAAACATATGAAGATTATGGTCACATCGTTACAGAAACACTATTGAGTGAATTGAATGTTGAGGCATGTAACAATTGTTATAAGAAAGCAAGATGGAACTATGATATGTATTCTGTTGTAACTGACTTGCCTAAAAATACTTGGTGTCGAGCACCTGGTACCCTAGGTGCAATTGCAACCGCTGAATGGATTATGGAAAAAATATCATATGAAATGAGTTTAGACCCGATAGATGTTCGTACAGCAAATTTAGACGAAAAATATTCCAGCGGTATGAATGAAATAATAGAAACATTAAAAACCAACTCGGAGTATACGAAGCGAAAACCGATTGTCTACAAATATAATAGTGAAAACAGATGGAAGAAGAAAGGTCTCAGATTTTCATTATCACGATGGACACCCGTGGGTAGTGGAAATTATGAACTAATTTTAAATGTTTATCATGCTGATGGTTCCATATGTATAGTTCATGGTGGTTGTGAAATGGGGCAGGGTATGAACACAAAAGTAGTGCAAGTATGCGCGTATTTACTAAAAATACCTATACAAATAATACAAGTTAAGGCAAACAACACTATTGTTGCTCCAAATACTTTTATATCAGGTGGTAGTTTGGCTACAAACAATATAATTGTTGCAACTCAAAGAGCTTGTGCTGAGCTACTTTCAAGATTGCAACCTATAAAAAGTACAATGAATAATCCTACCTGGAATGAACTTATAACACAAGCATTTGCATCAAATATTGATTTACAAGTGCATGGTTATGTTGGCACCGATGTATTAAACGCATATGATATTTATGGAGCAGCACTTGTCGAGGTTGAAATTGACGTGCTGACTGGAGAATCAGAGGTATTGAGAGCCGATATATTACAAGACGTTGGACAAAGTGTTAGCCCAGGAGTTGATGTAGGCCAGGTAGAAGGAGCTTTTATAATGGGCTTAGGATATTGGACAGTTGAGAATTTAGTTTACGATGAAAAAGGAGATTTATTGACAAACAGAACGTGGAACTACCACGTGCCTCAGGCCAGGGATATACCACAAGATATAAGGATTTATTTTAGAGAGAACTCCTACAGTGACGCAATATTTTTGGGAGGCAAAGGTACTGGTGAACCTGCTATCTGTCTAAGTGTATGCGTACCGATAGCCATGCGAGAGGCTATTGTTGCAGCTAGATACGAATCCGGAATATCCGCCTCTGAGTGGTTCGATATTGGAGGCCCTTACACTGCTGAAAACATATGTTTGGCAACAGCGACCAAGATCGAAGACTATAAGTTAAATTAA

>AyunAOX6.2
ATGGATCTTATTGAATTTAATGTCAACGGCATTTGTTGTACAGTGGGTGGTGAAGTAACTTCTGAGGTTACTCTGCTCGACTATGTCAGAGAGAACCTAGAACTGAAAGGCACCAAGTACATGTGCCGAGAAGGAGGATGCGGTGCTTGTATTGTCAATGTAACTCTTCCAGGTCAACAACCGATGGCAGTTAATTCGTGCATGGTATCGGTGCCTTCATGTAAAGATTGGGAGATCATAACAATAGAGAAAGTGGGAAATAAATTAGACGGATACCATAAGATTCAGAAGGACCTCGCTGCTAACAATGGGACCCAATGTGGCTACTGCACTCCTGGATGGATCATGTCCATGTATAGTCTATTGCAAAGTAACAAAGACCTTACGATGAGAGAAATAGAGTCATCATTTGGAAGCAATATATGTAGATGTACCGGATATAGACCAATATTAGAAACATTTAAGACATACGCGAAAGACGCACCTAAAATAAATGATATAGAAGACTTAATTATTTGCAAAAAGAGTAAAGAAAAGTGCAATAGATCTTGCAGCATTGACCACAGTGACTGGTGCTTGATACCTAAAGCAGAAGTCGTGGAGCCAAAAGTTATCAAGATAGTTCTGAAAGATGGCAAAACTTGGTATAAAGTATTCAAATTAGAAGATATTTTTGATATTTGGGCTGAAACTAGCGAACCGTACATGCTAGTTTCAGGAAATACAGCAAAAGGAGCATATCCTATTAAAGAATATCCAGCAATATTAATAGATATTACTGGAGTCGATACCTTAAAACACACAAATATAGATCAAAACCTGATAGTAGGAGCCGGGAATACGCTAAGCGAATTCCTCATTATTCTTAAAAATACAGTGAAAGAAGAATATTTTGGTTATTTACAAACATTGTATGACCATGTTTTACTAATTGCTCATATTGCTATTCGAAATATTGCAACGATAGCTGGAAATCTAATGATTAAACATAAGCACAACGGTTTTTCGTCCGATATTTTCCTACTTTTTGAAACTGTTGGAGCGCAATTGACTATAATGAATAGTAATAAAAAGCGGAGTACAGTCACGATGCAAAAATTCTTAAAATTAGATATGACAAAGAAGATAATCTTAAACGTACTATTTCCTCCACTTAGCGACGAGTATCAAATACTAACTTATAAGGTGATGCCAAGAGCACAGAACGCACACGCAATAGTAAATGCCGGATTCCTTTATAAATATAAACAAAATCACTATGTCCTAGAGTCACGAATAGTATATGGAGGGTTGTCTCCATCGTTTGTGAGAGCCTCAAAAACAGAAGCGTTTTTCAAAGGAAAAAATTTATTTTTAAATGAAACCTTACAAGAAGCGATACAAATTTTTAATAAAGAAGTGGTTGTAACAGAAAATCCTCCTGAGCCATCAGCGGCTTATAGAAAAAAATTGGCCATTGGATTATTTTATAAAGGGCTTATATCCAAATGTCCTTCAAGTCTTTTGAATAAACGGTATGTCTCAGGCGGAAGAAAAATTAAATGTCAAAGACCAGTTTCTAAATCAATGCAAGTCTACGACACCAATTCCTCGCTATATCCATTGAATGAACCAATCCAAAAGCTAGAAGCATTGAGTCAATGTGCAGGTGAAATTCCTTATACGGATGATATACCATCAACTTTATATGAAGTATTTGCTGCATTCGTTTTAAGTACAGTAGCTAAAGGGGAAATTGTTTCCATTGACCCAGAAAAAGCATTGCTCATACCCGGTGTTGAAGCATTCTACTCAGCCAAAGATATCCCAGGTCTAAATACATTTAATTCAGGTAAAATGCAGATTGATTTCATAAACAACGAAGAATTATTTTGTAGTGGAAAAGTGCAATACTACAATCAAGTGATTGGTGTGGTTGTTGCTAAAACTTATTATATTGCTCAAAAAGCATCTAAATTGGTTTACGTGAAATATAAAAATGTGACTAAGCCAGTGCTAGATAGTCTAGAAGCGATAAAAGATCCAAATAGAATAAAACTTTATGAAGCGGAAAGTGGGAAAAAGAGAGGTTCAGATGTGCAAAAAGTTATTCAAGGAAGAGCAAACGGTTATAGTCAATATCATTTTCCAATAGAAACATTGGTTTGCGTTACTAAACCAACTGAAATGGGCTTAGAGGTTCACAGTGCAACGCAATGGACAGATGCTACTCAGAATGTAATGGCACGAGCTTTGAATATTGATCAAAGCAGCATTGACGTTTTTGTGAAACGTCTTGGTGGTTCTTATGGAATAAAAATATCTCGAACAACCCAAGCAGCCGTGGCCTGTGGGCTTGTGACAATGAAACTTAATCGTTCATGTCGATTTATTGTTCCATTGACAACCGTCACGAAAGCTATGGGAAAAAGAATTGGTTTTACGTCAAATTTTGAGGTTGGAATTAGTAAAAAAGGTGTAATCCAATATGTAGATCATTTTCATTATGAAAACTACGGCTATATGATCACGGAAGAAATAAATAGCCTAACCATTGATGCGTTTAACAACTGTTATGATAGATCTAAATGGAATTACTATTCAAATTCCATTACTACTGACATAGCCAAAAATACTTGGTGTAGAGCACCAGGTTCTTTAGGTGCTATTGCAGTAGCAGAATGGATTATGGAACAAATATCATACGAACAATCATTAGACCCGCTTGAATTACGACTTATCAATTTATCTGATGAATACAGTGATATTAAAGATATGATCGAATATATAAAAGACAAAGGAGATTATGATAAAAGAAAAATAGCTGTAACCAATTACAATTTATCTAATAAATGGAGAAAACGAGGTATAAGATTTTCTTTATTGAGATGGACCCCTCGCGGACCTAGGTTATTTGCGGTTAATATGTCAGTTTATCATGGGGATGGATCTGTAGCCATCACTCATGGGGGCACAGAAATGGGTCAAGGCATAAACACAAAAGCAGCTCAGATTTGCGCTTACTTATTAAAAATACCTATAGACAAAATTAAAATCAAAAGTAATAATACAATTTTTGTATCGAATTGTGACGTAACTGGAGCTAGTATAGCTACACAAAACATCTGTGTTGGAGTGCGGAAATGTTGTGAAAAATTATTAAAGAGACTGGAACCTGTAAAAAAGAAAATGAAAAACCCATCATGGGAAGCCTTAATAGCAAAAGCATTTGAATCCGATATAGATCTTCAGACGCATGGTTTCACGAACTATAAAGATGTTTATAATTATAATATATATGGTGTGGCCTTAACAGAAGTAGAAATTGATGTTTTGACTGGAGAATTAGAAATCCTTAGAATAGATATGATGCAAGATGTTGGATTAAGTGTCAACCCTTTAATTGATTTAGGACAAGTAGAAGGTGCGTTCATGATGGGCTTAGGGTATTGGACTTCTGAAAATTTAGTATACGATTCAAATAGTGGAGAGCTTCTAACGGATAGGACTTGGAATTATTATGTGCCTCAGGCAAAAGATATTCCACAAGATTGGAGGGTACACTTTAGGAAAAATTCTTATAGCCTTGAACCAATATTTGGGGCAAAGGCAACCGGTGAACCTCCAATATGTCTGTCAGTTTCAGTACCTATAGCCATTAGAGAAGCTATTGTTTCAGCCAGAAAAGAATCTGGTATACCTTCAACAAAATGGTTCTCGATAGATGGAGCTTATTCTTTAGAAAAAATTTGCATGTCTACCGAGACGAGATTGGAAGATTTCAAATATTAA

>AyunFAD1
ATGCCTCCACAAGGACAACAGTCCCCATCGTGGGAGTTGAATGAAGATCAAAATGGGACGTCGAAGACAGTGCCACCAAAGGCAGAGAAACGTCAGTGGAATATAGTCTGGAGGAATGTGATCCTTTTCGCGTACCTCCACGTCGCTGGGTTGTACGGCGCCTATCTCTTCATTACTAAAGCTATGTGGACTACTTGTTTTTTCACGGTTTTACTGTACCTATGCTCTGGACTGGGCATCACGGCGGGCGCGCACAGGCTTTGGTCCCACAAGTCGTATAAAGCTAAGCTGCCTCTTCGGATCTTGCTCACGATTTTCAACACTATAGCCTTCCAAGACTCAGTGTTGGATTGGGCTCGGGACCACCGTATGCACCACAAGTACTCGGAAACCGATGCTGATCCCCACAATGCTACCCGCGGCTTCTTTTTCTCACATATTGGCTGGCTGCTTGTCAGAAAGCATCCTGAAATAAAGGCCAAGGGACACACTATCGACATGAGTGACATCCAAGCCGATCCAGTTCTTCGCTTCCAAAAAAAATATTACCTTATCCTGATGCCTTTGGCGTGCTTCATTCTACCAACTTACATTCCCACGCTGTGGGGGGAAACGGTCTGGAATGCTTTCTTTGTGAGTGGTCTCTTCCGCTACACCTACGTATTGAACGTCACCTGGCTTGTCAATTCAGCTGCTCACAAATGGGGCGATAAACCATATGACAAGAACATCAATCCTGTAGAAACTAGGCCGGTTTCATTGGTCGTTTTAGGCGAAGGTTTCCATAACTATCACCACACATTCCCTTGGGACTATAAAACCGCTGAGTTAGGAGATTACAGCTTAAACTTTTCCAAGCTTTTTATAGATACTATGTCCAAAATCGGCTGGGCTTATGACTTGAAAACGGTCTCACATGATGTCATCGAAAAACGAGTAAAACGTACCGGAGACGGGACTCATCCTACGTGGGGGTGGGGCGACAAGGATATTAGTGATGAACACAAGAGTTTAACAAACACTGTTAACCCTGAAAAGACTGAGTAA

>AyunFAD2
ATGCCGAGTTCATCAGTTCCAGCGAGCGGTGTGATGCTAACAAAGACCATTGACGACACCCCAAGCATTGAAACCAACATTTACAGTCGCAAAACAAGAGATTACGAATGGCAGATAGTATGGAGGAATGTGTTCGCTTTCATCTACTTGCACGTCGGTGCACTGTACGGTGTATACTTGATATGCATCGGAAAAGTGAGAGTGTGGACTATATTGTTTGGTGTACTGTTTTCCATCCTGTCCGCGATGGGAGTAACCGCAGGCGCTCACCGGCTGTGGGCGCACCGGGCGTACAAAGCGCGCTGGCCGCTTAGAGTCATCCTGGCGCTGCTGCAAACCATGGCCTTCCAGAACCATATATACGAATGGGTTCGAGATCACAGAGTCCATCACAAGTTCACAGAAACAGATGGCGATCCGCACAACGCACGGCGGGGTTTCTTCTTCTCCCACATCGGGTGGTTGATGGTGCGGAAACATAAGGAGGTGTTTGAGAAAGGCGCCACTATCGACATGTCGGATCTTGAAAAGGATCCAATTGTCATGTTCCAAAAGAAAACGTATTTGGTGCTGATGCCTTTGCTGTGTTTTCTTCTGCCCGCTGGGCTTCCGGTGTGGCTTTGGCGCGAGGACCCCTGGTCCTCGTGGTACGTCGCGTCCATCTTCCGCTACACTCTGTCTCTCAACTTCACCTGGCTGGTCAACTCCGCCGCACACATTTGGGGGAACCGTCCTTATGACAAATACATAGGAGCTACTGACAGCTTGAGTGTTGGGATTTGCGCGCTGGGCGAAGGCTGGCACAACTATCACCATGTATTCCCGTGGGACTACAAAGCGGCCGAATTGGGAAATTACCGCACGAACTTGTCCACAGCGGTTATTGATTTGGCTGCAAAATACGGTTGGGCATACGATTTGAAAACCGTATCAGCAGAAATGATCCGAAACAGGGTGTCGAGGACCGGCGACGGAACCCATCCACTTAGCAATAAGGTCGTCGACTCGGACGAACACCACCACCCGGAGAACCCGGTGTGGGGCTGGGATGATCAGGACATGCCCGAAGAAGACCGGAAACTCGCTGAGATTGTGCACAAAAAGGAAGATTGA

>AyunFAD3
ATGGTGGACTTAATTGAAAATGACGAAGAACTCAAAAACACAGAAACTTCCAACCTGAGTAAAGACAGAGAGTCAAACTGGCCGGCGGTGTTGTTTTTCATACATATTCATCTTCTGTCCATTTATGGAATATGGACCCTATTTTTTGGTGTGAAATTAATGACAATTATATTTTTGATAACGTTGATTTCATTCGCTATTCTGGGAGTGACGGCGGGCGCACACAGGCTATGGGCACACAACACGTACAAAGCAAGTACCGGATTACGTATAGCGCTTGTAATTTCCCAAACCTTAGTTGGACAGGGCTCAGTCTACGATTGGGTGCGGCACCATCGCTTGCATCACGCGCACTTCGGTACTGACGGAGATCCGTACGACCACAACAAAGGTTTCCTATACGCCCACCTGATTACCCGCTTCAAGAAACTGAGCCCTTACCAAGAGAAGTTATTACACGATATCGATATGTCGGATTTGGAAAACGATTCAGTTGTCATGTTCCAAAAGAGATTCTATTGGCTGATGTATGCCATAATATTTGTGGTATTACCATTGAACGCCCCGCTCGAATACTGGGACGACACAATTTTGAGTTCTATATTTGTGATCGGCTTGTTACGGTACGGCATCGTGCTGCACGCGGCGTGGCTGCTCGAGAGCGGCATCTGTGTGTGGGGTCTCAAACTCGGTGAAAAGTACCCAGCCGATACGAACGCTGTGTTTGTTATCAACAAAACATTCTGGCCCCATTACCACTACTTAATACCTTACGACTATAAATCTGGAGAATACGGGACGTACGACTGCGGTTGCTCGAGTGCATTCATCCGTGTATGGGCCGCTCTCGGGCTCGCCACACAGCTTCGCACCGTCGACACCCGCACCGTGCAGAAAGCACTCGCCGACGTCGTCAAGTCCCGCCAGCCGCTAATCACCTGCATCGACCAGGCCGCTGCTCAACACGAGCTGCCAGATGATCATTACCTCATAAGAGGTGACACGAGACTATGA

>AyunFAD4
ATGGCTAATATAACTGAAACCATTGTGATTGACTATCAACTAAAGAAGAGGTCAAAAGAAAACGCCAAGGTCAAAACCTTCAACGTGAACAACAATAACAAAGGAGAAAATGAAGAACTCGATTCGTACGACGCAACATTACCCTCTGATGATCCCAAATATATGAGACCCATACGAAAGTGGGAGAAACGTATGGGGTTCAAAACGGCTCTCATTTGGACCAACATTATGCTGCTGTCTTTACTTCACATTCTAACTGTTGGTTGGACAACATACATGATATATGAAAGAAGATCTTTTAAATGGCAATCCATTATATTTCTGTGGTTGATGGGTTATATGGCTGGTTTCGGTATAACTGGAGGAGCTCACCGTCTGTGGACGCACCGGTCGTACAAAGCAAAAACTCCTTTAAAGATATTTTTGCTATTGTGCTACTCTGCAACAGGACAGTACAATTTGCTGTACTGGGTGCGCGACCACCGCGTGCACCACAAGTTCTCCGAGACCGTCGCGGACCCGCACGACGCGAACCGCGGCTTCTTCTTCGCGCACATCGGCTGGTTCATGATGAAGAGGCACCCCGCAGTCTTGAGGGAGGGAAACAAGCTCGACTTCAGCGACATCACAGACGATCCTATTGTGCGATTTCATATTAAGTACCACGATTTATTTAAGTTGCTGTTTTGCTTCGTGATACCCACAATAATACCTGTGGTGTGCTGGGGGGAGTCATGGGGAATGGCGTTCCTAACCCAACCACTGTTGCGATTTGTGTTGGAACTTCACTGCACTTGGGCAGTCAACAGTTTCGCGCACCTGTGGGGGAATCATCCGTACGATAAAAACATAATGCCCGCAGAGAATTGGTTAGTATCCTTCTTCGCGATAGGAGAAGGCTGGCACAACTACCACCACACATTTCCCTGGGACTACAAAGCCGCCGAAATGCCTTACACATTAAATTTGACAACTCTGATAATTGATTGTTTCGCTAAGATAGGTTGGGCTTACGATCTTAAAATAGCCTCACCTTCCGTTATAAAAGCTGTTACAGCAAACAGGGGCACAATGATTAATGGCAAAGTGAAATAA

>AyunFAD5
ATGGGTGCACGCGTTTCCCGAACGGATTTTGAGTGGGTTTACACAGAAGAACCTCACGCTAGCCGCAGGAAAATCATATTAGAAAAGTATCCAGAAATCAAACAGCTTTTCGGCTACGACCCCCAATTCAAATGGGTGGTGACTGGAATGGTGCTACTCCAGTGTCTCATGATGCCTCTCGTCCAGCATCTCAGTTGGCCCGTGATGCTGGTGGTGGCTTACTGCTTTGGAGGCGTCATCAACCACTCCCTCATGTTAGCAATACATGAAATCGCACACAACTTAGCTTTTGGCCACAGCCGGCCATTCCACAACAGGCTGTTCGGTTTCTTCGCGAACCTGCCCATAGGACTGCCAGTGTCTATTAGCTTCAAGAAATACCACCTGGAACATCATAGGTACCAAGGCGACGAAGTCATTGACACCGACCTACCAACTCTTCTAGAAGCTAAACTCTTCTGCACCACTGTTGGGAAGTTCTTCTGGTTGATGCTGCAGCCATTCTTCTACACGGTGAGACCGTTGATGGTCAGGCCCAAACCTCCAACGCCGTTGGAACTTGTCAATCTCGTTATACAGTTGTTCTTCGACGCTGTCGTCCTAAAGTTGTTTGGTTGGAAAGTATTAGCTTACTTGATACTAGGGTCTTTAATGGCGATGGGAGTCCATCCTGTGGCAGGACACTTTGTATCGGAGCATTATATGTTCCGCAAAGGGTTCGAGACTTATTCTTACTATGGACCACTCAACTGGATCACCTTCAATGTGGGATACCACAACGAGCACCACGACTTCCCTGCTGTCCCCGGGAGTAGATTGCCAGAGGTGAAGAGGATAGCATCGGAATTCTACGATGACCTCCCGCAGCACACTAGTTGGTCGAGTGTGCTTTACGATTTCGTCATGGACCCGGAGATAGGGCCTTATGCTAGAATTAAAAGGAAGCACCACGGACTGGACAGTTAA

>AyunFAD6
ATGAATTTGGTTGAAGATAAACGTCAGAAAAGTTTTCCTGACCTCCAATACCCAGTACTCCGTGATACAAAATTAAGAACACCACATCAATGGTTGAGAGGCAAGCAGTTGCAAGATGGTGCTGATGGTCTATGGAGAATACATGATGGGCTTTACGACCTTACTAGTTTTATAGATGTACATCCGGGAGGTAAAGAGTGGCTTATACTCACTAAGGGCACAGATATAACTGAAGCATTTGAAACTCATCATTTAAATGGCGTCGCAGAGAAAACACTACCAAAATATTTTGTTAAAACAACTGCATCACCAAGAAATTCACCGTTCACTTTTGCAGAAGATGGATTTTACAGAACTTTAAAAGTTAAAATTATGGCAATGTTAGACGATATACCCACAGGGGTTAGAAGAAAAAGTGATTTAATAACCGATTTCCTGCTTGTTTGTTTATTAATATTGAGCCCTGCTAGTTGCTGGGCTTGGAGTTCAAACACTGTATTGGGAGCAATTCTTATTATACTGAGTGGGTTGGTTTTGAGTGGTATGGTTACTTGCGCTCATAACTACTTCCACAGAGCTGACAGTTGGCGAATGTATTTGTTTAATCTCAGTGGTTTGAGTTATGCAGAATGGAGAATATCCCACTCACTATCTCATCATCTTCATACAAATACAATTCAAGATTTAGAAATCAGCATGCTTGAGCCTTTGCTCCAATTCATACCAAGTAAAAAGAAACCTGTTTGGGCGCAAATGGGGGCATTTTATTATCCTATAATATTGGTTGTTGCTGCAATAGGGCTTCTTATCAAAGAGTTATCGACAAGTTTTTTCAACGTCGAAGGCAAAAAACTTACCTGGTGTAATGCTATTCCGTTCACTTTACCAATCTGGATGTGGTGTTTTGGAGGTCAATCACTTAATCTGACAATAATGATTTGGATGCTCATATTAATGTCTTTTAGTCTTCCCTTCCTTATATTTGGTTTGACAGCTGGTCACCATTCTGACGCAAATTTTTTCGAAGGTGATATACCCCGCGACGACTATTTGGATTGGGGCCTTCACCAATTAGATACAATGGTACAGGACGTTGAGCGCGCTGGCACCGGAAAGCACTTTAAATCACTGGCTTCCTTCGGCGACCACGCTCTCCATCACCTGTTCCCCACGCTTGACCACGGACAACTGCAGTACCTCTACCCTGTGCTCCTCGAACATTGCGAGAAGTTTGACACAAGTCTGCGTACCACCACGTTCTATAAATCTTTGATTGCCAATAGTAAACAATTGTTTAGAAATACGCAGAACAATTTCCGACAGTGA

>AyunFAD7
ATGGCGCCGAAAAATACAGAATATCTAGAAATAGCCCATCAAAGGGCAATTGAGAAAAAGACTCATGTGAGTTTCCCTCAGCTTAAATATCCATCTCTTAGGGATGAGGGATTCAGGGATCCAGTGCAATGGATCACAGGAAAGGCCATGGACGACGGGGCGGAAGGTTTGTGGAGAGTACATAATGGACTATACGATTTGAGTGACTTCATGTACAAGCATCCTGGTGGGTCAGAATGGCTAGAATTGACCAAGAACACCGACATAACAGAAGCTTTCGAATGCCACCATCTAAATCCATCAGTTAATAAGGTGTTGGAAAAATATTTGGTGAGAACCGTGACCACGCCGAGAAACTCACCGTTCACTTTTAATGACGACGGATTTTATCGTACATTGAAAAGGGCTGTCGTAGAAGAACTGAAAACTATTCCGAAAACAGGATTAACACGCACAACTTTGATAACAGACGGTCTATTTGCCTCGCTTCTTATAAACTCCGTGCTGTCGATATGGTGCAACGATTTTTATGTTGCTACGGCGTGCCACCTGATTGCATCTCTTTCGCTTGCGTGGCTGACTGTCGCCTCTCACAACTTCATTCACAAACCAGACAATTGGAGGATGTATTATTTTAATTTCAGCATGTGGTCTTATAGAGACTTCAGAATTAGCCATGCTTTATCTCACCATTTGTTTCCTAACACTTTGATGGATTTAGAAGTTAGTGGCTTCGAACCAATAATTCTATGGAACCCGAGAAGAGAGAAAACAGTTTTCCAAAAAATGGCTATTTTTACCGAAATGTTATTGTATCCTTTCTTGTTCTCTCTCAATTTTACCAAAAAAATAATTTTGTATTTCACTCGTAAAGGGTACTTTAACAAACACGCTCGATGGCATGATTGGCTTTGCTTCCTACTTCCTCTGTTGATGTATCTCATTAGTGGCTGCACACCATACGAAGCTATCATTGGATGGGTCCGAATAATTCTTAATGGAAGTTTTTTTTTCTGCTGGATCGGTTTTAACGCCGCTCATCACCATCCAGAGATATTCAAAGATGGGGATCAAGTGAGAGACACAACTCCGGATTGGGGCATTCACGAACTTGAGGCTGTGATGGACCGGACTGATATAAACGGGAACCTGTTCAAAGTGATGACTTTCTTCGGCGATCACGCTTTGCATCACTTCTTCCCCACACTAGACCACGGTGTTTTACCCCACCTCTACCCAGTGTTCTTAGAGTATTGCAAAAAGTTCCGCGGCAATTTTCGTATGACCTCGTCTTTGGATCTTTTTGTTGGACAATTCAAGCAAACTATAAAAACTGAGCCAAATCTTTTAAAAGATTAA

>AyunFAD8
ATGGTTCCGGACCCTGACAAGCGACAGGAAAGTTTTCCACAATTAAAATATCCGTTGCTACGAGACACCACTCTAAAGACATCACAGCAATGGCTCATTGCTAAGCAGCTTCAAGACGGCGCTGATGGTCTCTGGAGGATTCACGACAACCTGTATGATTTAACCAGTTTTAGAGACTCACATCCAGGTGGCAGTCAGTGGATAAACTTCACTAAGGGCACCGACATAACAGAAGCATTTGAAACACATCATTTAAAAGGTATTGCAGAAAAGCTCCTACCAGAATATTTTGTGAGAAAAGCAACAACGCCCCGAAACTCTCCGTTCACGTTCGCAGATGATGGATTTTACAAGACGTTGAAAACTAAAGTAGCAGAGAAGTTAGGCGACATACCTGAAGATGCGAAAAATAAAAGTGATTTAATCACGGATTCTTTACTGATTTCATTGCTAATAGTAACCCCAATAAGCTGTTGGGGATGGAAAATAAATGTGCTGGTCGGAGCTGCATTGACGTTAGTAAATGGAGCAATACTAAGTGCTTTAGTTGTTTGTGCTCATAATTACTTCCACAGAGCTAACAGTTGGCGAATGTATTTGTTCAATATAATCGGACTTGATTATTCGGAATGGCGCGTAACCCATGCTCTTTCACACCATTTGTACACAAATACAGCTCAAGATATGGAATTGAGTATGTTGGAACCGTTCATACAGTTCATGCCACGGAAGGACAAGCCGATTCAGGCACAAATGGGAGCATTCTATTGGCCAGTAGTTTATACATTGGCGTCATTTGTCCAACTAATAAAAGAATTAATTTTAGGATTCATGGGCGTGGACGGAAAGAAATTAGAATGGTCAAATATTATTCCATTTTTGTTGCCTTCGTGGATATGGTTTTTTGGTGGTGTATCCATCCCATGGACTCTAGGAATATGGATCCTCACATTATTTATCGCTAGCTTCTTTTTCGTAATTAGTGGTTTGACTGCCGGTCACCACGCACACGTTAATTTCTTCGATGGAGATGTACCCCGCGACGAGTATTTAGATTGGGGCTTACACCAGTTGGACACGATGGTGCAGGGCGTAGAGCGCGCCGGCGCAGGCAAGCACTTCGCATCGCTCATCGCGTTCGGCGACCACGCTCTCCACCATCTCTTCCCGACTCTCGACCACGGACAACTGCATTACCTGTACCCGATATTTTTCGAACAATGCGAAAAGTTCGACACGAAACTCCGCACCACTACTTTATATGGAAATTTAATTAGCCACTGTAAACAATTGATTAGAAAACATAAAAATAACTTTAAAGTTAAAACTAAATGTTAA

>AyunFAD9
ATGAATCTTATGAAACTTAAGACTAACCACATAACATATTTTCATAGATTTTTTAGTACTTTAAGTGAAGTTAAAATTTACGAAGTAGGTCCTAGAGATGGACTCCAAAACGAATCTAAATTTGTGCCTACAAACATTAAAATTGAGCTTATTAACAAATTAGTGGATTCTGGACTAAAGAACATTGAATCTGCAAGTTTTGTGAGTCCGAAGTGGGTTAAGCAAATGAGTGATGGACCTGATCTAATGAAGAATCTTATAAGACAACCTAATGTTAATTATGCAGCATTAGTGCCAAATCTTAAGGGATATGAAACTGCGAAGCAATGTAAAGTCAAAGAAATAGCTATATTCCCAGCAGTATCTGAAGGATTTTCAAAAAAGAATCTTAATTGTACTGTGGAAGAAAGCTTGAAAAGATTTAAAGAAGTGGCAGATTGTGGTATTCAAGATGGTTTAAAAGTAAGAGGCTATGTCTCCTGTGTTGTTGGCTGTCCCTATGATGGCATAATTAAACCAAAAGAGGTTGCTAAGGTTGTGGAACAACTATACTCAATGGGTTGCTACGAAGTGTCGTTGGGTGACACAATCGGTGTCGGCACCGCTGGCTCAGTACAACGTCTGCTGCGCGAGCTGACGCCCATCGGGGGCCCCGACAGACTCGCTCTCCACTTCCACGACACTTACGGACAAGGACTTACTAACGTACTTGCTGGATTAGAGTTTGGAATAAAAACTGTGGACTCTTCTGTGTCCGGTCTCGGCGGGTGTCCGTACGCGCGCGGCGCCAGCGGCAACCTCGCCACTGAGGACTTGGTCTATTTCCTTTACGGGTTGGGGGTGAACACCAACATAGATCTCGTCAAGCTTATTGACGCTGGACGTTACATATCCAATTTCTTGGGTAAACCGACCGAATCTAAAGTCAACAGAGCCATTGGTGATAGGATCAAGGATTATGGAAACATTGTAAATATGGCGTCCTGTGATGTAGTTTTTGATAATGTATAA

>AyunFAD10
ATGGCGCCAGTTGCATCGCTTAAAAAATCAACGTTATTAGAATACACGAACGACAACAAGGAAAACTACAAACTTTTACATAACCAGGAACCAAAGATGCAGCTCGATGAAAGAACCAATGAGAAATCAATCGCTAATCCAACTGTTTACGACGAATCACTTCCAGGAAACGACCCATGGTTTCTGGAGCCTGTCAGGAATTGGGAAAAATCCTTTGGATTCATAACACCATTGAAATGGATTAACCTTATTAGTATATCATTTTTTCACATCGGAACTGTTGTGTTAGTTCTGTACTTGTGTTTGTGGCTGCATATAATGGCAAAATGGCAAACCACATTATTTGGAATCTTCGTTGGTCTAGTTGCAGGCTTCGGAGTAACAGGAGGTGTCCACCGTTACTGGTGTCATCGCTCGTATAAAGCAAAAAAACCGCTTCAAATTATTTTAATGCTATGCTATTCCGTGGCTGGACAGAATAACATATACAATTGGGTGCGAGATCACAGAGTGCATCACAAGTTTTCGGAGACCTCCGCCGATCCCCACGACGTGAGTCGTGGGTTCTTCTTCTCACACGTCGGTTGGTTGATGATGAGGAAACACCCAGCGGTTCTGCAGGAGGGCGCCAAGATTGATATGAGTGACATTGCCAATGATTCAATTGTGAAATTTCATACCAAATACTTCGTGATATTGAAACTGATGTTCTGTTTCATTTTGCCGTCACTCACACCGCGATTGTGGGGCGAGAGCTGGCTGGTCTCAGTACTCTCACAGTCTCTGCTTCGGTACATGTTCACACTCAACTTCACCTGGTCTGTGAACAGCTTCGCTCATATTTGGGGCAACAAACCCTATGATCGATTTATCAAACCTGCAGAAAACTGGGGCGTATCGGTAGTAGCGATGGGTGAGGGCTGGCATAACTATCACCACACATTTCCATGGGACTACAAGGCTGCCGAACTAGCATATACTTTGAATTGGACTACTTACATCTTGGACCAGTTTGCTAAGATCGGTTGGGCATACGACATGAAGAAAGCTTCACCTGAACTTATAAAAGCTGTTGCTAAAAAGAAAGGCGAGCAATGCGAGCATTAA

>AyunFAD11
ATGGCCCCAGGTGTGCAAGACGTTGCTATATGCAACGATATAATAACTTCAAATTTAAAGACAAGAGTATATCGAAATGGACTACAAAATAATGAAACTGTCTCACACGACAGTAAAAATGGACTTATAAACAGTGATACAGTGCAAAGTGATAAATCTTTTGATATAAGTAAATATGAATCTATGCCGTTTAAGCCGCTAATAAGGTGGCCTGACTTGATAGTACAAGTGTCTCTGCATTTAGTTTCTATTTATGGAGCGTATTTGATTATAACGAACAAGTGTAAATTACTCACAATATTATTTGCTTTCGTGACGATATACACTTCTGGGTTCGGCATAACAGCGGGGGTGCACCGGCTGTGGTCGCACCGCGCCTACCGCGCGCGCCTCCCTCTGCGGCTGCTGTTGGCCTTACTATTTACAATTACTGGTCAAAGAGACATATACACGTGGGCGTTAGACCACCGGGTCCATCACAAGTACTCGGAGACGGTGGCGGATCCACACGACATTCGGCGTGGCTTCTGGTTCGCACACGTGGGGTGGCTGGTCCTCACCCCACACCCCGCTGTTGAGGATCGCCGAGTCGCACTGCAGATTACTTCTGAAGATCTCCTCGCTGATCCTGTTGTAAGATTACAAAAGAAATTCTTCATTCCATTGTTTGTGATATTAAACGTGCTGTTGCCGGTGTGGATCCCCATGCACTTCTGGGGAGAGTCATTGTTCAACAGTTTCGTCATATCGTTTGTGACGAGATTCACTATTACGCTCAACATCGCCTTCTGTGTCAACAGCTTCGCGCATTTATGGGGCAACAAGCCGTATGATCGATATATCAAGTCAGTCGAGAACAACTTGGTGAGTTTAGCGGCGCTGGGTGAGGGCTGGCACAATTACCACCATGTGTTCCCATGGGACTACAGGGCGTCTGAGCTCGGAAAGTTCAATATCTCAACCAGGCTTATCGATGGATTCGCTAAGATCGGGTGGGCTTATGATCTGAAAGCAGCGACGGCAGCCATGGTGGCGAACAGAATTAAAAAACATGGCGACTGCTCGCTGCCCGAAGGCGAAGCATGGTCCACTTGA

>AyunFAD12
ATGGCACCAAAGAGTGTTGATGCGAATGGAGTGTTGTTTGAGAGTGATGCTGTTACCCCTGACATGGCACTTCCCAACACTCCTATTCAACAGGCTGAGAAGCATGAAATGAAGTTTGTTTGGAGAAACATCCTATTGTTTGCTTACTTACATATTGCAGCTTTATATGGAGGCTATTTGTTTCTTTTTTCAGCAAAATGGTTGACAGACATATTTGCATACCTTTTGTATGTAATATCAGGCCTGGGAATTACTGCTGGGAGCCATAGATTGTGGGCACACAAATCCTACAAAGCAAAATGGCCCTTAAGAGTTATCTTGGTTATTTTTAACACTGTTGCATTTCAGGATTCCGCAATAGACTGGGCTCGGGACCACCGCATGCACCACAAGTACTCGGAGACCGACGCGGACCCGCACAACGCAACGCGCGGCTTCTTCTTCTCGCACATCGGCTGGCTGCTCGTCAGGAAGCACCCGGAGATCAAGCGCAAAGGAGAGGGACTGGACCTCAGTGACCTCTATGCTGACCCTATACTGAGATTCCAAAAAAAGTATTATCTGCTCCTGATGCCGCTGGCCTGCTTCATATTGCCTACCATGATACCCGTGTATTTGTGGAATGAGACATGGACGAATGCGTTCTTCGTGGCTACTTTGTTCCGTTACACTTTCATCTTAAATGTGACTTGGCTCGTCAACTCGGCTGCTCACAAATGGGGAGGTAAGCCTTACGACCAGAGCATTCAACCTGCCGAGAACATCTCGGTGTCCGTGTTCGCTCTCGGAGAAGGTTTCCACAACTACCACCACACGTTCCCTTGGGACTACAAGACGGCTGAACTCGGCAATAGCAAGATCAATTTTACGACTACCTTCATTAATTTTTTCGCTAAAATTGGTTGGGCTTACGATTTGAAGACAGTGTCTGACGAGATCGTCCAGGCTCGGGTGAAACGCACTGGCGACGGATCCCACCAGTTGTGGGGCTGGGGTGATAACAACCTGCCGAAGGAAGATCACGACGCTGCGATTAGAATTAACCGCAAAGACGATTAA

>AyunFAD13
ATGACAGCCAGTGATATTTACTTAGCAAGTAAAGAACATATCAATTTTAATGGAATCGAAGATGAAAATTCGGAGACTATAAAACGTCGAGCGATTTTAAATGACAAATATATAGGAACCGACTACTCTTATAAACATGAAATAGTTTGGAAAAATGCTATTGGATTTCTAATACTACATCTATTTGCGCTATGGGGTTTACTTGTGATAGTTACTGGCGGAATATATTTTACAACTTTTTGTTGGATGATATTTGTAGGATATATTGCTTCAGAGGGAGTGACGATTGGAGCTCATAGGTGTTACACACATAAGTCCTTTAAAGCCAAACCATTACTCAAAGTTCTGCTTCTGATGGCGCAAACAGCTGCAGGCCAGAATTCAATGTTTATATGGTGCCGTGATCATCGCCTGCACCATCGCTACTCGGACACTGATGGTGATCCCCACAACTCTAAACGTGGTTTCTTCTTCTGCCACATAGGCTGGTTAATGCACAAGAAACATCCATTGGTTATTGAGCTTGGGAGAAGGATTGATATGAGCGATTTGCAAGCTGACTGGATGGTTATGTTTCAAAAGAAGTACTACTATTATCTTTACTTTGTCCTTGCTTTTCTATTCCCCGTATGGGTGCCTGTATACTTTCTTGGAGAATCAGTTCTTAACTCAATATTAGTGTGCTACGCATTCAGATACGTGTTCCAATTAAATGGGACTTGGACCGTTAACAGTTTTGCTCATCTCTATGGAACAAGGCCTTATGATAAAAATCTCCAACCAGTTGAATCATCGTTTGTTTCATTCATAAGCTCTGGAGAAGGTTGGCATAACTATCACCATACATTCCCGTGGGACTACAAAGCGGCGGAGCTATCGATGCATTATAACCAATCAGCTAGCTTTATTCGATTTTTCGAAAGGATAGGACTAGCCTATGATTTAAAGACAGCATCTCCTGAAATGGTCACCAAAAGGATTGAGCGTACAGGTGATGGCACTCACTACACACTTGGCGATGGCAAAGAAAATAGATTATTGGCAAGACTTTATGTTTTAAATCCATTCTTTAACGTTAGTTATGAGGCACCTCCAAATATACTGAAAGCCGAGGGATTGCCTCTGTTCCATGAAACAGATGTGTTTAATGTAGATGAGAACACTAGCCTAAGAAACAGACAGTCGGCTGCTGCCTAA

>AyunFAD14
ATGCCGCCAAACGTGGACCCAATTCCCAGCGGTGTGGTGTTCGAAACAGACACTCAGACCGCGGACCTGGGACTCGACAAGGACGTGTCCCAACTAAAAAAGGCAACCCCGAAAACACACGAATATGTATGGTTCAACATATTTTGGTTTCTGTTCCTCCACATCGGCTCCGTTTATGGAGTGTACCTGGCATTAACTTCTGCAAAGTGGCAGACCAATGTTTTTGCCTTCATAGTTCATTTGATGTGCGCCATTGGAATAGGCGCTGGATCCCATCGCTTATGGACCCATAGGAGTTACAAAGCTAAAACGCCATTACGAACAGTTCTGATGATATGGCAAACTATGGGTTTTCAAGACTGCATATTCGAATGGGCTCGTGACCACCGCACGCATCACAAGTACGCTGACACGGACGCCGACCCGCACAACGCCGAGCGCGGTTTGTTCTTCTCTCACATGGGTTGGCTGTGCTGCAAGAAGAGTCCTGAAGTCATTGAAGGTGGACGTCGTTTAGACCTCACTGATCTCTATGCTGATCCTGTTGTCATGTTCCAGAAAAAACATTACATGAAGATGATGCCTCTCCTTTGTTTTGTGTTACCAACTATCATCCCTATGTATTACTGGAACGAGAGCTTCTTGAATGCTTTCTTTATACCAACAATTCTACGATACACCTGCGGCATCAACGTAGTATGGAGTGTTAACAGCTTCGCTCATACGTTCGGATACAGGCCTTATGACAAGTCGTTGAACCCGCGGGAGAACTTCGCCGTGTGGATGGTCTGCGTGGAGGGCTTCCACAACTACCACCACACGTTCCCGTGGGACTACCGCGCCACTGAGCTGCCTCTCTACAACATGCTCACGCCCACTATAGTATTCATTGAAGCTATGGCCAAGATCGGGCAAGCCTACGAACTCAAAAGTGTAACGCCAGAAATAGTGAAACAACGTTCCCAACGGACCGGCGATGGTTCGCACCACTTATGGGGATGGGACGATCCAGAGTTTACTGATAAATTAAAAGCCCAATTTAGTGTTGTATCTCATACAAAGAATATAGATCATAAAATTAGAACCAGGTAG

>AyunFAFD15
ACTGCACCACAAGCGGCTCCCTGGAAATATGAAATAATAAGGAATAGAGTAATTGTAATAGGCTATTTTCATTTAGCAGCGTTGTACGGATTGTATCTTTGCTTCACCTCTGCCTTGTGGCAAACCATGGTACTTGGATTTTTCTTATACTATGTTTCGGAAATAGGTGCCACAGCTGGTGCTCATCGGTTGTGGTCTCACAAAGCTTACAAAGCGAAACTACCTTTAGAAATCATTCTCATGATATTCAACAGTACCTCATGTCAATTCTCCGCGTCCAATTGGGCAAGAGACCACCGCATGCACCATAAATTCACAGACACCGACGCGGATCCTCACAATGCGACCAGAGGTTTCTTCTTCTCGCATATAGGATGGTTGCTGGTCAAAAAACATCCTGAAGTGAAGAAACGTGGAAAGGTTATTGACATGACCGACATTTACAACAATCCTGTTTTGAAATTCCAAAAAAAATATCAAATTGTATTAATAACCACATTATGCTTCATACTGCCCACCGTGATACCGATATACTTTTGGAATGAGAGCTTCAACAACGCGTACCATATCAATTTTCTTCGTTTCGTCTTAAGTTTTAATGCTATTTTTACTATCAACAGTGCAGCCCATATGTGGGGTTATAAGAGCTATGATAAAAACATATTGGCTTCACAAAATTTGGCAGTCTCCTTAGTGACTTTTGGAGAAGGATTTCATAATTACCATCATTCATTTCCTTGGGATTATCGTGCCGGTGAATTTGGAAATAATGCTTTAAATATATCGGCTTTATTCATAGACTTTTTCGCTTGGATCGGATGGGCGTATGATTTAAAGACCGTGTCTGAAGACCATATCAGAAGCAGAGCGATGAGAACTGGTGATGGTACTAATTTATGGGGAAGGGTAAATAAGACTTGA

>AyunFAD16
ATGGCTCCAAATTACGAAGAGAAATGTCATATAGCATCAGAAATACTTCAACATGAAAAACTCGTGGCGCCGCAAGCAGCTCCTAGGAAATTTGAAATAATAAGGCGCAATCTCATCACTTTTGCCTATTGGCATGTAGCTGGTTTGTATGGATTGTATCTCTGCTTCACTGAAGCTAAGTGGGCTACTATTGCACTCGCATTCTTATTATACATAGTCGCAGAAATAGGTATTACTGCGGGAGCTCACAGGCTGTGGTCTCACAGAAGTTACAAAGCAAAGCTACCTTTAGAGATAATCCTCATAATATTTAACTCGATCGCATTTCAAAACACCGTGATGCACTGGGTGAGAGACCACCGCATACACCACAAGTACACGGACACCGACGCGGATCCTCATAACGCGTCCAGAGGGTTTTTCTATTCACACGTTGGATGGTTGCTCGTCAAGAAACATTCCAAAGTGAAGAAGCTCGGAGAGCAGATTGAAATGTCGGACATATACAACAATCCGGTTCTAAAATTTCAGAAAAAATACGCAATACCTTTAATAGGATCTTTAGCGTTTGCACTTCCAACGGTAGTACCAATATACTTT

>AyunFAD17
TTTCCTTCCAGATACGCAATACCTTTAATAGGATCTTTAGCGTTTGCACTTCCAACGGTAGTACCAATATACTTTTGGAATGAAAGTTTGAATAACGCTTGGCATATCACAATGCTTCGTTACATCCTGAACCTGAACGCATCATTCTTGGTCAACAGCGCTGCCCATATTTGGGGTTATAGAAGATATGACAAACATATTCTGCCCTCGCAAAACGTGGTCGTCTCCATGTTAACGTTCGGTGAAGGTTTTCATAATTACCATCACGTATTCCCTTGGGACTATCGGACTTCTGAGCTTGGTAACAATATTCTAAATATGACAACTATCTTTATAAATTTTTTTGCTTCTATCGGGTGGGCGTATGACTTGAAGACTGTACCAGAAGATATCATCAGAATAAGGGCTGCAAGGACTGGAGACGGTACTGATCTATGGGGATGGGAAGAAAAGAATTGCAACGAACGACTCGAGGAGGCTGTAAAACAAGGTCACTAA

>AyunFAD18
GCTATGATAATGTATGTGGCCAGTGGTTTCGGGGTAACTGGCGGAGCACATAGGTTATGGACGCACAAAGCATACAAAGCCACATTACCTTTGAAACTATTCCTCCTAATGTGCTATTCTAGCGCTGGTCAAAACTCTCTTCTACAATGGATTCGAGACCACCGAGTTCATCACAAATTCAGCGACACGGAAGCGGACCCTCACAATTCCCACCGCGGTTTGTTTTTCTCACACATCGGCTGGCTGATGCTAAAGAAAAATGAGCACGTCCTCAAACGTGGCCAGCAAATCGACATGAGCGACATTGAAAATGATCCTTTATTAAAGTTTTATAATAAGAACTTCAACACATTCAAATTATTATTCTGCTACATTCTCCCTACGGGTCTTGGTATTTGGCTGTGGAACGAGGACTGGCGGTGCGCTGTGGCCTGGCAGTGCTTCTTACGATATTTGACTGTATTCCACAGCGAGCTCACCGTCAACAGCTTGGCTCATGCTTTCGGCTACAAGCCTTATAACAAAAATATTATGCCAGCAGAAAATCGTTTCGTTGCGACGTGTAGTCTCGGCGAAGGTTGGCATAATTACCATCACGCATTCCCTTTCGATTATAAAGCAGCAGAACATTTCGACTTGTTCAACTTAGGCACCACTTTCATCAGATTGTTTGAGAAAATAGGATGGGCATACGACCTCCGTGAAGCCACGACTAATATGGTTAATTCAGCAGCTTACCGGAATGGCGACGGCACGCCAGTTAGATATCCAATATCTAGACAGGAGAACGGATGGGATAAAAGAGCTGAAGGATGA

>AyunFAD19
GATGGTCTCTGGAGGATTCACGATAATCTGTATGATTTTACCAATTTCGGAGACTCGCATCCAGGCGGTAGTCAGTGGATAAACATCACTAAGGGAACAGACATAACAGAACCGTTTGAAACTCATCATTTAAAAGGTATCGCAGATAAGCTCCTACCAGAATATTTAGTGAGAAAAGCAACAACGCCAAGAAACTCTCCGTTCACATTCGCAGAAGATGGGTTTTATAAGACACTGAAAAACAAAGTAGTGGAAAAATTAGATGACATACCTAAAAATGTGAAGTCCAAAAGTGATATGTTCACCGATTCTTTGCTGTTTGCACTGTTAGTATTGGCGCCGCTCAGTTGCTGGGTATGGCAAATGGATTTTCGCGCTGGTGCGGTATTAACATTGATCAGCGGTGCAGTATTGAGTAGTATGTCTATTTGCTCTCATAGTTATCTCCACAGAGCCAATAATTGGCGAATGTATCTTATTAATATGATCGGCTACGATTACTCGGAATGGCGAATATTTCATGCCCTATCACACCATATGCATACAAATACAGCTCAAGACTTAGAATTGAGCATGTTTGAGCCCTACGTACAATTTATGCCTAGAGAGGACAAAAGTATTTGGGCACAAATGGGAGCATTTTACTGTCCAATAGTTTACATGTTTACGGCACTAGAGAGACTAATAAAAGATTTAATTTTGGGCTTGATTGGAGTGCACGGAAAGAAGCTGGAATGGTCAAATATGATAGCATTTTTTTTGCCGGCATGGATGTGGTGCTTCGGGGGTCAACCGTTGATAATGACTTTAGGAATATGGCTGCTAATAATGTGCTCTTCTAGTTTTCTGTTCTTGGCAGCTTGTTTAACGACAGGGCATCATACTAATAAAAATTTCTTCGATGGTGATATACCGCGTGACGAGTATTTAGATTGGGGTGAACATCAGTTGGACACCATAGTGCAAGGTGTCGAACGCATGGGTTCCGGCAAGCACTTCATATCCCTTATCGCCCTCGGCGACCACGTTCTGCACCATCTCTTCCCAACTCTCGACCAAGGACAACTGCAGTATCTTTACCCGATATTCTTAGAACATTGCAAAGAGTTTGGAACACTAATGCGAACTACGACGTTGTATGAAAATTTTATTGGCCATAGCAAACAATTGATCAGGAAACACAAAAATAATTTTAGAAAAAATAATTATGCCAATGGCGTTGCTCACTAA

>AyunFAD20
GACAATTGGCGAATGTATTTGTTTAATTTAATAGGTCTCAATTGCTCAGAATGGCGCATATCCCATGCTCTGTCACACCATCTGCATACGAATACAGTTCAAGATATGGAATTGAGCTTATTTGAACCGTTCCTATATTACATACCCAGGAAGGATAAATCTATATGGGTACAAATGGGAGCATTTTATTGGCCAGTAATTTTTATGTTTATGACAATTGGACAACTAATACAAGATTTAATTTTAGGATTCATGGGTACTGACGGAAAGAAATTAGAATGGGAAAATATAATTCAGTTTTTCTTGCCTGCATGGATATGGATTGCTGGTGGAGTATCCATCCCATGGACTTTAGGAATATGGATTCTCACATTATTCATCTCTAGTTTTTTGTTAGTTATCGGTGGCTTGACCGCTGGTCACCACGCTCATGTGAATTTCTTCGATGGAGATATTCCCCGCGCAGAGTATTTGGACTGGGGTTATCATCAGTTGGATACAACGATACAGGATAAAGACCGTGCGGGTGCAGGCAAGCACTTCGCATCACTGACCGCGTTCGGCGATCACATTCTTCACCATCTCTTCCCGACTCTCGACCACGGACAACTGCACTACCTTTATCCGGTATTTCTCGAACATTGCGAAAAGTTCGGAACGAAACACCGCACCAGTACTTTCTATAGAAATCTTATTGACCATAACAAGCAATTGATGAGAAAACATAAAAACAACTTTAGGGATTTAAAGAAATGA

>AyunFAD21
GGACATATTGCTGCCGTGTATGGATTATACCTATGTTTTGCTTCGGCCAAATGGCAATCTGTATTATTAGGTTTCATTTTGGCTATACTAGCTGAAATCGGAGTCACAGTTGGCGCTCATAGACTATGGACTCATCGAGCATTTAAAGCTAAGATGCCTTTTCAAATTTTGTTGATGATACTAAACTCGATAGCATTCCAAAATTCAATCATAACCTGGGTGAGGGATCACAGAATGCATCATAAGTACACTGACACTGACGCAGACCCCCACAATGCTACGAGAGGGTTCTTTTACTCACACGTAGGATGGCTGCTGATGAAGAAACATCCTGAAGTTATTAGACTCGGACATACTATAGATATGTCCGACATAACGAATAACTCTGTTCTTAAATTTCAGAAAAAATACGCTATACCACTGATTGGATCGATTTGTTTCTTGCTACCTACAATACTACCTATGTACTTATGGGGAGAGAGCTTGAACAACGCCTGGCACTTAACTATGCTAAGATACGTGTGGACTCTCAACGTGACATTTCTCGTTAACAGTGCTGCTCATCTTTGGGGCAATAAACCCTATGACAAAAACATAATGCCGGCTCAAAACCTATATGTTTCATTCTTGGCAGTAGGTGAAGGATTCCATAACTACCACCATGTTTTTCCCTGGGATTACCGTACTGCAGAATTAGGGAACAACAAACTGAACTTGTCAACTTACTTTATTGATTTTTTTGCTGGCATCGGGTGGGCTTATGATTTGAAGACTGTCACAGATAACGTGGTAAGAGCTAGAGCTATGAGAACAGGAGACTCCACCAATTCATGGGGTTGGGGCGACAAAACTCAAAGTTGA

>AyunFAD22
AACTATATTCACAAAAAAGACAATTGGAGAATGTATTATTTTAATTTCAGTATGTGGTCTTATAGAGACTTCAGAATAAGCCATGCATTATCTCATCATCTGTTTCCTAATACTTTGATGGATTTAGAAGTTAGTGGCTTCGAACCAATAATTCTATGGAACCCGAGAAGAGAGAAGGGGTTTTTACAAAAATTGGCTGTTTTTTTCGAACTATTTTTGTTTCCTTTAGTCTTCTATCTGAGTTTTGTCAAAAAAATAATTTTATATTTCACTCGTGAAGGCTATTTCAAAAACCACGCTCGGTGGCATGATTGGTTTGGTTTCTTACTTCCTCTGTGGATGTATCTCATCAGCGGCTGCACACCATACGAAGCTATCGTAGGATGGACGCGAATTATTATCACTGGAAGTTTTATGTTCTGCTTCATCGCGTTTAACGCCGCTCATCACCATCCACAGATATTCAAGGACGGGGATGAAGTAAGAGACTCCACTCTGGACTGGGGTATCCACGAACTTGAAGCTGTGATG

>AyunFAR1
ATGCCGAGAGCACCCGCCGCCGAGGTGCCGGTGGCCCCGTGGTTCGCGCGCCGGACCGTGCTGCTCACTGGCGGTACCGGCTTCCTCGGCAAGTTATTTATAGAGAAACTTCTTTATGGGTGTCCGGAGCTGCGGCGGGTGTATACGTTGATACGAGGGAAGCGGGGCCTGAGCCCCGAGCAGCGGCTGCTCCACCTCAAGGACAACATCATCTTTGATCGAATAAAAGGAAAGGATTCCAATTTATTAAACAAAATAGTGCCCATAGTGGGAGATGTGTCGGAACCTCGGCTCGGACTTAGCGCTGACGACGAGCGCGCGCTCTTAGACGAGGTGCAGGTGGTGATCCACTCGGCAGCCACGGTCAAGTTCAACGAGCCACTAAGCACTGCGGTTGACATCAACGTGGACGGTACCAGGAGACTGCTCGAGTTATGCCGTCGCATGGAGCACTTACAGGTGTTCGTGTATATATCTACCGTGTACTCGAACTCGACCCAGGCGCTTGTGGAGGAGCGGCTGTACCCCGCGCCGGCGCCGCTGGCTGCGGTGCGGGAACACCTGCGTCTCCACGGCGACCAGCCTCAGGACACGCGCCGCCTACTCGGAGATCGACCAAATACTTACACGTACACGAAAGCGTTAGCTGAGAGGCTGATCGTTGCCGAGTGCTGCGCGCCGGTCGTCATCGTGCGGCCCTCGATCGTGACTGCGACAGCTGAGGAGCCCCTGCGCGGGTGGCTGGAGAACTGGAACGGTGCGACGGCCGTGGTGACGGCCATCTGCCGTGGCGTGCTGCGCGCGATGCCCGGTGCCGACACGCACGTGGTGGACCTGGTGCCCGCCGACCTGGTGGTCAACCTGACGCTGGTGGCGACCGCGCACGCCGCGCTCGACGCTCGGCCCTTATACGTCTACAACTGCTGCAGCGGCAGCGACAACCCCATCTCACTGCGTGATACCTTCCGTCTCTTTTATAACGAGAGCACGTTACACAAGGAATTTGATGGCGTCCCGTTCGCGTCGATCGTGTTCACGCAGCGGCGCTGGTTGCTGAGCGCACTCGTGTTCCTGCTCGAGACGCTGCCTGCGTACGCGGCGGACGCCTGGAGACTCCTCACGAGAAAACCTACAATGTTCGTGCGCTGGCACAAGCAGGTAGAGGGCGTGCGCCGCGTGAGCTCGTATCTCACCGCCAATACGTGGGACATGCGCGCGGAGCAGGCGCGTGCGCTCGCTCTCCGCGCGCCGCCCGCTTTTCCCTGCGACGTGCGCCGCCTCGTGTGGCCAGACTTCATCGCGGACTACTGCCGCGGCGTCGTCACACATCTGCTCAATCGAAAGAGACACTGA

>AyunFAR2
ATGACGTCCCAAATAAACGAGTGGTACCGAGGCAGGAAGGTGCTGGTGACGGGGGCGTCAGGGCTCATGGGCAAGGTTCTTGTAGAGAAGCTGCTGTATAGCGTGCCGGACATCGGCTGCGTGTACGCATTGGTCCGCAGTAAACGCGGGAAATCGCCAGAATCACGCATCGATGATATGTGGAAACTTCCAATGTTTGCTAGAATAAGAAATGAGAAACCTCAAGTTATGAAGAAACTAGTGCCGATAACTGGAGATATTATGTATGATAATCTTGGAGTAGACGAAAACAAATTAGTGCAGTTGTATGAAGAGGTATCAGTAATATTCCACTTCGCGGCAACACTTCGATTAGAAGCCCCACTCAAGGAAAGTCTCGAAATGAATACCAAAGGAACTCTTCGAGTATTAGAAGTAGCTAAAAAGATGAAAAACCTTTCAGCTTTCGTTCACCTCTCCACAGCTTTTTGTTATCCTGACTATGAGAGATTAGCTGAAAAGGTCCCTGAACCGCCAAACGACCCACATGAAGTGTTGCGTGCAGCGACATGGCTGACTGACGACCAGCTCGATATACTAGCACCATCTCTTTATAAGAAGCATCCAACTTCATACACTTATTCGAAGCGTCTTGCTGAAGCATTAGTGAGAGACAGTTATCCAGAAATACCGGCTGTAGTAGTTCGGCCTAGCATTGTAACGCCCTCATATAAAGAGCCGACGCCTGGTTGGGTGGACAACTTGAATGGTCCAATCGGTGTAATGATAGGTGCCGGCAAAGGAGTCATCAGATCCATGCGCTGCTACGGTCACTTCCATGCCGAGGTCATTCCCGTTGACATTGCCATTAATGCTATCATCGTCATCGCGCACAAAATCGGCTCACAACCTAAATGGCAACCTGAGATACCGGTTTTCAATTTAACATCAGGCGACGAAAGAAACAATACTTGGAAGGAAGTTTTAGATGTTGGGAGGCAGACAGTTCGGAAATATCCTTTCGAGAGCCCACTCTGGTATCCCGACGGAAACATAAGACACAGCAAGATCGTGCACAGCATATGCGTGTTCCTTTTCCACATCATACCGGCCTACTTCATCGACTTTTTGATGCTGCTTTTCATGCAGAAGAGATTCCTAGTACGTATACAAAGGAGAATATCAATTGGGTTGGAACTTCTCCAATATTTCACGACACGGGAATGGTGGTTCGACACAAACAATTTCAAAAGCCTTAAAGAAATATTGAATCCTGTTGATAAACAGATATTTTACATGGACTTGACTGTCATTGAAATAGGTCCTTACATAGAAAGTTGCATGATTGGTGGAAAAATGTACTGTCTCAAAGAAAAACTCGAGAACTTACCAAAAGCAAGACTGCAAAATAACATTTTGTACGTGTTGGACCGTCTCGTGTCAGTTTTCCTCTATCTCTTCCTGCTATCCTGGATCGTCTACTGCTTCGAACCCATTCGCGAGCTGATGTCTTACGGTGGTCCAATAGTTAAATACATGCCGTTTGTTGGAAAAACCGTTTTCGTAGATTAA

>AyunFAR3
ATGGATAGAGTGAGTCAAACGTTCGTTGGGAAAAAAGTGCTGGTCTCAGGAGGCACTGGGTTCCTCGGCAAAGTGTTCATCGAGAAACTATTGAGAGTTTGTCCTGATGTCCAAGAAATTATATTAATCATTAGATCGAAGAAAGGAAAAGATCCAAAACAGAGGATCGCGGATATATTAAAGAACGCTTTGTTCCAGACTTTATTATCCCAAATGCCCCTGGAAGACGTGCTTTCGAAGATAACCACCGTTTCTGGTGATATAAAAGAGCCACATCTGGGTTTGAGTGTCACAGACAGGGAAATTTGCCAGCAAGCCCATATTATAGTGCACTCCGCGGCCACAGTCAGATTTAACGAAAGTATTACGTCGGCTGTGATGCAGAACTGCGGAGGCACTAGATCGATGCTCGAATTGGCCAAGCAGTGTCCTAACTTACAGCTCATGATTCACGTTTCGACGGCGTATTGCCAAGTCAATGAGATAGTTCTCGAGGAGCAGTTCTACCCCCCGCCTATGGACCCTGCATCACTGTTCACGTTATTAGAATCGATCGACGATGATATTATCAAGATTTTAACTCCTAAATTACTCGGAAACTATCCCAATACGTACGTATACAGCAAATCGATTTCCGAAAAGCTGGTAGAGGAATGCAAGGACACCCTCCCGGTAGTGGTGGTGAGACCTTCGATTGTGATACCTTTAGCTAAAGAACCCCTCGTTGGTTGGACTGATAACATAAATGGACCTATGGGATTATTGATTGGCGCTGGCAAAGGAGTTTTAAAAACGATGTATGGAGATGAATCTCAATATGTCGACTTGATACCGGCTGATTATGTCATCAATGGGATGATAGCTGTGGCATGGGATTATATTGAAAATGGATATAAACACGAGCTGTTAAATTTAGTGGCCTCTGACGAACGCCAAATCAGTTGGAAGGAGCTGATAGATATTGGAAAGGGTGTAATATATGACAAAGTGTGCTTCGACAATATGTTGTGGTTACCTAGCGGTACTTTTACGACGAAACGATGGCTGCATAATGTACGTTTCATGCTTTATCAATACATTCCGGCGATGCTTGTGGACGCAGTGCTATTCATATTAGGATACAAGCCATTCTTGATGCGCGTACAGAAGCGGATCCTCTCGCAATATGATTTGTTAGAATATTACACATGTAATTCTTGGTTTTTCAAAAACGATAAAGTGAGATCACTAAGAGCCAAGTTAAATGCTGTAGAAAAGGAAACGTACGTTATAGATGCTAAAGATTTCAACATACAGAAGTACGTCGAGGAGTCGACGTTGGCGGCTAGACGTTTGTTATTGAATGAGAAAGATGAGAATTTACCGAGAGCAAGAAGAAATTTGAAAATATTAAAGATCGCGGACGCAGCTCTCAAAGGAATATTTTACTTGTTAATATTTTACTTTGTACTTGTAACAATTTATTCTTTTTTATAA

>AyunFAR4
ATGAATTTCAGTCTAACACCGTGCCCGCTGCTCGAGACCACCTCTGTATCAGAAAGGTTGACGCAGTGGAGCGAAGAACGCGCCAAGGGAGAGGTCTCTAAGATAGACGTGTATGGGAAACCGACGGAAAAACAGCTCCAGGACTTGCAGAAGATCAGAGATCTGAGCAAGGAGTTGCAAGACAATTTACATGAATTGGAGACGTCCGTGAGAATCGCGGCAGTGGAGAACCAAGCCATGATGCCCACAGCACCGATCCTGGACTACTCTGAAGACCACGAGTTCATCGATGAAAACGAAGTCATAAACGTCTACTCGATAGAAGACACTATAGAAGCGAGAGAGGAAGAGAGGTTGAGACTGATGAAGGGTAAAAATATAACAGAGATTCAACAGTTTTATAAGGATCAGTGCGTGTTTGTGACGGGGGGCACGGGGTTCTTGGGGAAAGTGATCATAGAGAAGTTACTACGCTCGTGTTCAGGTGTCGACACCATCTACGTGTTGATTAGAAGTAAAAAAGGCAAGGATCCGCAAACTAGGATCATCGAACTAATGGACGACTTTATATACAACAGGGTACACGAGGAGAATCCGAAGGGTATATACAAAGTGGTGCCTATAGTGGGCGATTTGGAGTTGCCTGCCCTGGGAGTTAGTGCGGAAGACAGGAAAACTATCACCAGCAGGGTAAGTATAATCATCAACTCGGCTGCGACAGTGAAATTTGACGAGAAATTACCAAAAGCTACACTGATTAACGTCCACGGCACGAAGGAGGTGTTGAAACTGGCCAAGGAGTGTAGGAACCTGAAAGCCATCACCCACGTCTCCACAGCCTACTCCAACCCACACTTGCAACAGGTGGATGAAAGATTCTACGAACCTCCGATAACAATAGAAGCATTGGATTCTATTGTGGATATCGATGAACATTTATTGGACGGAGTGACACCAAAGATTTTAGGTGATTATCCAAACACGTATTGCTTTACGAAGGCCGTCGCTGAAGACGTTGTAAGGAAATATGGAGAAGGACTTCCGATATGTGTCGTGAGACCCAGCATAGTATTATCTACGTATGAAGAGCCAGTGCGAGGTTGGTCAGATACTTTGTACGGACCCTCTGGTATGCTGGTTGGAGTCGGAACAGGGATTTTACGCACTATGTACTTGGATACGGATAAAATAATTGACTTTGTGCCCGTAGATATGACGGTCAACTCAATTTTAGTTTCAGCTTGGCACACCGCTAAGAACTATAAAGAGAACCAAACCTCGGACATACCGATCTACAACTTCGTGTCAGGTGCACAGAACCCTCTGTCTTGGGGAAGATTTATGGAACTGAATCAAAAATACGGAATAGATAAACCCACATGCAAAGCCGTTTGGTATTATGGCTTCACCCCAACTAAGAGTTATTATTTATTCTTATTATTAAATTTCTTCTTCCACTACGTCCCTGCAGCGTTGGTAGACGGTTACTGTTCTCTCACTGGAAAGAAGAAAACAATGCTCAAATTGTATCACAAGCTGATGAGACTGGCCCAAATTCTGTTCTACTTCACACTCAAAGAATGGCATTTCTCAGATACAGGCGTGAGGAGGATGTGGGGGGCGTTGTCTGAGCAAGACCAAAGTGTGTTCCCGTTCAATATGGCCGACATGTCGTGGGAGTATCACGCCGAAACTTATTTGATTGGTCTACGTACATATCTAATAAAAGAAGATGTCTCAACGTTACCAGAAGCAAGGAAGAGGTGGAACAGGTTGTTCTACCTACATCAATTCGTGAAACTCACCACTTTCGGTTTATTAATAAATCTAGCTTATTTATTATTGAAACCGGTGTTTAATGTGATTTATTAG

>AyunFAR5
ATGGAAGATGATTCGCCGATACGTAGTTTTTATTCAGGGAAAAATATTTTCATAACTGGCGGCACAGGTTTCGTCGGACTATGTCTTATTGAAAAAATACTTCGTACAATACCGAAAGTGGGTAAAATCTATCTTCTTATGAGACCAAAGAAAGGTGTTGAAATATCGCAGCGCTTAGAAGAGTTTCCTAACAACCCAGTTTTTGAAAAACTATTAGAAAACGAAAGCACAGATGTTTTTAAGAAGTTAGAAGCTGTCTCTGGAGATGTTGGTGAAGAAAACCTTGGGCTCAGTGATGCCGACAGACAGAAGCTTGTAGAACATGTCAATGTGGTAATACACTCGGCTGCCACACTAGACTTCCAAGAAAACCTACGTCCTACTGTGGCCATCAATTTATTGGGAACCAGAAGAGTGATGGAACTGTGTCAACAAATCAAGAATTTAAAGGTAATGGTACATGTATCATCGGCATATGTGAACTCGTACCTGACCGAAACCTACGAAAAGCTGTACGACGCACCAGAGAACCCAGAGCAAGTGATATCCCTGGTAGGCACACTCAGTGATGAGGCGTTACAACATGTTGAGCCTAAACTCCTCAAGAGCCATCCTAACACATACACGTTCACCAAACACTTGGCTGAGCATGAAGTGGCTAAGTGCAAGGACATGTTCCCTTGCACTATCGTGAGACCTACGATGATTGTAGCAGCGTGGAAAGAACCCGTGCCGGGATGGACTTGCTCCAAGGTTGGCCCTCAAGGTTTCTTGATGGGAGCATCTAAAGGTGTAGTCCGTAGACTGCCCGTAGCTAAAAACCTAATAGCTGATTACATACCCGTGGACGTTGTGGTCAACGAGTTGCTAGCGGCGGGGTGGGAAGCGGCTAAAGAAAAGTCTGGCCTAACGATATACCATTGTTCTTCTTCAACACAGAACCCTTTCACCTGGTCTATGATTGAGGACAAGATTAATGGTCTTTTACACAAGTACCCTCTCAAAAGCGCTGTTTGGTACCCTCACCTGAAGCTTGTCTCGTCGTTGCTCATGTTCCGGATATCTGCCATATTCGTGCATTTCCTCCCGGCGATATTATTGGACCTCCTACTAAAGGTCACCGGGGGGAAGCCTATATTGTTTCGTTTACACCGCAACGTATGGAACTCCCTCGACAGGCTGCAGAGGTTCATCTTCACTGAATGGAAGTTCCACAACACTCACACTAGAGAGCTGAGCGCCAAGCTCGCACAGACAGACAAAAAACTGTTCTATATAGACATTGGAACTATCAATTGGGACGAATATTTCACAGTCCTACACATAGGTGTCAGGAGGTATCTGAACAGAGAGAAGCAAAGCACGTTACAGGCTGCTAAAGGAAAGGACACCATGTTGCTGGTGTTCCACATGCTGTGGCAGGTGCTGGTGCTGGCGCTGCTGTGGGCCGCCGTCGCGTGGGGCGCCGGGCTGCCGATGACGCGCTGCGGCTGGTGCGTGCCCCTCTTGTACATGCTGTATACTCTACTGTAG

>AyunFAR6
ATGTCTACGGAAAACTATTCGGAGAGCGAGATAGAGGACATGCCCGACAGGGTCGCGGAGACGTTCACCGGGAGGAGTGTCTTCGTGACGGGGGGGACCGGCTTCATGGGGAAGGTGCTGGTGGAGAAACTCTTAAGGAAGTGCCCAGACATCGGACAGATACTGCTGCTCGTGCGGAATAAGAAAGGCAAGAACCCGAAGCAGAGACTGGAAGAGATGTTCAACGGAGAGTTGTTCGAGAAGGTCCGTACGATGCGCGGCGGGGTGGCTCCCCTCCTGTCCAAGGTGTCCATCGTCGCCGGCGACGTCTCCGAGGTAGACCTCGCCATCGGGCCCGCGGACAGGCTCCGGCTGGTGCACGACGTGGATATCATCATCCACGCCGCTGCTACCATCAGATTCGACGAGGAACTGAAGAAGGCGGTGATGCTGAACGTTCGCGGAACTAAACTGCTCGTAGAGCTGGCTAAAGAGTGCAAGAAATTAAAATTATTCATCCACATCTCTACCGCGTACTGTCACCTCCACGAGAAACTGTTGGAAGAGAAGCCGTACCCTCCACCGGCGGACCCTCACCGAATCATTCAGGCTATGGAATGGATGGATGAGGAGTCGGTCGCCGCTGTAACTCCTAAGTTGCTCAACAAGTTGCCCAACTCGTACGCGTTCACCAAAGCTCTCGGCGAGGCGCTGGTGGTGGAAGCGATGGAGCACATACCGGCGTTGATTCTCCGGCCCTCTATAGTGATCCCGATATGGCAGGAGCCGGTCCCTGGCTGGACCGACAACATCAACGGACCCACGGGGCTTTTAATTGGCGCGGGGAAAGGCGTGATCAGGACGATGTACTGCAAGAGCAACAGCTACGCGGACTTCCTGCCGGTGGACGTGTTCATCAACGGGATCATGATCGTCACCTGGAACTACCTCGTCGCAGGCGACACGAAGTCAAACGTAATAAACTTTACTTCGTCGGCGGAGATCAAGATAACCTGGTCGGAGATGATCGACGCCGGCCGGGAGATCATCATGAACAGGATGCCGCTGAACGGAGTTGTTTGGTACCCCGGCGGGTCGATGAAGCACTCCCGGCTCTACCACAACGTGTGCGCGCTGTTCTTCCACTGGATCCCGGCTGTCATCCTGGACGCTCTGCTCGTCTGCCTCGGATACAAGCCCGTCCTCATGCGCGTGCAGCGGCGCATCAGCAAAGGGTTCGATGTGTTCGAGTACTACACCAACAACCAGTGGGACTTCAGGTCGGACATCGCGCAGTCGCTGCGCATGCGCCTCAACGCTAAGGAGAGGAGCGCCTACAAGGTGGACGCTGGTGGGTTAATAATATCAGAATACTTCGAGAGCTGCATCCACGCCGCCAGGATCTTCATCCTGAAGGAGTACGACGACACGTTACCAGCAGCCAGGAGGCACATGAAACTAATGTGGTTTGTGGATGTCATCGCGCAACTGCTGTTTTGGGGGCTCATGTTATACTGGTTCAGCGGCTGGTTCTCGAGCTTCTACTCGCTCCTCTCGGACCCCGACACGACAGCGACACCTAGCGTTATAGAGTTGTCATCTTGA

>AyunFAR7
ATGGCGCACTCTCTTAGCGTGAGTGAGTACTACGCGGGCAAATCGGTGTTCATCACAGGCGCCACAGGATTCATCGGGAAAGTGTTAATAGAAAAACTATTAAGATCATGTCCTGATATAAAATATATCTATCTGATGCTACGACCGAAGAAGGGACAAGGGGCCAAAGAGAGACTCGACGACTTCATTAACAATCGGGTGTTCGAGTCGCTACACAAATCGTCTAAACAGAGTTTTGAGAAGCTGCGTGTAGTCCCCGGCGACGTGCTCTCCGCGGAGCTGGGCATGGCCCGCGCCGACCGCGCGCTCGTCCGCGCCGACTGCAACGTCGTCTTCCACTGCGCCGCCTGCGTCAGATTCGACATGCCGCTTCGTGATGCCCTCAACATGAACACCCTCGGCACTAAACGGGTCCTGGAGCTGGCGGAAGGCATTCAAAATCTTGACGTATTTGTCCATGTTTCGACTGCGTACATACGCTGCGAGCTGGAGCAGTTGGAGGAAAAGATTTATCCGATGAAGTACAAGCCTCAAAACGTGTTGGACTGTATGAATTGGATGGACGACGAGTTGGTGGACTATTTGGAGAAGAAAATAATCTACCCACAACCAAATACTTACGCGTACACGAAATCTTTAACGGAAGATTTGGTGTCGCAGTGGGCTGGAAAGTTCCCAATTGCTATAGCACGGCCATCTATCGTCACTGGAGCACTAAAGGAGCCGATTCCGGGCTGGATCGACAACATGAACGGACCGACGGGGATTATAATTGGAGCTGGGAAAGGAGTGATCCGGACCATGCACTGCGACGAGGAGTGCCGGGGAGACATCGTGCCCGTCGACATCGTGGTCAACGGCTGCATCGTCACCGCGTACTCCACCGCCGTCGAGAAACCCCATGACATAAACATTGTGAACCTCACGGAGTCAGGGGTGAACCCCATCACTTGGGGGAGAGCACTTCAAATCGGTCGTGAATTGATTCACCAGTATCCATTCTCCATCTGCTTGTGGTACCCCGGAGGGTCGCCGAAGTCCAACTTCCTGGTCCACAGCATCTCCCTGTTCCTGACACACATCGTTCCGGCTTACCTCATCGATATGATCATGATACTATTGGGACAAAAGACTTTTATGGTGAAAATACAGAAGAGGGTCAGCTATGGACTGAACGTCCTCCAGTTCTATACAATAAAGCACTGGAATTTCAAAAACGACAATTTCCTGGCTCTCCAACAGAAAATATCTAAGGAAGACAATAAAATATTTTACATGGACACCAAGGAAATTAATTGGGCGTCGTACATAAAGGACTACATGCTGGGCGCGCGGCTGTTCTGTTGCCACGAAGACCCGTCCACTTTGCCGCAAGCGAGGAAACTCATGCAGAGGCTGTACATCTTGGACAAGTTCGTGCAGATATCGCTTCTCTTACTATGTGCTTACTTTGTCTACAATTATATTAATATCATATTCTCTAGAATTAATGTGTTATGA

>AyunFAR8
ATGGCAGTAGATACCGTGCGTGACCTCCAAAATCAGAAGCAAGGAGGTGACATAACGTACATGCATATGGTAGAACAAGAAGCACCATTAGGAGAGTCGCAGATACAGAAGCTGTTTGTCGGCGCCACGGTGCTGGTGACTGGTGGCACCGGGTTTCTGGGAAAACTACTCGTCGAGAAGCTTCTAAGATCATGCCACGGCTTAGAAAGAATATATCTTTTAGCGAGACCAAAGAAGAACAAAGAAATTATAAAAAGATTAGAAGAACAGTTCAATGACGTGCTCTACGATAGACTCCGGAAAGAGCAACCTGATTTCGTAGAAAAAGTCTCTATCATAGAAGGTGATATTGGACAATTGAATTTGGGGATGAGTGACGAAAGTAAAAAAAGACTTATCAATGAGGTGGAGATCATATTTCATGTAGCAGCTACAGTGAGATTTAATGAAGCCCTAAAAACGGCTGTTGAAGTCAACGTTAGAGGGACAAGAGAAATGCTCTTGCTGGCCAGATCTTGCACCAAGCTGAAAGCAATGGTTCATGTATCTACAGCTTACAGCAACTGCCCTCAAAACGAGATAGAGGAGAAGTTCTACGATTCGCAGCTGTCCGGGGACAAACTCATTGATTTAGTTGAAAACTTAGATGAAAAGATTATAAATAGAATAACTCCAGGGCTGATTGGCGACTACCCCAACACTTATACATACACTAAGCTGGCAGGCGAAGACATTGTGAGACAATACTCGAAAGGATTGCCCATAGCCATGTTCAGACCTGCTATAGTCATTGGAACAGCTAAAGAACCCATAACCGGATGGATCGACAACGTTTACGGACCGACTGGGGTGGTAGTGGGAGCGGCAGTAGGCCTACTTCACACGCTGAAGTGCTCCCCCAGTGCCGTAGCCGACCTCATCCCCGGCGACATGGTGGTGAACGGCTGCATCGCCACCGCCTGGAAGGTGGTGAAGGACTGCCCCTGCAACCACGAGGATGCGCCCCCCCCAGATCTGCCTCCACCTGTCTATAACTACGTGTCGTCAGTACAAAAACCTTTGACGTGGGATCGGTTCATGTACTACATCGAGCTGTATGGTCTCCAAGTGCCGACTTTGCAAGCAGTATGGTACTACAGTCTTGTCCTCACTCCCTCCAACTTCTACCACGGCCTCATCAGTTTCCTGATGCACTGGATACCGGCGTATATTATTGATACTATTGCGGTGGCTATTGGAAGGAAGCCGATGTTGAAGATGGCTTACACGAAAATCGAGAAGTTCTCCGAAGTGATAACCTACTTCGCGACGAGAGACTGGAAATTCCACAACGACAACTGCGTGAAGCTCTTCAACGAAATGTGTGACGCAGACAAAGAAATATTCGACTTCGATATATCAAATATCGATTGGGCTGAATATTATCATAATTTTATTCGAGGCATCCGAGTGTATTTGCTGAAGGACCCTATGGAGACGTTACCACAGGCGCGGAGGAAGTTCCAAATGTTTAAAATATATCATTACATTATAACAAGTGTATTAGTGTTTGTTTTGTTAAGAATAATTTGGTTTTTCTTACGATTGATGTTCTAA

>AyunFAR9
ATGGCCGCTGTAAGCATGGAGAAAGTCGACGGAATTTATAACAAAACACCTGTAGTGAAGAACAACTGTTACACCGAGAGCAACGACGTGTACATGCCCTTAACAAATAAGGCTGTGACGAATATCGATAAAATATCTATCGATAGTTGTATAAACATAAAAACGTGCGCGGAATGCATCAAAGACAACATCTACAACAGCTTAGATCAAAATATGAACCAATTGGAACGCTTGTCGGAAGTTCAAAAGTTTTATTACGGGAAAAACATCTTCATTACCGGCGCCACTGGTTTCCTTGGTAAGATTCTGGTGGAGAAACTGCTGCGCTGTTGTCCTGGAGTGGAGAACCTTTACTTACTGGTCCGACAGAAGAGAGGAAAGGACATTTACACGAGAATGGACGAAGTCTTCGAAGATCCTTTATTCCAAAAGCTGAAGGAAGAAGTACCAAAATTCAGACACAAGATTGTTCTTGTGCCGGGAGACTGCGAGACTGCTGGGCTGGGACTGAGCTCCAGCGACAAAATGATGCTGGCTGAGAAGGTGAACGTAATATTCCACTCGGCGGCAACAGTGAAATTCGATGAGCATTTAAGAGCAGCTCTTCAAACCAATGTCCGAGCACCGCTTCACCTGATCAGACTGGCGAGGGACTTCAAAGATCTATCAGCGTTCATGCACGTTTCAACTGCGTATTCGAACTCGCACCTGCCCCTGATAGAAGAGAAGTTCTACCCCTGCACAGCAGATTCCGAGCACATACATACCCTCATCGAGAAAATGACAGACACAGAAATTAACCAACTGCTGCCTAAGATCCTGGGACCTTGGCCGAACACTTACACGTTCACCAAAGCGTTGGCGGAGAAGGAGTTGGTGGAGAACGTCGGGAATGTGTCACTTGGTATATTCAGACCAGCGATTGTGACGTCGACATTTGAAGAGCCGTTGAGATGTTGGCTCGATAATATGTACGGGCCTACAGGTCTAGCAGTGGGTGGAGCGACGGGTATCCTTCGCACGGTGCAATGCAACGACTCGGTGACAGCAGACATCGTGCCGGTCGACTATGTGGTCAACTGCCTGATGGTTGCCGCCTACAGCGTGCACAATAGATACAAGAATAATAAACCCTTATCAAAACCTCCGATCTTCAACTACGTCAGCTCAGTGGAAAATCGGATAACGTGGCAGGAGTTTCAGAGCAAAAATCTGAAAAATATAGAAAAATCGCCTTTTTCTAATGCTGTCTGGTACGCATCGGTCACGCAAAATAGAACCTCAATTATGAATTGGATTTACATATTATTCTTGCATCTTCTTCCGGCAGCTTTGGTTGACTTATTGACTATATGTATAGGACGAAAGCCAAAGATGCTGAAGGTGTATCGGACAATCCACAAGTTTGCATCGGTTGTGTCTTACTTCACGACAAGAGAGATCAAATTTTGTAATGTGAAGACGAGGGAACTCTGGAACAAGACTTCGGCATTGGATAAACAGATATTCCCGTTCAGTATGGCGTCGATAGACTGGAATATCTACTTCGAGGAGTACATGTTAGGGATCAGAAGATATCTGTTCAAGGAGAGCGACGACACCATACCTCAGGCCAAGATCAAGTGGAAAAGATTATACTATCTGCATCAGATAGTAAGAGTGCTTTTCCATTTCCTGATGTTCTATGCTCTATGGTCGGTATTATCTATATTTTTTTAA

>AyunFAR10
ATGGCGCCCACAGTGCGTGACTTTTACTCGGGGAAGTCCATCTTGGTGACAGGAGCCACTGGTTTCGTCGGTAAAGTCCTGGTAGAGAAACTCTTGAGAAGCTGTACTGGGATAAAAACCATGTATTTATTGATGAGACCGAAGAAAGGCGTTTCTTCTGAAGACAGACTCAAGGAGCTGTGGAACAATAAGTTGTACGCGCTGCTGCGGGAGACGCAACCTAACGCCATCGACAAAATGAAGCTGGTGTCAGGCGACATTCTGCTGGACGACTTGGGGATCTCCAGCGACGACCGACACGAGCTGCAGAAGAATTGTAACATTGTGTTCCACAGTGCAGCCTGCGTCAGGTTTGATCAAAAACTGAAAGATGCTATAAATCAAAACACGCTGGCGTCGCAGCGCGTGCTCCACCTGGCGGAGACCATGACTCGCTTGGAGGCTTACGTCCACCTTTCGACGGCTTACTGCCACTGCAGCTTGCCGGAGCTAGAGGAGCAGCTGTACCCCACGCCCCACGACCACCACCGCATCATTGACATCGTGGATTGGATGGACGACGACATGCTACAATATTTAGAACCTAAGTTGATCGGAAGTGAACCCAATACTTATTCATACACGAAAGCTTTGACTGAAAATCTGGTTGCGGAATACGGAAGCAAATTCCCCATTGCCATAGCCCGACTCTCGATAGTAATCGCAGCATTGGATGAACCAATTCCAGGCTGGATAGATAACTTAAACGGCCCCACTGGAATCATTATAGCTAGCGCAAAAGGTGTGATAAGGACGATGCATTGTGAGCCGTCTTACGCTGCTGACGCATTGCCGGTAGATGTCGTTGCTAACGGTCTCATACTTATCGCGTACGCTACGGCGTTGGACAGACAACTTGAAACTCGAGTGTACAACGTCACGCTGTCTGGGGCTTTGAAGAATTCTTGGGCACAAATCATTGAATGCGGTGAAAAGTGGGTGAATGATTATCCACCGACGATGGCGCTGTGGTACCCTGGGGGCTCCATCAAGTCGTACTGGCTGTCGCACCAGATTTGTCTCGTCCTGTTCCATCTGATCCCTGCCTATTTTATAGACTTTCTACTTCTTTTGTGTGGACAGAAAACATTCATGGTCAAACTGCAGCATCGCATTACAAACGGTCTCAAAGTGCTCCAGTCGTACACCATCAAAGACTGGGTCTTTAAGAACTCTAATTACTGCGCGCTCCGCGAGAGGATCAGCGACCAAGAGAACAAAATATTCAAGACCGACGTTAGCGACGTGAAGATGGACCAATATTTAAAGAACTACGTGATGGGATCCAGAGAGTACTGCTGCAGAGATCCCCCCTCCACGCTGCCGCGCGCCAGGAAGCTACATAAAATACGCTATTTTGTTGATAAAATAACGAAACTTATTCTATTCGGATTGTTACTGTGGTTGCTCTACTCGAATACAGATGTCTTCACTTCATATGTTCAAATATTAGATTCAACGCTAAAGAGATGGTCACCGATTAATGAAGTTACAGCAGATGCAGTAGAAGAAATAATTGAATTATAA

>AyunFAR11
ATGGCGTCCACGTCATCGATAAGAGATTTCTTCAAAGGTAAAAGCGTCTTGGTGACGGGTGGAACAGGGTTTATGGGTAAAGTTCTTCTTGAGAAGCTCCTGTACTCGGTACCAGATGTGGGCAATGTCTACGTTTTGATGCGCCCGAAGAGAGGAAAATCAGTCAACCAAAGACTGGAGGACATGCAACGTTTGCCGCTTTTCGATCGCATTAAAAATGAAAGACCAAAGGTGTTGAAGAAACTGAAGCCCCTCCAAGGTGACGTGCTGTTCGAGGACTTGGGACTCTCGAGAGCTGACATAGACTCGTTATCTGAAGAGGTGACCGTGGTGTTCAACTTCGCAGCCACCTTGAGGTTGGAAGCCCCGCTTAAAGACAACGTCAACATGAACACTAGCGGGACACTACGGACGCTGAATGTTGCAAAGCAGCTGAAGAATTTACTGATCTTTGTTCACTTATCGACAGCCTTCTGTTACCCAGATTACGCAGTTCTAGGTGAACAGACACATGCTCCGCCTATGAAGCCACAAAATGTAATAAACCTAGTAGAGTGGTTAGATGAAAAGCAACTAAACCTACTGACGCCCTCACTTCTGGGTCTCCATCCAAACTGCTACACGTTCTCTAAGAGATTGACTGAAAGTCTTGTAGAAGAAGAGTTTAAAAATATTCCAGCAGTCATAGTCAGGCCCAGTATCGTGTGCCCAGCACTATCAGAGCCGCTGCCTGGATGGGTGGACAACCTGAACGGCCCGGTGGGACTGATGCTCGGGGCTGGGAAGGGCGTCATCCGCACCATGCTGTGCGACGGCAGCCTCGACGCCCAAGTCATCCCCGTGGACACCGCCATTAACGCTGTTTTAGCTATAGCTATGTTAGAGGGAAACAGGAAAGAAAAAACTGAAGTAATCCCAGTGTACAACGCGAACATCGGTCACCAGAAACCCACGAGCTGGGGCGAGGTGCTCAAAGTTGGTAAAGATTACGGCAGGAAGAATCCGTTGGCGTGGCCGCTGTGGTACCCTAACGGGGACATCACTAGTAACCAAACATTGCATGAATTTCGCCGGATTTTTTACCACCTCCTGCCGGCGTTTTGCATTGACTTTCTTCTGGTCATATTGGGCCAAAAAAAATTTATGTCTCGAATACAAGACAGAATTAGCCAAGGTCTGCAGGTATTACAGTTCTTTACTATGCGTGCTTGGTCTTTCTCTTGTCCAAACTTCGACGGTATACAAGGGCAGCTGTCACCGGAGGAGCAGATCATATTCAACACTGACCTCACCCATGTAGACCGCAAAGATTACATGGAAAAATGTGTTGAAGGCGGGAGAGTGTATTGCTTAAAAGAAGATAGGAATATGGTGCCTTATAACAGATTCTACCACAATGTGCTGTTCGTCCTGGATTGCGGATTAAAATTATTGTTTTGGCTATTTATACTGTCGTTAGTGGTATCGTGGGTGACCCCTTTGAAAGACGTGCTCGCATCGGGAGGACCTGTGGTGCAATACTTACCATTTGTTGGATCGGCCGTATTTCAATAA

>AyunFAR12
ATGGCCTCTTTAAAGATTGAAAATCCGTTTTTACCAGTACCAGAGTTTTACTCTGGGAAATCCGTGTTTGTAACTGGAGGTACAGGCTTTCTGGGAAAAGTTTTCATAGAAAAATTGCTTTATGCGTGTCCGGATATAAATAACATTTACGTTTTAATTCGTGATAAAAAAAATGTAAATGCTGAAAAAAGACTTTTGAAGCTAATTGCTAACGATCTTTTTAATAGGATAAAGGAAAATAGACCAGAAGCTCTGAACAAAATCATTCCTATCGTGGGTGATATAACAGCGACTAATTTAGGTATAACGCTAGAAGATGAACAAGTTCTTATAGAGAAGATATCTGTCGTATACCATTCCGCAGCAACAATTAAATTTAATGAACCTCTTAGTACTGCCCTAAAAATTAATGTAGAGGGAACAATCAAGGTGCTTAATTTATGTCGACGTATGAAAAATATTCAGGCCTTCGTCCACATATCAACAGCCTATTCAAACACAGACAGGGCTACCGTCGAAGAGATAATATACTCCCCTCCTGCTAAGCTCGAAGACGTTTATCGTTTCTTAGAAGTACACGGTGATGATGAAGAACAAACCGTAATTCTCTTGAATGGAAGACCAAACACGTATGCTTTCACCAAAGCATTAGCCGAAGCATACGTAGCTGAAAATCACTATAACGTACCAACAGTTATAATTAGACCATCTATAGTAACAGCAACAAAATCAGAACCAATTAGTGGTTGGTTGGAAAATTGGGTTGGAGCTACGGGGTTGATAAGCGCTGTTTCGAACGGCTTAGTGCGTGTTATCACTGGACATGACAACAACAATATTGACTTAATCCCCGTTGATTATGTTTCCAACCTCGTCATTGTTGCAGCTACCCGGTGTATGAGAAACCAACTATATGTGTACAATTCCTGTACTAGTTATTCTAATCCAATCACATTGAGGAAACTGTTCAGGTACATCATTCAACCAGATCCAGCATCGAGTTTATATGATGCATTACAATACCTGGTCATTGTATTCACACGTTGCAAATGGGTTTACTACGTCATAACATTTATATTTGAGACCATACCTGCTTATGTTATTGATATTTGCTTAAGATTCAGCAAGAGACGCCCAAGGTATGTAAAGTTACAACAACAACTGCTGATACTCCGTCAAGCTCTGGAATACTTCACAGCGCGCACGTGGGATCTGCGCTCGGAGCACACGCAGGCGCTAGCCGCGTCTCTCTCGCGAGCCGATAGTCAGCTGTTCCCCTTCGATCCCAGAGACATCGTTTGGCACGAATACATATCTACCTATTGTTCTGGAATAAATCGATTCTTGATCAAGGGAACTTCTAATAAACGCATATAA

>AyunFAR13
ATGGAATTAGAGATGGCTATGAATCAGCAGATCCCAGAACCTACGAAAGAAGATAATATATCGCACATAAATATGATAGATGAAGAAGCGTCATTAGGAGAGTCAGAGATACAGAAGCTATTTAACGGTGCAACGGTGCTGGTGACTGGTGGTACTGGATTTTTGGGAAAACAGCTAATTGAAAAACTTCTAAGATCATGTAATGGTTTACGAAAGATATATATTTTAGCAAGATCAAAGAAAAATAAAGATCCCGCTCAAAGATTGGAAGAACAATTCAGAGATGTGCTTTATAACAAATTAAAGAAACAACAGCCTGAGTATAGGAAAAAAGTTGTGATAATTGAAGGTGATGTCGGTAAAATTGATTTGGGGATCAGTGAAGAGAATAGAAAGACGTTGATCAATGAGGTGAATTTTATATTTCACTCAGCAGCAATTGTAAGTTTCGATATGTCACTAAAAACAGCTGTAGAAATAAATGTGAGGGGTACCAGAGAGATGCTGCTGCTCGCTAAGGCATGCACCAATCTGGAAGCAGTGGTGCATATATCCACAGCTTATAGTAACTGTCCCAAAAAGGAAATTCACGAGAAATTCTACGATAGAAAACTATCAGGGGACAAGTTGATCGAATTAGTAGCAAATTTAGATGACGAGATGATAAAAAAAATTATACCAAACCTTCTAGGTGACTATCCAAACACGTACGCATACTCCAAGTCTGCAGGAGAAGATATTGTCAGACAGTATTCCAAGGGTCTGCCTGTAGCAGTGTGCAGACCATCTATGGTGGTCTGTACAGCAAAAGATCCTATTCCTGGCTGGATCGACAATATTAACGGACCATCTGGGGTATTGATAGGATCTGGCCTGGGAATACTTCATGTAATAAACTGTGACCCAAATATTACCGTGGATTTGATTCCTGTAGATATGGCAGTGAATTGTTGTATTGCCGCTGCCTGGAAAGTTGCTAAAGATAATGTTAACGCTAACAATAATGAAGGCAACGGACCACTAGAATTACCACCACGTATTTATAATATTGTATCGTCAGCGCGTAATCGTGTGAGATGGGTTGAACTCCAGAAGATGTTTTTTAAAAAAATCTCTACTTACGCTTCAACACGAGCACTATGGTACCCGTTTGTTGTACTTACTCGCTCAGTCCCGCTATTTACAACACTAAATGTTTTTCTGCATTGGATACCGGCGTACATTCTAGATGGAATTGCAGTACTTACTGGAAAAAAGCCTATGTTGAAAAAGATATACTCCAAAATCGGCAAGTTCATGGAAGTTATTATATATTTCATGACAAATGAATGGAAATTTCATGATGAAAATTGCTTAAGGCTGTACAAAGAGATGTGTGATGCAGACAAACAAATATTCGAATTCGATATCACGAGTTTGGATTGGGACGAGTTCACTAATATATTCTGTCTTGGACTCAGGGTTCACATTGCAAAAGATTCCCTAGATACTTTATCGTTAGGTCAAAAGAAATATCGAATCTTTCAAGTAGCCCATTATCTTATTTGTGCTACATCGGTATTAGCCTTACTAAGACTAATACGGTTTATTGTTCGGTTTTTATTCTAA

>AyunFAR14
ATGGATACGAATCTCTCAGCAAGTGACAAAGATAAAATCATGGAGAATAATGGTAACGATCCATCGTTACCAAATTTCAACAATAATGGGACTGACCAAGTGGATTCCGTCGTGGATTTCTTCCAAGAATCCGTAATATTAGTAACCGGGGGAACAGGATTCGTGGGGAAGACGTTGTTGGAGAAACTCCTCAGAAGTTGTTCAGGAATCCAGACAATATACGTCTTGATGAGACCGAAACGTGGTCTCTCCGTTGACCAAAGGTATAAGGAACTGCTGAAAAATCAGGTGTTCGATAGGATCCGTGCCCGCTGGCCAGAAAGGCTTGCTAAACTCTATCCAATACCTGGTGATGTGTCGGCACCAAACCTTGGCGTCAGTGCGGACCACCAAGTTCTCCTGAAGACAGTGACAACTGTCTTCCACTCGGCCGCTACTGTGAAGTTCAGCGAACCACTTCACGCGGCAACGACTTTGAATGTACAAGGAACGGCATCGTTACTCAAACTAGCCAGTGACATGCCTGTCCTGAAGGCACTGGTCCACGTGTCCACAGCATACAGCAACGCCCCCAGATCCTACATCGAGGAGAAAGTATATCCGCCTCCGTACGATCCTGACAGCATCGTCAGATGCGCCAAGATGCTGCCCCCTGAGACCGTGGAAATTATTGCAGCGAGTTTGCAGGGCGACCATCCGAACACGTACACCTTGACCAAAGCTCTGGCCGAGTCGATAGTGTTCAGTCACACGAATCTGCCCGTCTGCATCGTGAGGCCCTCTATAGTGACCGCCGCGCTGCTGGAGCCGTTCCCGGGGTGGATCGACAACGTGTACGGCGTGACCGGTATAATCATGGAAATATCACGGGGCACGTACCGGTCGGGGTACTGCCGGGAGCGGTACACCGTCGACCTGGTGCCCGTCGACCTGGTCGTCAACAGCTGCATCCTGGCTGCCTGGAGACAAGGATCGAAGCAACCCGGCCATTGTCCTGTGTACAACGTCACCTCTGGATCCATCAACCCGCTGCAGTGGGGACAGTTCACCAGGCTGTGCGTGAAATGTGCCAGGGAAAATCCTACCAAATATGTGATGTGGTACCCCAACTTCTCCTTCACCGAGTCCAGATTGATGAACACGTTCTGGGAGATCTTCTGCCACTTCTTACCGGCCTTCATGTACGACATTCTACTTAGAGCTCAGGGAAGAAAGGCTATAATGATGAAGTTGGCGCGTCGTTTCAAAATGGCGGCGGCAACTGGCGAGTACTTCGCCAACCACGAGTGGGAGTTCGGTATCTCCGAGCTGAAGGCCCTGCACTCGGAAGCCAACGACACGAAAGACTGCAGCCTGTTCGTGCACTGGCCCGGACACTTCGACTGGGAGGCCTACGTCGGGACCTACATGATGGGCATCAGGAGATACATATTGAAGGACACAGCGGAATCTTTGCCGAGTGCCAGGAACAAATTAAAAAGATTGTACTGGGTACATAGAATATGCCAAGCTGCGACCGGCTACTACATCTTCAGGATATTGGCTGGCAGGTTGCGATAG

>AyunFAR15
ATGGCGTGGAACGGTGGCCATCTTGAGATGGGGACCGAGTATATGCCTGTTGCGGAGTTTTACGCTGACAAATCTGTGTTTGTGACTGGGGGCACTGGATTCATGGGGAAGGTCCTGGTTGAAAAATTGTTACGAAGCTGTCCCAAGATAAAGAATATCTACCTTCTAATGCGACCGAAGCGCGGACAAGATGTCGCGTCACGTCTCACCGAGCTCACTCAGTCACCGTTGTTTGAAACATTACGGAAAGCGCGGCCTCAAGAGTTGAACAAGATCGTACCTATCATGGGGGATATCACGGAACCTGAACTGGGGATCAGCGCTGCAGACCAAGCCATGCTGTGTCAAAAGATTTCTGTAGTTTTCCATTCAGCTGCGACTGTAAAGTTTGATGAAAAGCTGAAGTTGTCGGTGACCATCAATATGTTGGGGACGAAGCAGTTAGTCCAGCTTTGTCACCGTATGCTTGGTTTAGAGGCGCTGGTACATGTATCGACGGCTTACTGCAACTGTGAGAGGGAACGTGTTGAAGAGTGCGTGTACGCTCCACCAGCGCTCCCAGAACACGTAGTGACTCTGGTGCAGACCCTGCCAGATGACCTGGTCGATAGAATCACGCCTGACTTAGTTGGGGACAGGCCTAATACTTATACATTCACTAAGGCGTTAGCTGAAGATATGCTCATTAAGGAGTGCGGAAACCTCCCTGTCGCTATCGTGCGTCCATCGATCGTTCTCTCGTCCCTCCGCGAGCCGGTCAAGGGTTGGGTGGACAATTGGAATGGACCCAACGGGATTATTGCTGCGGTGGGCAAAGGCATCTTTCGCTCCATGCTGGGCACAGGGGGCCGGGTCGCTGACCTGGTGCCTGTGGATACTGTCATCAATCTGATGATTGTATGCGCGTGGAGAACTCATTTCAGACGAGGTGAAAGTGTAGTGGTGTACAACTGCTGTACTGGACAACAGAACCCCATCACGTGGCAGCGATTTGTTAAAACTGGGTTCAAATATATGAGAAAACATCCATTCAGCGAGGTATTGTGGTACCCTGGAGGCGATATAACGACCAACCGATTGAAACACAGCGTGTTGACGACACTCCAACATCGTACGCCGGCCTTCGTAATGGACCTCGTCGCGAGATCATTGGGAAACAAGCCAGTAATGGTCAAAGTCCAAAACAAACTTGAAAAAGCAGCGACTTGTCTCGAATACTTCACTACTCGCCAGTGGTCTTTCGCCGATGACAACGTGCAAGCTCTCTGCGGCAATCTCTCGACAGAAGACCTTAAAACTTTTGACTTTAACGTTAAAAACATAGATTGGGACGCATACATCGAGTCGTACGTACTTGGGATTAGAAGGTTCCTGTTCAAAGAGAGTCCTGATACACTGCCTAAGTCAAGAAAGCTGCTTCGTAGGTTACACATTCTGCATGTGTTCACCCAAGTCGCCGCTGTGTTCTTCCTCTGGAGATTTCTGTTTTCCCGCTCAAACGCGTTGCGCAACGTGTGGCGACGCGTCCTAGAGCTGTTAACGCGTGCCGCTAGACTCCTCGCCATCGCCTGA

>AyunFAR16
ATGGGTTTCCTTGAAGACAGAGACTTCGGTGACGCCCCGACCATCCCGGAGTACTACGAAGGGAAAACCATATTTATAACCGGAGGGTCTGGTTTCATGGGGAAAGTATTGATTGAAAAGCTGCTGTATTCGTGTCCCGGGTTAAATAAAATTTACCTGCTTTTAAGAGAAAAAAAGGATGTCGAGTCGCATGATAGACTCGATGGAATTTATTCCTCACCGTGTTTCGATCGTCTGCGAATGGAGAAACCGCGTATATTCAAAGAAAAAGTGTTCGCGGTCGCCGGAGACGTCACCAACATAGGACTTGGTCTTTCTGCAGAAGTACGACAACATTTAGTGGATCAAGTCAATATTATCTTTCACGTGGCGGCCAGCGTGAGGTTTGACGACTCCTTGCAGTACGCTACCAAGTTGAATCTACGAGGAACTAGAGAGCTGGTTGCTTTAGCTAAAGATATGAAGGAGTTGTCGTCTCTTGTCCACGTATCGACTTCTTATGGTAATACAAACCATAAGATTATTGAAGAATCCGTCTACCCTCCTCATGCGGATTGGAGGGACACCATCGACATCTGCGAGAGCTGCGACGAGCACACCCTCCAAGTTTTGACATCTAAGTACTTAGGCGACATACCAAATACTTACACGTTTACTAAACAACTTGCCGAGCAAGTGGTCTACGAGCAGCGAGGACACTTGCCGGCCATTATTATCAGACCTTCTATAGTCATATCAAGCGTGTCAGAACCACAACCTGGGTGGATTGAAAACTTTAATGGACCCGTGGGACTCTTCGTGGCCGCTGGAATGGGTATAAATCGTAGTATATATACGGATCCTGACCTAGCAGCTGATTACATGCCTGTTGATTTATCAATCAAGCATATTATAAGCGGAGCATGGATTAGAGGAATCAAGAAATTGGAAAATACTGACGACATTCCAGTCTACAACTGTTGTGCGAACAAACTGAACACGGTCAAAATAGGAGAGACGATAGATATAGGCTGGGGTATTTTACACAAGTATCCATTGGAGGGATCGATTTGGGCGCCTGGAGGAGCCATCACTACGAACAAAAGCATTCATTATTTTAATGTCCTTCTATTTCATCTCCTCCCTGCAATTTTGGTTGACACAATCCTATGGTTGATTGGACAAAAACCGAGGTTGATTAAAATTCAAAGACGCATATTCATGGCTACCTTGGCTTTAGGATATTTTATTACAAACCAATGGACGTTCTGTAATGACAACTTTGTTTCGCTCCGTTCTTGTATAAAAAAAGAGGATGAACAACAATTCTACTACGATGTTGAGGGTGTTGTGCCTGAATCTTTCTTTACGAATAGTATCATTGGTGCTAGAAAATATTTGTTAAAGCAAAAGGACGAAACTATCCCTAAAGCCAGAGCACATTACAGAAGGTTGGTGGTTCTCGACTACGCGTTGAAGATTCTCTTCTGTGGTTTCCTTATTTGGAAGATAATTAAATTAAGTTATGTAAAAAACACTTTTTTACTTATTCATGATTCAATTACTTTGTAA

>AyunFAR17
ATGGCAACGACTGAACAGGTCTTAAAGCTAAATCACGGCGATATTACATACATGGATATGATAGATAAAGATACTTCATTAGGAGAGTCTCAAATACAAAGAGTGTTTGTCGGTGCCACAGTGCTGGTGACTGGTGGCACTGGCTTTTTGGGAAAACTGCTGATTGAGAAACTTCTAAGATCGTGTAAAGATATAAAAAAGATATATGTTTTAGCAAGAGCAAAAAAAAACAAGGATCCTGTCACAAGATTACAGGAGCAATTCAATGATGTTCTATATGACAAATTAAGACAACAGCAGCCAGAGTTTGTGGAAAAAATAACTTTAGTCGAGGGAGATGTAGGTAAACTGAGTCTCGGCTTAAGTGATGATGATATGAAAACGTTGAGAAACGAGGTGAACATAATATTTCATGGGGCAGCAACAGTAAGGTTCAATGAACCTCTGAAAACAGCTGTTGAAATAAACGTAAGGGGCACTAAAGAGATGCTCCTGCTAGCCAAATCATGCACTAAGTTACAGGCATTGGTGCACATCTCTACAGCTTACAGTAACTGTATAAATAAAGAAGTAGCAGAGGAATTCTACGAACTGCGACTATCTGGAGACAAGCTGATACAATTAATAGAGAACTTTGACGAGGACTTCATTGATAAAATAACACCAGAACTACTACAAGATTATCCAAACACTTATACATTTTCTAAATTGGCGGGGGAAGACATAGTGAAGCAATATTCAAAACAACTGCCAGTTGCAGTGTGCAGACCATCAATGGTCATTAGTACGGCCGAAGAACCATTAGCAGGTTGGACCGACAACTCTTATGGAGCTATAGGGGCAACATTAGGGGGAAGTTTGGGCATTTTGCACACTTTTCATTGCAACTCCAGTGCGGTGGCAGATATAATTCCTGGTGATAAAGTGGTGAACTGCTGCGTCGCTACAGCTTGGAAGTTAGTGATGGATTGGCGCAGCAGCCACGACGCCACAACACCCCCGGTTTATAATATCGTGTCATCGGCACAAAACCCAATCATTTGGAATCGCTTCATGAAAAATACAAAGAAAGTGATTAGAAAAATTCCCACTTCAAATGCAATGTGGTACCCGTTTATTTTCTTAATACCGTCCCAAGTATTGAATTGCGTGGTAACATATTTATTGCATTGGATACCAGCATACATAGTAGATGGGTTGGCCGTTCTGGTTGGGAAGAAGCCTATGTTAAAAATGGTATACAAAAAAATAGAGAAATTCTCCGAAGTGCTGACATATTTTTCAACAAGGGAATGGAAATTCAAAGATGACAATACCGTTAGACTATTCCGCGACATGTGTGAAGCTGATAAACAAATATTTAATTTTGACATTACTAATTTGGATTGGGAGAAGTATATAAATGATTTCATCTACGGTTTGAGAGTATATTTGCTTAAAGACCCAATGGAGACAGTTCCGCAAGCGCGAAGGAAAATGAAGATGTTTCTAATATGTCAATATTTACTGTTAGTCGTCATAGCACTTTGTGTATTAAGACTTACGTTGGTAGTTTTGCATTTCGTATTCTGA

>AyunFAR18
ATGAGCAGTGGAACAACAATGAGTTGGAAATGCGGCCACGGTGACATGGAAAGCGAATATATGCCTGTTGCAGAGTTTTATGCAGACAAGTCTGTTTTCATCACAGGTGGCACTGGGTTTTTAGGGAAAGTGTTAGTGGAGAAGTTGCTACGAAGCTGTCCAAAATTAAAAAATATCTATTTACTCATTCGACCGAAACGTGGACAAGATATGGCGTCTCGACTCAGCGAGCTCACTCAGGCACCGTTATTTGACAAATTAAAAAAAGAACGGCCACAGGAATTAAACAAAATTATGCCCATAATGGGGGACATTGCTGAGCCCGACATGGGAATCAGTATCGCAGACCAGGCCATTCTGTGTCAAAAGGTATCTGTTGTTTTCCATTCTGCTGCTACTGTAAAATTTGATGAGAAACTGAAGGTGTCGGTTACCATCAATATGCTGGGCACGAAGCAGCTGGTCCAGCTCTGCCATCGCATGATAGGGTTAGAGGTTCTCGTATACGTATCGACGGCATATTGCAACTGCGACAAGGAACGAATTGAGGAGTGCGTGTATGTTCAACCAGCGAAACCGGAACACGTGATAGCTCTGGTGCAGACCCTGCCCGATGATCTCATCGATAGAATCACGCCAGCATTATTAGGTGACAAGCCAAACACTTACACATTCACAAAAGCGTTAACAGAAGACTTGCTTATAAAAGAGTGTAAAAACTTGCCCCTGGCAATCGTGCGACCTTCTATTGTCCTGTCGTCTGCCAAAGAACCAGTTGAAGGTTGGCTGGACAACTGGAACGGGCCTAGTGGCCTCGTTGTGGCGGCGAGTAAGGGCATCATTCGTACAATGGTGGTCACTAAGCATCAGGTCGCTGATTTTGTGCCAGTCGATACTGTCACCAATCTGATGATTGCGAGCGCGTGGAGAATGCACAACAATCGAGGTGACAGTGTAGTGGTATATAACTGCTGCACTGGTCAGCAGAACCCCATCACGTGGCAGCAATTTCTTAATATTGCGCGCAAATGCGTCATGAAAAATCCGTTAAGTGAAATGTTTTGGTATCCTGGAGGGGATCTAACTACGAGTAAACTTAAAAACAGTATATTGTCTACATTCCAGCATCGTATCCCTGCCTTCACCATAGACTTTATAGCCACATTAATAGGCAAAAAGCCAAAAATGGTCAAACTTCAAGGAAGGCTGGAGAAAGCAGTGGCCTGCTTTGAATATTTTAGTGCTCGACAGTGGTCTTTTCCTGATGATAACGTGCAAACATTATGCTGCTCTCTCTCGGCAGAAGACCGTATAACCTTCGACTTCAATGTTAGGAATATAAACTGGAATACTTACGTTGAGTCTTACATTCTCGGAATTCGCAAGTTTTTGGTCAAAGAAAACCCTGATACCCTTCTTCAATCCAGGAAACTGCTTTTTAGATTATACATATTACATACGATGACTCAAGTAACCGCAGTGATTTTGGTATGGAGAATAATTTTCTTTCATTTTAAACCAGCACAAAACCTTTGGCGTATTGTTTTGGAGTTATTCAAACATACCACCAGATTTGTACCTTTGTAA

>AyunFAR19
ATGGACAGAAATGAAAATTTCTCTGTGTCTGACTTCTATTCTAGGAGATCTGTTTTTATAACTGGAGGAACTGGCTTTCTTGGAAAGGTTATTATTGAAAAACTGTTATACAGTTGTCCAGGAATTGATAAAATTTATGTATTAACTCGCCCCAAAAACAATATATCAGCCCAAGAGAGAATACAAAAGTTTCTTGATAGTCCGCTTTTTGTAAGGGTAAAGGAAAAATTTCCTCAAAGATTAAAAAAGGTAGTCCACGTAGAGGGTGAACTTACTGAACCTAACCTCGGAATTAAATGCGAAAATGAACAGAATCTATTGGACAAGGTAACTGTCGTGTATCATTGCGCAGCGACTATTAAATTTAATGAACCCTTAAGCAGGGCATTAAAAATCAATTTGGAAGGAACAGTGAAGGTATTGGATCTCAGTCGGCGAATGAAAAATATTCAGGCTTTCGTATATGTATCAACGGCGTATACGAACACAGACAGGGCTACCGTCGAGGAGGTCATGTACCCCCCGCCTGCTGCACTCGAAGACGTTTACAAGTTTTTAAAAATACATGGAGATGATGAAGAACAAACCGCAGTTCTGTTGAATGGTCGACCAAATACGTATGCTTTCACAAAAGCTCTAACAGAAGCGTACGTTTCTGAGAATCACGGTGATGTACCAACAGTCATTGTGAGGCCTTCAATAGTAACAGCAACTAATCTGGAGCCTGTACATGGTTGGGTTGATAGTTGGGTTGGATCCACAGGACTGACAAGTGCCATTTCTAAGGGCTTAATTCGTGTAATTATTAGTTCTGATAAAAACACTATAGATTTGATACCAGTCGATTATGTTTCGAATCTCAGCATAGTAGCAGCTACTAAATGTAATAAAAACAAAATCCTTGTTTACAATTGCTGCACGAGTAACGCAAATCCTTTGACAATGAGGACTTTAGTACAGTTTATTGTTAATCCAGACCCAAATCAGAGCTATTGCGACTTAATACGTAACCAGATAACAATAGTGTTTACTCAATATAAATGGATATTTAACACCATTACGTGCATATTTGAAATAGTACCTGCTCATGTTATGGATATATTGATGATCATTACAAAACAATTTACAAGGTATGTAAAGTTACAACGTCAACTGCTGATACTACGTCAAGCTCTGGAATACTTCACAGCGCGCACGTGGGATCTGCGCTCGGAGCACACGCAGGCGCTAGCCGCGTCTCTCTCGCGAGCCGATAGTCAGCTGTTCCCCTTCGATCCCAGAGACATCGTTTGGCACGAATACATATCTACCTATTGTTCTGGAATAAATCGATTCTTGATCAAGGGAACTTCTAATAAACGCATATAA

>AyunFAR20
ATACAGAAGCTGTTTGTTGGCGCCACGGTGCTCGTGACTGGTGGCACTGGCTTTATAGGGAAACTGCTGATTGAGAAGCTTCTACGATCGTGTGATGGTTTAAAAAAAATTTACCTTCTAACAAGACCAAAGAAAAATAAAACTCCAACTCAACGATTGACAGAACAATTCAGTGACGTGCTTTACAGCAAATTGAAACGAGAACAGCCCAATTTCATCGAAAAAATAACTTTAGTTGAAGGAGATATCGGTAAACTGGGTCTTGGAATAAGCGAAATAGACAGAATAATGCTTGCTAATGAGGTAGAGATAATATTTCATGGAGCAGCCACAGTAAAATTCATTGAACCTTTGAAAAAGGCTGTAGAAATAAACGTGCGGGGTACCAGAGAAATGCTTCTACTGGCCAGAGAGTGCACTAAGCTGAAGGCAATGGTACATGTATCCACAGCTTACAGTAATTGTACGAAAAATGAAATAGATGAAAAATTTTATGATAGAAATGTGTCTGGTGGTAAATTGATTGATTTAGTTGAAAACATAGATGAAGAAATGATCGACAAAATCACACCAGAACTCCTGGGTGATTATCCAAACACATACACATACTCCAAGTCTGCAGGTGAAGACATCGTAAGAGAGTACTCCAAAGGTCTACCTATTGCGGTGTGCAGACCATCTATGGTTCTTGGTACGGCGACCGAACCTATTTGTGGCTGGATCGATAATATCAATGGACCAACTGGGATTATAGTTGGTGGAGGTTTAGGCGTCCTACACGTTTTGTATTCTACACGTAGCAGAGTTATTGATGTGGTACCCGGAGACATGGTAGTGAATTGTTGCATTGCTGCTGCCTGGAAGGTGGCGAAGGACAATCTTACCAATAATGAAGACGCGCTTCTACCAAAATTACCACCCCCAATTTATAATAACACATCAGGATCGCGAAACCCTTTAACAATGGGTGAAATTTCCATATACATACATACAAATGGTCCAAATTTTGCATCTGTGAAAGGAATGTGGCACCCGTTTTTGATACTGACAACATCTAAGTTTTTGCACGCACTAATAAGTATTCTGATGCATTGGATTCCAGCGTATATTCTAGATGGATTGGCAGTACTTGTCAGAAGAAAGCCTATGCTG

>AyunFAR21
CAGATACAGAAGCTGTTTGTGGGTGCCTCGGTGTTTGTGACTGGTGGCACTGGGTTTTTGGGAAAATTGTTGGTCGAGAAGCTATTAAGATCGTGTCATGGTTTGCAAAAGATATATCTTTTAGTGAGACCGAAGAGAAATAAAGATCCCGCTCAAAGGTTGGAAGAACAGTTTGAGGACGTGCTTTACGACAGACTGAAAAAAGAACAACCAAACTTTATGAAAAAGGTTGCCATTGTCGAAGGTGATATCAGTTTACCAAATTTAGGAATCAGCGACCAAGATAGGCAAAGATTAATCAATGAGGTGGGGATAATATTTAATTCTGCAGCTACTGTTAAATTGAACCAAACTTTGAAGGCAATTATAGAAATAAACACAAGAAGCACCCGAGATTTGCTTCTGCTGGCCAGAGCGTGCACTAAACTGAAAGCATTGGTGCATGTGTCTACGGCTTACTGTCATTGTTTAAATAAAGAAATTAAAGAAAAGTTCTATGATATGAATTTGGCAGGAGATAAACTGATTGATTTAGTTCAAAGTTTAGATGAGAAGGTTCTGCTCGAAATAACACCACATTTAATTCGTGGTCTTCCAAATACATACCTATATTCCAAGTGGGCAAGTGAAGATATAATCAGAAACTACTCAACAGGCCTACCTGTCGTAATTTGCAGACCATCAATGGTAGTTGCTACAGCAAAGGAGCCAATAGCTGGTTGGATCGACAATTTATACGGACCAATAGGGATACTCGTGGGTGCTGGCATGGGAGTACTACACTCACTAAAATGTAATTCCGACATGGTGGCGGACATAATTCCTGGAGATCTAGTGGTGAACAACTTCATCTCCGCAGCTTGGAAGGTGGCCAAGGACCACGATACCAACCAAGCAGATTCACCACCACTAATTTACAACAACGTGTCGTCAATGCAAAACCCTATAACATGGAAACGCTACATGAATTATTCGGAGACGTTTGGTCTCGAAATACCATTGGCCAATGCGATTTGGTGTTATTCTCTAGTCCTGACAACATCGAACCTGTTAGACAGATTTATATGGGCGGTGATGCATTGGATCCCAGCTTATATTTTAGATGCAATCGCAGTTACTTTTGGAAAAAAGCCGCAATTAAAAACAGTTTATAGGAATATAAGTAAATTCTCTGGAGTTATAGAATTCTTTGCAACGAATGAATGGAAATTTTACGATGACAACTCTATCAAACTGTTGAGCGAAATGTGTGAAGCAGACAAACAAATTTTTGACTTCGATGTAGGAAGATTGGATTGGGTTTCCTATCATTATACTTTACTTCGCGGTCTCAGAGTATATATGATGAAAGAACCATTAGATACTGTACCGAAAGGTAGAAGAAAGGCCGCAATATTCAAATTTTTTCATAATTTTTTACTTATGATCTTTGTTTTTAGTATTTTAGTATTAATTGGGATTGCTTTATGTTTTATTTCAAAATTTTACTAA

>AyunFAR22
GGCGCGCGAGTATTAATTGAGAAGTTGCTGTACAGTTGTCCTAATATTGACAAAATTTATGTCTTAACACGCATGAAGAACAATATGACAGCTCATCAGAGATTCGAAAAATATTTTGAAACTCCGCTTTTCGAGCGACTACGAAACGAAAGACCTCAAGACCTAAACAAAGTTATACCTATACAGGGGGATGTGACGCATGAAGATCTTGGTCTCTCAAAAGAGCATAAATCGAAATTGCTTGAAGATGTGTCAGTAGTAGTGAATGCCTCAGCTAAAATAGATTTTACAGATCAATTAGAATTATCTATGACGTATAATTACGAAGGTCCCATAAAAGTAATAAATTTGTGTCGACAAATGAAAAATTTAAATGTATTTGTTCACATATCAACTGCATACTGTAATTGCGACAAACAAGTAATAGAAGAAAAAATTTATACTCCTCCAGCGAATGTTACTGATGTTCATAAATATTTGAAAACATATGGCAATGATAAAAAACATCTGAGCAAAATTCTGAATGGACAGCCATTCACATACTCATTCGCTAAAGCGATGTTGGAAAATTACTTAAAAGAAAAGCCGATTGAAAATGTAAATATGTTTATTATAAGACCATCAACAGTCATAGCCAAGGCAGAGGAGCCTTGTGCAGGTTGGGTCGATGATTGGCAGGGAATATCTCTTGTAACTTACGGAGTAACAGCTGGCTGGATGAGGTTTATGCATGGAAATAACAAAAACGTCATTGATTTTATTCCTGTTGATTATGTGGCAAATCTTATAACAGTGGTTCCAACTACAGCTAATAAAACCAACGACACTAAGTTGTCAGTCTACAACTGCACTTCCAGTTCATGCAATGGGGTAACCATCCAGTCAACTACGTCGATAATTCTTTCTGAAGCTAAAAGACAAGGTTTTGTTGAATTGCCGTTTCCAATGTTGATGACGCTTAATTCCAAGATGTTAGTTGATGTTTTAACTTACTGTCAAATAGTACCTGCTTATGTATTTGATTTATTCAGAAAAATACGGGGAAAGCGACCAAAGTATGTCAAGGTTTTCAAACTCTTCAATCATACTCGCAATGTAATGGAGTATTTTGTTAAAAATTCATGGGAAATCAAATCGGATAATTCAAGAGAATTGTACAGAACACTCACACCGGCACAACAAAAACGATATCCGTTCGACGCAGCATTGATCAAGTGGGAAAATTATTTACCAACATATTTTAAC

>AyunFAR23
GCAATGGTGTACATATCTACTGCTTATAGTAATTGTGTTAACAGTGAAATAGAAGAAAGATTTTACGATAGAAAAATATCTGGCGATAGCCTAATTGATTTGGTAGAACGGGTCGATGAAGAAATAATCAACAAAATTACACCAGAAATTCTTGGCGAATACCAAAACACTTACATTTATTCCAAGTCCGCAGCTGAAGATATCGTAAGAAAGCACTCAAAAGGTCTCCCTGTGGCGGTGTGCAGACCCTCTTTAGTGGTTGCCACAGCTAACGAGCCTGTTCCTGGCTGGATTGATAATATCAATGGACCATCTGGGATCGTAGTGGGAGCTGCTTTGGGC

>AyunFAR24
CTGGTGCAGACCCTGCCAGATGATCTGGTCGATAGAATCACACCTGACTTAATTGGTGATAGGCCTAATACTTATACATTCACAAAGGCGTTGGCTGAGGATATTGTCGTGAAAGAGTGTGGGAATTTACCAGTTGCTATCGTTCGTCCTTCAATTGTACTCTCCCCCCTTCACGAACCAGTCAAAGGGTGGGTAGATAATTGGAATGGACCTAATGGAATATTTGCTGCAACGGGCAAAGGAATCTTCCGCTACATGCTGGGGACAGGAAGCAGGATTGCAGACCTCGTGCCCGTGGATAATGTCATCAATCTGATGATAGTATCTGCATGGAGAACCCATTTCAGA

>AyunFAS1
ATGGCCCCACTTCCTGAAGGAGACGCGATAAGATTAGATCTAGATTCTGAAGCACTCGGCGATGATGACATCGTGATTTCCGGAATCTCAGGCCTAATGCCTAGCTGCAACAACCTCCCAGAGTTCTGCGAGAAATTATATAACAAGGAGAATCTGGCCAACAATGAGAGCCTACGTTGGAACTGCGAACATCCTGAACTTCCCAAGCATGGTGGCAACATACCTAACATCGAGAAATTTGACACGCAGTTCTTCATGATCCACACAAGGTTGGCCCATGCTATTGATTCCATGACCAGACTTGTTTTAGAGCACACATATCAGGCTTTATTTGATGCTGGAACAAATTCGACAGAGCTGTCGGGTAAGAAGGTTGCGGTCTTCATCGGCCCTAGTTATTCTGAAACTGAAATGGTGGCTGCTTACAACTCTTCTAGATATGGCTTGTTGGCTCTCAGTCGGACTATGACCGCGAATCGTATATCGTTCTGGTTGAACACAAAGGGTGCATCGTCGATAGTGGACGGTTCCAGTTGCAGCACCCTCGTTGCTCTGCAGCGTGCTTACAAAGCGGTGATGCAGGGAGAATGCGAGGCCGCTGTTGTTGGTGGTGCCAAATTATTGCTGCATCCACAGTCTTATATCAACTATCAGAGAATGACTTCTATCGCTCCGGACGGAAAAACGAAATGTTACGATAAGGACGCGGACGGACATGTCATCTCAGAGGCTGCTTGCGTCGTTGTGATTCAAAAATATAAAGATGCTAAAAGAGTATACGCATCGTTGCGTCATATAAACAGTGGATATCTACCGGACCCAAGTTTTTCGGATCGCAGCCTTGCACGGAATTCAAACAATATTGTTGATTTCCTAAACAGCTTCTACGATATGGCGAATGTTTCTCCTTCCTTAGTTGAGTACGTGGAAGGATGTGGTGGAGCTATTCCTATGTTGGAAAAATTTGAATTAGAAGCATTTGAAAGAGTGTTTTGTAAAAATCGCACAAAACCTCTGAACGTGGGCAGTGTGATGTCCAACATCGGGTTCACGGACGCCGTGTCTGGTCTCGCGGCTATTGTAAAGATTCTTTTAGCGTTTAAGAAAGGCACTATAGCAGCCACAATAAACTGTGATAATCCTCGCAAAGACGTCCCCGCTTTAGAAGACGGTCGTATGCGCATAGTGAATGACCACCAACCCTTCGGACGGACGTACGCGGCTGTTAATATATTTAGTTACACAGGCTTAAACTCTCATGTCCTTTTAAAAGGCTGGTATAAACCTAAGGATAACTCAAGCTACAAAACGAATATTCCATACCTAATAACAGCGTCAGGAAGGCATACATCAGCCGTGAAAAAGATTTTAGATTACGTCAAATCCCGTCCCATTGACCCGGAAGAAGTGGGGCTGCTGCATAACTTCTTCAAATTATCTGTTTGGAGTCATATGACACGAGGATACACGGTTGTATCATCTAAAGAGGAGAAGACAGTGTCATTAGGCGAGCAAATATGTGAATCAGACGTGGTTAGAAAACCTCTTTGGTTCGTTTACAGTGGGATGGGCTCTCAGTGGAACTGTATGGGACTTCAGCTTTTGCGTATACCGATCTTTGCTGCCGCTATTGAACGATGCAACAAAGTTCTCGAGCCTAGAGGTGTGGACATCTATCACATATTGACATCTCCAGACAAAAACGTGTATGAGAACATATTAAACTCGTTCGTGGGTATTGCAGCAGTACAGATTGGGCTCACTGATGTCCTACAATCTATTGGTTTAGTTCCAGATAAAATTATAGGCCATAGTGTGGGGGAACTAGGATGCGCATATGCAGATGGATGTTTCACCGCCGAGGAAATGATCCTTTCCGCTTACAGCCGGGGGTTGGTTTCTGTACAAACACCTTTCATCAAAGGCTCTATGGCAGCTATTGGTATTGGTTATAAAAAGATCCTAAATATGTGTCCTCCAGAAATTGAAGTAGCTTGTCATAACAGTCCAGATTCAAGTACCATTTCAGGGCCAGCTGACGAGATGAAAGTATTTGTGGCTAAGTTAACTCAATCGGGCGTTTTTGCTAAGGAGGTCCCTTGTTCCAATATTGCTTACCATTCAAGATATATTGCTGAAGCAGGACCTGAACTGTTAAATAAATTGAAAAAAGTCATCAAAGACCCGAAGCCCAGGAGTGATCGATGGCTTTCAACGTCAGTGCCGGAGGACGAGTGGAATAGTCCGTTAGCCAAATATTCTTCAGCTGAATACCACACCAACAATCTATTGAATCCGGTATTGTTTGAAGAGACATCGAAGCTGATACCTGCTAACGCTGTATTAGTAGAGATAGCTCCTCACGGCCTCTTGCAAGCTATTCTAAAGAGATCTCTTCATGACTCTTGTCGGCATATACCTCTAACTAGACGAGGTCACGAAGATAATTCTGCCTTCTTACTAGAGGCCATCGGGAGACTGTACAATGAAGGCTACGATATCGACATCAGCGCTTTATATCCAAAAATCAAATTCCCTGTATCGAATGAAACACCCATGCTTTCGCATTTAGTGGAATGGAACCACACGGATACAATGAGAGTATGTAACTTTTCTGGAGCTCATAAAAATTTTACATCTGTATATAATCCTATAATTTCAATCTACGACACCGAGCACCAGTACTTAAGAGGATGCGTGATTGAAGGCAAAATTGTTTATCCTTTTGCTGCTGCGTTGGTACTTGTGTGGGACACCATGTGCATGACTATGGGAAACTTACAACATAGCAAATCAGTGGAGTTCCGAGACATACATTTACATGACCAACCGTTTTTAAGCCAGAATTCACTTTACCTTAATGTTTCTATACAAAAAGGTTCAGGGATGTTTGAGGTTACCAATTATGGACAATTGATAGTAAGCGGACATATTCGAACGATCCTCAGTGAGTTATATCCGCTTGAAGAAACCAAAGGTTCTAATGAAATGGCATTAAGCACATTAGATATTTACAAGCTTTTTTACGAAAAAGGATATCAATACACAGGCGAATTCCGCAGTGTACATAGCTGTAATTTAAGTTTAACCAAAGCTCAAATGAGTAAGACATCTAATTGGGTTACATTACTTGATGGATTAATTCAGTTGAATGCTTTGAAACGTAATTACAGCGGTATATCTTACCCAAACTTTATTCAACTTATTGTAATCGACTTAGAAAAACACAAAAAACATTTGACTTTTGAGGAATCAAGATTGATTAATGTTCAAATCAACGAATCACATAATCAAACAAGATGTGGTGGCTTGGCTCTACGTAACATGTCATTTAAAGACGCGCCTACAATCATAGTACAACCAACAGGCTTAAAGTCATTATGTTTTGTTCCCTTTTTTAGTGAAGAAAATGTTGATATTTCTACCTCTATTTACATGTTTCTACAAGTTGTTTCCGAAAATCTGAACAAAAACGATCTGAATATAAAAATAATAAAGAATTACAGAAATACTTTTGACTTCGGTCAATTGAAACATTTATTGGATGGTTCTCCTACCATCAATCTGAACATAATAACCATTGATTATACGAAAATTACATCGGCTACACCTGAAGACATACTTAACAACTCAGATATTGTATTTATTGGTGATCTTTTATTTAATAAAAAGGTAGCTGAGTTTCTCTATCAAGTTATTAAGCCTAACACATTTGTAATAAGTATGGGTATAGACACGAGTCACTATCCGACGAGTATATATCAACCGGTATGCGGGGTAGGAAACAAACAAACAAGAACTGAACTTGCTTTATGGCGACCAAAAACTGATAATATTATTGACGTAGTTTCGATAAAAACGGAAGATGATATTAATTATTTACGCTTAATACAAAGCTGTATCCCAAAGAAACAAAAACGTTTAGTAATCTCCGCTTATCCACCCCTACCTGGACTAAAACAACTTGTAAAAGAACGGAGAGCTGATCAAAAAGAAATTTACTTAGCAATGATTGACAACAACGAATTTGATGAAGTCAACTGTAAAAACTTTTCGGATTTTAAACTGGCATATAATACACTACAGAAGGGTGTCTGGGGCAGTCACTATTATTTACCGTTACAAGAGAAAATTGAAAACCGAAAAGAAATAGTCGCGTTACGAAGTAGTCAACTAGGTGATGTTAATAGTTTGTGTTGGGAAGTAGTTCCCGAACCAACAGAATCTGGGATCGAGGTCTTGGTTCGATATGCAGCTATCAACAACTGTGACGTCAATCAAGCTACGAGTGACGTACTGTTAAACAACTTTTGTGGATACGGAATGGACTTTAGTGGAGTAACTAAAAGAGGCGAACGCGTAATGGGTCTTATTCCTGGAGGTGCTATCTCCCAAAAAGTCATAGCAAAAACCAATCTATTATGGCCCGTGCCAGATCACTGGACATTAGAAGAAGCTGCTACAGTTCCTTTACCTTATATCATGGCATACTACTGTCTCACGAAAATAAGTCATTGGTGGTCGCTACCTTTAACCTTACTCGTGCACGGAGGAGCTGGTTCGTTAGGTCAAGCAGTTATATCTTTAGCACTGGCCTATGGGTGTACAGTATTCACTACTGTTAGTGATATTAGAAAGAAGCATTTCTTGAAAAAATTATTTCCTGAATTGAAAGATGAGCACATAGGCTGCTCAAGAGACATGTCTTTCGGCGATATGATTTTAAATGAAACAAATCACAAAGGTGTCAAAGTTGTTATCAATTGTATTAAAGGAAAATTGAGAAAGGATTCTTTCAAATGCTGTGGTTACTTCAGTGTAATTCTTGATACAGTTCATATCCCACAACAAGTTGGAGATGTTTTTGGGTTGAAAAATTTGAATGGAGACGTTTCCTTTTTTACAGTTGATATATCTACTATATTTTTGCCAAAATATGAACACGAACAGAAGAAACTGCAGTCACTTATGACTAATGGAATTGCTCACGGTCATGTTAGACCAATCACAAGTATTGTTTATGAACCACAGGACGTAAGTCGAGCCTTCAGACTTCTTGGAGGAAGCAGACATCGAGGCAGAGTGCTAATTAAAATTAATGATCATATTACAGCCAAAAAACATAGATATACTTCGTTACCCGATAAATGCCACTTGATTGTTTGCGACAAAGAGGGGCTCGGCATTCAGCTAGCTGAGTTACTAATACAACGTGGTGTTAAAAAATTACAACTACACTTGTCAAGCTTTTCAGGATATCTGCAACTAAAAAAAGATTTATGGGAGAAAGCTGGTGTTAACGTCAAAATTACATTTGGAGAACTTAACGAAGAAGGGGCAGTAAATGCTATGATGAAAGATAATGATTTAGGACCTATGGAAGCTTTGTTTGTTTTAAATACCAGTGTTGATCAATTTCAGACGGAAAATATTATTAATAATATTGATTTGTCATCAAGAATACTTTACCCTAATTTAAAATATTTTATGGTCATTACTGAAAATGAAGGATGGGGTCAAAATATTTGCGCCGACCGAATTAAAAATAAACTCCCTTCGACGATATTACATTTGCACAATCTTGATCACTTAGAAGAATTTGAAGAAAGTAAAATTACTCGAGAAAATAAACTTACGAGACGTGACGTTTTGGACTTGATTGAAAGATCTTTGATCAGTGGCGAGCATGAATTGGCGTCTTATGGACCCATACAAACACAGATGTCATTACTAGATGAAATTAAAAATATTATTGAGTTTACAGACGAAATACCTGAGAACAAATCGTTAGAAAACATCGGATTAGACATTGCTAAAGTTACACAAATCCAATGGCTTCTAAAAAGCAAATTTAATTTGTGTGTGTCTGAAAAACGTTTGCGTCGAATGACAATAGAAAAATTAAAACAACTCTACGAAGAAAGTATTTGTATAGATCTGAATAAACAAACAAATGGGTTTGAAGGACTCCTCACGACATCGATGTTTGAAAGAGATGAAATCACTGCAACAGCTGATATGGTACAGCTGCCAAGTCTCTTGTGTCATTTAACAAAGTTTACTGAAGAATACGGTTTAAATTCTACATCACTCTGCATAGTACCAGGCATGGAGAGCCATCGCGATCGATTCACTACACTCTGTGAAAGACTGAAGCTCTCAGCGATAGTCTTACAACCAGTGATAAAAAATGAAACTCTACGCGAAACAGCACAATATCTTGTGAACATAATGATAAAAAGATTGAAAAAGGAAAATAGATTCTACTTATTGGGCTATGAAACTAGCGTAGTATTGGTATTAGAGATGGCAAAAGTTTTAGAAGACTTAGGTTTAACGGGAGTTGTGTATTGCGTGGGAGGCACTCCCGAAGAAATCCATGCTGATTTACAAAGAAAATTGGGCGATCTAGACTCAGATGCGTTACCAAACCAACTGATAGAGTACGTTTTCGAAATACTCACTGGACAGAAATCTGAAAAATTAAAGATGACGTTGCTAGAGGCAAAATCTTTGGATGACAAGATTACGGCATGCCTAAGACTGTTACGTGGACAAGTACCATATTCATTTCAATATATACAGTCTGTTATAAAATCCGTGTGCTTAAAAATTCAAATGTTTCATAAATATTATAAGACACATTGGTCGTTGCGTTCCAAAATAGTTTTCCTCAAACCAAACACACATGCTTACGATGTGCCAAAGACAAATATTAGTTCGATGAACGAGTTAGTATATACTCACCAAGTAAATGCTTCACTTCCATATTGTGTTCTAGACAATCAGTGTTCCGATATCATAAACCAATACTTGGATCAGGACATTATAGAATTGTACAAAGCAGAAAATCATTGTGATTATACTTTTGAAAGCATCGCTAGTTTCGTTATTTAA

>AyunFAS2
ATGCCGAGCGCGGTGCAGAACGGGACCGGAGCGCGGGACGCGGGGGCGCCGGCGCCGGGCCGCGCGCAGGACGCGGACGTGGTGGTGACGGGGCTCTCGGGCCGGCTGCCGGAGTCCAGCACCATCGAGGAGTTCGCGCAGCAGCTGTTCGACGGGGTCGACCTCGTCACCGCCGACGACCGCCGATGGCCTCCAGGTCTACACGGACTGCCAGAGCGGAACGGCAAACTAAAAGATTTGACGCATTTTGACGCAACATTCTTCGGGGTGCATGCAAAACAGGCACATCTTATGGACCCCCAGCTGCGGTTGCTGCTGGAATTGACGCAAGAAGCAATCGTGGATGCCGGATTCAACCCAGCCGAACTCCGGGGCTCGCGCACCGGCGTGTACGTGGGCGTCTCCAATTCTGAGACCGAGGAGAAGTGGACAGAGGATCCAGACAAGATCAATGGTTACGCGTTGACCGGATGCTGCCGCGCTATGTTCCCCAACAGAATATCTTACACGTTCGACTTGAAGGGCCCTTCGTACGCGATCGACACCGCCTGCTCCAGTTCGATGTTTGCGTTCGCGCAGGCGGTGAGTGCGATACGTGCGGGGCACTGCGACGCGGCCATCGTCGCCGGGACTAATCTGTGTCTGAAGCCCGGAAACTCGCTGAATTTCCACCGGCTAAGCATGCTTTCTCCAGAGGGTCGGTGCGCAGCGTTCGACGCAAGCGGGCGCGGTTACGTGCGCGCGGAGGCGGCCGTGGCGCTGGTGCTGCAGCGGCGCGGTGACGCTAGACGAGTGTACGCCGGGGTGCGCGCCGCCAGGATGAACACCGACGGACACAAGGTGCAGGGCATCACCTTCCCCACGGGCGACATGCAGCGCCGCCTCGCCGAGGAGACCTTCGCCGAGGCGCGCCTGCGACCTCAGGACGTCGTCTACGTCGAAGCGCACGGCACTGGCACCAAGGTCGGTGATCCACAAGAAGTAAACGCTATCGCAGAGTTTTTCTGCAAGGAGAGAACAACGCCGTTGCTGCTGGGTTCGGTGAAATCAAATATGGGGCACTCGGAGCCGGCGTCTGGCCTCTGCTCAATAGCGAAAGTGGTGATCGCGATGCAGCGCGGCATCATACCGGCCAACCTGCACTACAAGACCCCCAACCCAGACATCCCTGCGCTCAGCGACGGTCGAATAAAGGTGGTCGACCGGAACACGGCGTGGCAGGGCGGGCTGGTGGCGGTGAACTCGTTCGGGTTCGGCGGCGCCAACGCGCACGTGATCCTGGAGGCAGAGGGGCGCACGGGCGAGCGGGCCGTGGGCGAGGGGAGCATGGGTGGCGCTCTACCGCGCCTGGTGGTCGCGTCAGGGCGCACGGAGAATGCGGCTCGGCGGCTGCTGCAGCACGCGGCGCAGCACGCCGACAGCGGGGAGTTGCTCGCATTGCTCGACGCAGTGCACGCCCGCAGCATTACAGGGCACCCACACCGCGGCTACCGGCTGCTCCTCGAGCCCCCCATCGAGGAAATTACGGAGCTAGACGATGGCGGTCCCCGGCCTATTTGGTTCGTTTTCTCGGGCATGGGGTCTCAGTGGGCGGGCATGGCGCGCACATTGATGCCGCTGCCGGTGTTCGCGGCGAGCGTGCAGCGTACAGCGGCTGCACTGCGCCCGCACGGGTTGGACTTGCTACACGTTCTTACGGACGCTCCCGACTCTGCCTTCGATAACGTCATCAACTCGTTTGTGTCAATCGCCGCAGTGCAGGTAGCCCTTGTAGACGTGCTGCGTGAGGTCGGTGTTCGGCCGGACGGCATCGTGGGTCACTCCGTCGGTGAAGTCGGGTGCGCGTACGCGGACGAGACGCTGACGGCGGAGCAGGCGGTGCTAGCGGCGTACTGGCGCGGGCGCAGCATCGTGGATTCGGCGCTGCCAGCAGGTGGCATGGCGGCCGTAGGGCTCGCGTGGGACGAGTGCGCGGCGCGGTGCCCGCCGGGCGTGGTTCCCGCCTGCCACAATTCTAATGACAGCGTTACCGTGTCCGGGCCGGTGGAGGCGGTGGCTCGGTTCGTGGAGCAGCTGTCGGCGGAGGGAGTGTTCGCGCGGCGCGTCAACAGCGCGGGCGTCGCCTTCCACAGCGAGTACATCGCGGCAGCTGCACCGCTGCTACGTCGCTCGCTCGAACAGGTCATCCCCGAGCCTAAGGCGCGGTCCCAGAGGTGGCTCTCCTCCTCGCTACCCAAGGAAAGCTGGACGTCCGACCTCGCCAAATTAAGCGATGCCGCTTACCACGTCAACAACCTGCTATCTCCAGTCCGTTTTGCGGAAGTGCTGCAGGAAGTGCCGGATCGGGCTCTGTTGGTGGAACTAGCCCCGCACGCGCTGCTGCAGGCCGTGTTGAAGCGAGCGAAGCCGGATGCTGCACATGTGCCATTGCTTCGCCGTGACAGCCCCGACCAAACACGACATCTGCTCGCGGCGATCGGAAAGATATACCTCGGGGGCGGGCAGCCACAGGTGGGCGCGCTGTACCCGGGGGTGACGTGGCCCGCGGGGCGCGACACGCCGGGGCTGGCCTCGGCCGTGGAGTGGGACCACGGGACGGAGTGGAGCGTGGCGCACTACGGTGATGCAGCGCGCCAAGGGGAGATCGTGTTCGAGTTCGATCTCTCCCGCGCCGACGACTCTTTCATTTCCGGGCACAACATCGACGGCCGAGTGCTCTTTCCGGCTACCGGATACTTGACTCTCGTCTGGAAAGCTATGGCAAAACTTCTGAATAAAAAACCAGAGGAGACCCCTGTGGTTATGGAGAACGTGGAACTCAAACGCGCAACAATATTATCTCGCGAGGGTCCGGTGAGGTTCTTAGTGAATATCCTGCCCGGCTCCGGCGAATTCGAGCTGAGCGAGGGAGGCAGCTTGGTCGTGACGGGCTCCGTGCGGCTCGCGGGGCCCGCGCGTCAGGAGCGGCTACATCTGCCAGCGCCACCCGCGCCCGCTACCGACCCGAACTTGCTGCCGCTTGTCACCGACGACATTTACAAGGAGCTGCGTCTGCGCGGATACAAGTACGGCGGCCTGTTTCAGGGGATACGCACCTCAGACGCACTCGGCATCGAAGGCACGCTCTCCTGGGATGATAACTGGATAACATTCATAGACACTATGCTTCAATTCGGTATCATCGGCGTCGACACTCGTGAACTGTATTTGCCGACGAGGCTACTACGTGTGCACATTGACCCGACGGCTCATCTCGCTGCCGCCGAGGCTGCGGGTGACGCCGGTGTGCCGGTGCGGATGCACCGCGACGTAGACGTGATCATTGCCGGTGGCATCGAGCTGCGGGGCGTCAAAACAAGTTTGGCTCCGCGGCGTACTAACGTGCAGGCACCAGCTAAACTCGAGAAGTACGTTTTCTTGCCCTACGACAACGCAGTGGTTGGTACCGAGGACACCTCACGCTCCAAGCGGGATGCGCTGACGGTGTGCCTGCAGCTCGCGCTCGAGAACGCGGGGTCGCCGCGACTCAAGTTGGTGGAGGCGGCGCTAGATCGCGCGCCCGAGGCGCTCCTGGCACCGCTCGCGCTGCGAGTGCTCGACGCTGAGCCGCAGGTGCGCGTCGACGCGGCTCTGGCCGCTGGAGCCACTGGCGCCTCCTACAGCGCTGCGGTACAAGACCTCGGTATCAAGATGAGTCCAAGAGACGCCCGGAGCGGCGCACCGGATGTGGAGTGCGATTTGGTATTGGCGTCTGACATAGTGTCGCGGCACGGCGCCGGCGTGCTAGCTAACTTGGCGGGCGCGCTAGCGACGCACGGGGCACTGCTGCTGGAGGAGCCGCGCGGTGCGCTTGACGAGCCTGCTTCGCGCGATATATTACGCCGCGCAGGGCTGGAATGCGCCAGCCGACAGGTAGCCGCCAGCTGCGAGTACCTGCTGCTGCGCCGCGTCGCGCTCCTGCCCCCGTCCCTCGTGTTTGAGGTGCCCGATGATGACCGCTACGAGTGGCTCGAACCGCTCCGCCAGGCGCTCCAGCGCGCCGAGACCGAGCCGCTACGCGTGTACCTGGTATCGCGGGCGCCCACCAGCGGTCTGTTGGGGCTGGGAACGTGCCTACGTAGCGAGCCCGGCGGCGGAGCACTGCGGATCTACTACTTGCCCAACTGCCGCGATAAGTTTGCGCCGGACGCTCCTACGTTCGCACAGCAGGTTCGGCTCGACCTTGCCTTCAATGTGCTCCGTGCCGGAGTGTGGGGCTCTTACCGCCATCTGCCTCTCGCCGACTCGTTGGACGCGCAGCTGCAGGTGGAGCACGCTTACGTGAACACACTGACGCGCGGTGACCTGTCCTCCCTGCGGTGGATCGAGAGCGACCTGCGCTATGCGCGTGAGGCACCGCTGCCGCCGGGCACCGACCTATGCCGCGTCTACTACGCGCCACTCAATTTTCGTGACATCATGCTCGCCACCGGCCGACTACCTCCGGATGCGTTGCCCGGAAATCTCGCAGGACAAGAGTGCATTTTGGGCCTGGAATTCAGTGGGCGATCATCAAGCGGCAAGCGTGTAATGGGAATGGTAGCCGCTCAGGGCTTGGCCACCACGGTTCGTGCTGACGAGGGGTTCTTGTGGGAGGTGCCGGCGGCGTGGTCGTTAGAAGAGGCGGCCACGGTGCCTGTGGTGTACGCCACGGCATACTACGCGTTGGCGGTGCGCGGGCGCATGTCGCGCGGCGACGCGGTGCTGGTGCATGCGGGCAGCGGCGGTGTTGGACAGGCGGCCATAGCAATCGCTCTGCACGCCGGTTGCCGAGTGTTCACCACAGTCGGGTCGGCCGAGAAGCGTGCCTTTCTGCTGGACCGGTTCCCGGCGCTGCCCGCCGATAATATCGGCAGCTCGCGTGACACTTCCTTCGAGCAGCTGGTGCGTCAGCGCACGGGGGGCCGCGGCGTCGACCTCGTACTCAACTCGCTCGCGGGCGACATGCTGCTCGCCTCGGTACGCTGCCTAGCCGTCGGTGGCCGGTTCCTCGAGATCGGAAAGCTAGATCTCTCCAACAACACTTCCTTGGGCATGGCTGTATTCCTCAAGAACTGCACGTTCCACGGTATTTTACTTGACGCGCTGTTCGACGCCCGCCGCGAGGACCCCGAGAAGGCGGCGGTGGTGCGCTGCGTGTCCGCGGGGATCGCGAGCGGCGCCGTGCGCCCGCTGCCCGCTACGGTCTTCTCGAATCAACAGCTTGAGCAAGCATTCCGGTTCATGGCGACCGGCAAACACATCGGCAAGGTGATGTTGTGCGTCCGCGAGGAGGAGAGCGAGGGCAGCGCAGCGAGTGTGGCAGCACGGCTGGTGTCGGCGTGTCCGCGGACTTACCTGCATCCCGGCAAGAGCTACGTGCTGGTAGGTGGGCTCAGCGGGTTCGGGCTCGAGCTGGCGCAGTGGGCGGTAGGGCGCGGTGCGCGACGGCTCGTGTTCAACTCGCGCGCCGGCTTGCGTAGCGGGTACCAAGCTTGGGTCATACGCCGACTAAGGGCGTGCGGCGTGCGCGTCGCACTCAGCACGCACGACGCCTCGAGCCTCGCTGGCGCACACGCCCTGCTTAATGTCGCCGCTGATCTTGGGCCCGTCGGGGGCGTCTTCAACCTTGCCGAAGCGCTGTGCGACGCTTTACTCGACGCGCAGACCCCGGACAACTTCCGCGCCGTAGCAAGGCCTAAACTCGACGCATCCAAAGCACTAGATGAGGCGACGCGCGCCCTTACCCCGGAGCTGGAGTACTTCGTGGTGTTCTCATCAGTATCGTGCGGCCGCGGGAACGCCGGCCAGAGCAACTACGGGCTCGCTAACTCGGCAATGGAACGCATCGTGGAGCAGCGGCAGGCGGACGGGCTGCCCGGTCTCGCCGTGCAGTGGGGCGCGATCGGTGAAGTCGGCTTGATAGTGGAGACGATGGGCGGCGACGAGGACAAGGTGGTAGGCGGCACGGTTCCGCAGCGCATGGCGTCGTGCACAGAGGCGCTGGGGGCGCTGCTGGCGCTACCGCACGCGGTGGCCGCCTCAATGGTGGTGGCGGACAAGCGCCGCGCCGCGCAGCAGCCGCAACAGGGCCTCGTGCACGCCGTCGCTAACATACTCGGCATTAAAGATCCAAGTAAAGTATCCGAGAGTGTGAATCTGGCGGAGCTCGGCATGGACTCCCTCATGGGCGCGGAGATCAAGCAAACCCTAGAACGTGGTTATGACCTTGTGCTAAATGTGCAAGAAATCCGCGCTTTAACCTTCGGCAAGCTAAAGGAGGTGTCGGGTAGCGGTGGCGGAGGCTCGGTTGAGGGAGAAACTGGCGTGGCGCCGGGCGAGGAGGTGCCCCCCGCGCCCGCCTCCGAGCTGGTGCAGTTCGCGACCCTCGGCGAGCTGATGCCGAAGCAGGTGGTGGTAAAACTGCCGAGTGCGAATGAAGGCGAGAGCGAGGGCGAGGGCGCGGATAGGCGTGCAGTGTTCATGGTACACCCGATAGAGGGCGTGGTGGATGTGCTGCGCGGCGTGGCGGCGAGCGTGCGCGGGCGCGTGTATGGGCTACAGTGCACGCGCGCGGCGCCGCTGGACGACATGCCGGCGCTGGCTCGCTTCTACGTGCAGCACGTGCGCGCCGTACAGCCGTCCCCACCCTATACGCTGCTCGGCTACTCGTTCGGCGCTAGCGTTGCTTTCGAGATGGCGCTCCAGCTGGAGCAGGCGGGTTGCGAAACGCGGCTGGTGCTGGTGGACGGGTCCCCGGCATACGTGGCGACACACACGACGCGCGGCAAGAACAAGCGCGCGGCACGCACCCCCGCCGCCGACGAGGCCGACGCACTCGCGTACTTCACGCAGCAGTTCACCGAGGTGGACGTGGTGAAGGTGGCGCGCGAGCTGGAGCTGCTGCCGGGGTGGAAGGAGCGCGTGGCGCGCGCGGCTGCGCTGGTGACGGGAGCGAGCTCAAAACCGGCTGCGGGTGCTGTCGCACTTGAGGAGGCGGCGGCGTCCTTCTACCGCAAGCTGGCGGCGGGCGACTCGTACCGGCCGGAGGCGCGGCTGCGCGCGGCGGTGCAGCTGTTCACGGCGCGCGACAACTACGTGGCGCTGCCGGAGGACTACGGGCTACGCGAGGTGTGCTCGGGCGCGGTGTCGGCGCGGCAGCTACCCGCCACGCACCGCTCTATCCTAACGGGCGACGCCGCCGCCGCCATCGCCGACCACGTCTCGCGCCTGCTGCTCCACTGA

>AyunFAS3
ATGGCACCGATACTAGAATCGGAAGACCGTCTGACGTCAGGACACCGGCTGTCTCATCCCCCGCCCGGAGAGGAAATCCTGATCACAGGCTGCTCGGGGTACTTCCCGGACTCCGACAATGTGACCCATCTACAAGAAAATCTGTTCAATAAAGTGGACCTGATATCGGGCGATGATCGCCGCTGGAAGCTAGCTCATCCAGAGATTCCTCAGCGTACAGGCAAAATCAACAATGTCAACAAATTCGATGCAGGCTTCTTCGGGGTCCACTACAAACAGGCGCACACCATGGATCCCATGTGCAGGATCTTACTGGAGAAGGCGTATGAAGCTATCATAGATGCAGGTTTTAACCCAAAAGAGCTCCGCAATACCAAGACTGGCGTGTTCGTGGGGTCATGCTTCTCCGAGTCCGAGAAGACTTGGTTTTACGAGAAGATGCAGGTCAACGGCTTCGGTATTACTGGATGCTCCCGAGCTATGCTTGCTAACCGCGTGTCCTACTGGCTCGGAATCACCGGCCCCTCGTACACCGTCGACTCGGCCTGTTCCAGTTCACTTTACGCTTTAGAGCACGCCTTCAGAGCTATCCGAGACGGACATTGTGACGCTGCTATCGTGGGTGGAGCGAATCTGTGTCTGCATCCTTATGTGTCACTGCAGTTCTCCAGGTTGGGAGTGTTATCGGCTGACGGTAGATGTAAAAGTTTTGACAACGAAGCAAACGGCTACGCGCGGTCCGAGGCGATCGTGGTATGCTTCCTGCAGAAGGCGAAAGACTCTAGAAGGGTGTACGCTCAAATCCTGCACGCGAAGACCAACTGCGACGGGTATAAGGAGCAAGGTATCACGTACCCAGCTGGCCACATCCAGAAGATGCTGCTCAGCGAGTTCTACGAGGAATGCTCGATAGATCCCGCCACGTTGGAGTACGTGGAAGCTCACGGGACCGGTACAAATGTCGGTGATCCTGAGGAGCTGTTGGCCATAGACGACATCTTCTGTACTGGTCGGTCGGAGCCACTTATGATAGGATCCATCAAGTCTAACTTGGGGCACAGTGAGCCCGCTTCAGGACTGTGTTCTATTGCTAAGCTCGTCATAGCCTACAGCACCGGGTACATTCCACCAAACTTACATTTCAAAAAAGCTCGTGAAGGCGTCGCAGCTTTAGCTGAAAATCGATTAAAGGTCATAACCGATAAGACTCCGTGGAATAGGGGAATGTCTGGCGCCAACAGTTTCGGGTTCGGCGGTGCCAACGCTCACGTGCTGCTCAAGAATGTAGCCAAGGAAAAGGTAAACAATGGGCTACCATCAGACGACTTGCCTCGGCTGGTCTGTGTCTCAGGTAGGACAGAGTCGGCCGTAGCCAAAATCCTGGACGAGCTGGAGTCCAAGCCAGTGGACATCGAACAAGTTAGGCTGTGGCATGCCATCCACCAGGAAGACATCGCTGGGCATGTTGTGAGAGGATACACACTGTTAGGTTCAACACCCACCAAAAGCATACCCTTGGCGCGAAACATTCAATACTTCTCCGGCGTGCAGAGGCCAGTATGGTTCTTATACTCCGGCATGGGATCACAGTGGACTGGCATGGCGAAGGACCTCATGAGGATACCTGTGTTTGCTGCTGCTATAGACAAATGCCACAAAGTTCTAGAACCAAAGGGCGTCGACCTGAAGAAAGTGCTAACAAACCCCGACCCGAAGATCTACGACAACATCCTCAACTCTTTCATCGGCATCGCAGCCGTCCAGATTGGTCTTACAGACGTGCTCAAAACTGTTGGCATTGAACCTGACCACATTATAGGACATAGTGTTGGTGAGCTGGGTTGCGCGTACGCTGACGGTTGTTTCACCGCTGAGCAGATGATCCTGTCAGCTTACAGCAGAGGCCTCGCATCCATTGAAACACCATTCATCAAGGGATCCATGGCAGCTGTTGGCCTTGGATACAATCAGATCAAACCTCTGTGCCCTCCAGAGATAGAGGTGGCATGCCGTAATAGTTCTACTTCGAGCACCATATCAGGACCACAGGATGTGATGAAAACCTTCGTGTCTCAACTCACAGCTCAGGGCATCTTCGCCAAGGAAGTCCCTTGCTCGAACATTCCGTATCATTCCAAATATATTGCTGAAGCTGGTCCAAAACTTCTTAAGTATCTGCGAGAGGTGATCCCATCACCCAAGCCTCGCTCTGAACGATGGGTATCAAGCTCCGTGCCCCAAGCTCTATGGGATGACTCGAAGGCTTTACTATCTTCAGCTGAATATCACACTAACAACTTACTGAGCCCAGTACTCTTTGAAGAAGCATCACGCCATATCCAACCAAACGCTATCGTCATAGAAATAGCGCCCCATGGACTTCTCCAGGCTATATTGAAACGCTCGCTGAATGAAGAAGTCCTTAACATACCGCTTACTCAGAAAAACCATGCAGACAATGTCCAAGTACTATTCAAGGCATTAGGAGAGTTGTACGAAGTTGGCGTGAACTCGCGCTTGGCTGACATCTACCCTCACGTGGCGTTCCCGGTGTCACTCGGCACTCCGATGCTGTCCCATCTAGTGGAGTGGGAACATAGCGAAGACTGGTATGTGACGTCATACAAAGCTCAAGAGAAAATGAAATCTGGTGAGAGAACTGTCAGAACGTCAGTGGTGGATGAAGACAGCGAATATATGGCTGGACACGTAGTCGATGGACGTAACTTATACCCAGCCACCGGTTACCTGGTCTTGGTATGGGAGACCTTGGGCATGATGATGGGTGAGCTCTACACTGAGGTGTCGGTCGTGTTCGAGAACGTTCGATTCCAAAGAGCCACTAATATTCCCAAAGAAGGGAACTTGGAGTTCATCATCATGATACAGAAAGGAAGTGGTAACTTCGAAGTCGTTGAAAGCGGAACCTCAATTGTGACTGGTCGTATCTACGCGAAGAAGAATGTTGGTAGAGACTACCGCATGCTACCAACGTTACCTGAACTCAAAGGACCTAACATCAAACACATGCTTACTAAGGACTTCTACAAGGAACTGAGGCTCAGGGGATACCAGTACAGCGGATTCTTCCGTGGAGTGATTGGTTGCAACATCGAAGGTACTCGCGGTCGCCTCTCCTGGGTGAACAACTGGGTCACCTTTATGGACTGCATGCTTCAGATCAAAATCATCAGTCACGACACTAGAGGACTCTTCGTGCCCACGAGGATTGAGAGACTGTCTATAGATGCTGGCATGCACTATGACGCTATATCAAAAATGAACCCTGAATCGACTAGACGGTCATTTGAAGTGAGGTCTTACCCAGATATTGGTGTTATTAGGGCTGGTGGTGTCGAAATCCGTGGTCTGAACGCGACTCCAATCACAAAGAGGCTGCCATTGGGTGTTCCAGTTCTGGAAAAATACGAATTCATACCAAACATCAGCAATGTCAAATTGCCGGTTGATGATATCCTTCGAGTGAATATGCAACTGGTTTTGGAGAATATTCAAACGTACAAGGTGAAGAGCATTGAAGTAATAGACGAAGAATACAAGAAGAACAATCTAGAGCCTTTGATAGAGAAGATTGGTGACATGCTTGGCGACATGCCACTAATGCAGGCTGAGTTACTCCTAATATCTGAAGACCCTATTGAAATGCCCTCACATATAACAGTTGAAAACAAAAAGTTGACCGGAGAAAGCAATACTGTTGTATTTATCGGAGCTAATATCTTGAAGAGACCAACGTTACTCCAACAAAGCTTAGCTACACTGAAAGAAAAATGCTTTGTTTTAAGCCGAGAAACAGAACGGCCTAACCCTAAAGACCACTCAGACGAAATAGAGATCATTACCATATACGCAACAGATGCTGAATACTTGGTCCTCTTTAGAAAGAGGATCGGAGCTAGACCAGCTAAATTTGTGAAAATTGTGACAGCAGACGATACTTACTCATGGATAGATAAAGTGAAAGAGGATTTAAAAGAAGGACAGAAATTGGTTTTATACAGCGAGAATGAGTCTATCAACGGGTTACTGGGGCTAGTAAATTGTCTGCGCAGAGAGCCTGGTGGCGAAATCGTTTATGGAATATTAATAGCTGATCCAAATGCGCCTTCGTTTAACCCTGACTTGGAAATTTACGAGGACCAGCTAGACAAAGATTTGGCAATTAATGTCTTACAAAATGGTCAATGGGGCACATACCGTCATCTTCTGCTTGGTGATCTGTCTACGGTACCCGCTGCCCATGCCTACGTTAATACCCTAACCATCGGAGACTTGAGCTCCATGAGGTGGATTGAGGGGCCATTGAAACCTAACCAGAAGTACAAAAGTCCTGAAAAAGTCTTAATACACGTGTACTGTGCCGCCCTGAACTTCCGTGACATCATGACGGCGACTGGGCGCGTCACCGTCGACGCTGTAGCCCGAGGCAGACTGGCCCAGGAGTGCGTGCAAGGTTTTGAAATCGTTGGAAGAACACCCAATGGTTCACGAATAATGGCTATGGTGGCAAACAGTGGGATGGCCAATATGGTAACCGGAGACGCAGCCCTTAGTTGGTGCATACCTGACGATTGGACCTTCGAAGAGGCTGCAACAGTACCTGTGGCTTACGGAACCGTTTACTATGCTATGGTAATGGTGGGCAATTTAAAACGAGGGGAGTCAGTTCTGATCCATGCTGGGTCCGGTGGTGTGGGCCAAGCTGCTATCAACGTGGCATTGCATTATGGTTGCGAGGTATTCACCACAGTGGGTACAGCTGAGAAGAGAGCATTTATCAAGAAACTTTTCCCCCAACTTGACGATAGACATATCGGTAACTCTCGTGATCCATCATTCGAGGATATGGTTCGTAGAGAAACAGACGGCAAAGGCGTCGACTTAGTACTGAACTCGCTGTCAGATGAAATGCTACAGGCCTCCGTCCGGTGCCTTGGCTACCGTGGTAGATTCATGGAGATCGGCAAGTTCGACATCAGCAACAATACAAGTGTTGGTATGTACTTCTTCTTGAAGGAGACTTCCTTCCACGGCATCATGTTGGACTTCATCTTCGATCAAAGCTTTGACTTTAGAAAGAGACTGCAAGATCTTCTCATGTCTGGTATAGAGAGTGGCGCAGTTCGACCTCTCACTTACTGCACCTTCGGGAAGGATGAAGTGGAAAGTGCCTTCCGTTACATGGCTAGTGGAAAACATATTGGCAAGGTGATTGTCAAAATACGTGAGGAAGAAAAGACTGACCAACAAGTCATACCACAAACGTTGATATTGGACGCCGTGCCGAGATATATGTGCAATGAAGATGACGTTTATATCGTGGTGGGCGGACTTGGGGGCTTCGGTCTCGAGCTGGCGGACTGGCTCATCATGCGCGGCGCTAGGAAACTATTACTTACCTCTCGTAGAGGAATTGTCAATGGATACCAGTCTTCTAGGTTCAGAACTTGGGCGGCCTACGGTGCTGATATTCAGATCTCCACCCATGACATAACTACCGAATCCGGTTGCAAAGATATGTTGACAATGGCCAATTCCATTGGGAAAGTGGAAGCGATATTCAACTTGGCTGTGATACTCCGCGACTCTATATTCCAAAACCAGACACCAGAGACATTTAAGACCTCGTTTGGGCCGAAAGCACTCGCCACCATGTACCTGGACAAATATTCTCGGCAATTGTGCCCTCAACTAAAGGACTTCGTGATATTCTCATCTGTGTCGTGCGGTCGCGGCAACGCCGGTCAGACCAACTACGGCTTCTCCAACTCAGTGATGGAGAGGATTTGTGAGAACAGGAAGAAGGAAGGACTATCAGCTCTCGCCGTGCAGTGGGGTGCTATTGGTGATGTGGGTCTAGTGGCGGATATGCAGGATGAAGACGTACAGCTAGAGATAGGAGGTACTCTCCAGCAGAGGATATCATCCTGTTTGCTGGTTCTGGATAAATTCTTGAAACAGGACGCAGCTATAGTGTCCTCAATCGTGGTGGCTGAGAAGAAGGCAGGCGGATCAGGGTGCGGGAACATTGTAGATGCAGTTGCTCAGATTATGGGTATCAAGGACTTGAAAACTGTCTCCCAGCAAGTGTCGCTTGCTGAGCTGGGTATGGACAGTATGATGGCGGTAGAAATAAAACAGACCTTGGAGAGAGAGTTCGAAGTCTTCCTCACTGCGCAAGACATCAGAACTCTAACATTCGCAAAATTGATGGATCTCACGGTCCAACGTGAAGCAGAATCGTCAACTACGGCAGTTAAACCAGTAATGTCTGAAGGAAACTTTGGTCTTAAAGTGCTCATGAAGAACTTTGGTGACGAGCAGTTGGCATCTGAACCCTTCATCTACATGCCCACCATGGTGTCGGACGGGCAAATGACCGAGGTGATAGCCCACGGCACGGGTGATGTGATATTCATGGTGCCCGGCCTGGAAGGTAGTGCTTCGGCATTAGAGGCTTTGTGCCGACGGCTTAAGAGCAAGGCTTGCGTGCTGCAGCTTGGAGTAGAGAACACTGGAGAGGACTTCTACCAGATGACTGAAAGGCTGTATAAGACTATGAAGGCGAGGTTGCTACCTGGAGCACAATTTGTAGTTCTGGGTTACAGTTTTGGCTCCTCACTCATTTTGGAGCTTGTTTCTATGCTGGAGAAGGATGGTCATAAAGGAACAGTGTTCTGCGTGGACGGCGCCCCTGACTTCCTGTACACTATATTGACCTCAACATTCACTTTCAAGAACGATATACAGATGCAGAACAGTCTCATCTGCCATACCCTAGATATCGTGTCACCTAACTCCGAAATTTCGAGAACCCTCCAAGATAAACTCAATGAAATAGAGTCCTATGACGAAAGAGTCAACTACGCAATGAAAGTTTCTTCAATAGATTCAAAATACTCATCTAAATTTTTAGCAGCTATAGCAAAGGCCTCATACGATAGACTCAAAACTGTTTTGTCGTACAACTCTAGACCGATCAAGAAGTTGAAGTCTCCTATAATTTTGCTGCGACCCAAAGAAAATCCTCCATTTATTGTGATCGATGAAAATTACGGGTTAGATAAGTATACAGATCAACTGACGGTGCATTTCCTGGAGGGGACTCACGTCACCATCATCGATAACAAGGACTGCGCTAACATCATCAACAAAGTTATTCGCGAAGGTACCGAGGATGTAGACAAGGTCACTGCGAATGTTGTCACGAATATGGTCGAGAACCAAAGGCAGGTTGCGGCTTAA

>AyunFAS4
ATGTCTCCAGTGCCAGAAGATATTTTCGCACAAGAAACTCCAAAAAAACATGATGTTTTATCTGGTGAAGAAGTGGTTATTAGTGGAATTTCGGGTATATTTCCCAGCTCTAACAGTGTCTCTGAATTCATGGAAAACCTTTATAATAAGGTTGATATGGTGACGGATGACAATACTCGCTGGTCTAATGATAACAAAGAATTGCCTAAGCACATTGGCATGATAAACGGTATGGGTAAATTTGACGCTCAGTTCTTTAGAGTGCATTACAAACAGGCTTGCACCATGGAACCTATGAGTAGGAAGCTGTTGGAACACGCATACAGCGCTATATTCGATTCTGGTATCAATCCTCTACAACTTCGAGGAAAAAGAATCGGTGTGTTCATTGGCTCGACATTTTCCGAGTCTGAGAAGTTAGTTATTTATGAAAGCATCCAAACCAACGGGTTTGGAATAACTGGATGCAACAGGTCCATGTACGCCAACCGGATTTCATACTGGATTGATGGAAAAGGTCCGTCATATTGCCTCGACTTGGCATGCGCCAGTTCCATGGCTTGTATAGAGCATGCTTATAAAAGCATTAAAAATGGCCAGTGTGATGCAGCTATAGTTGGTGGTTGCAACCTCTGCATGCACCCTCATGTCACATTAAATTTCAAAAGGGCTGGATTTCTTTGTCAAGACGGAAAAACTAAGTGTTTTGATAAACATGGCGATGGATATGTTAGATCTGATGCAGTTAGTGTTTTGTTTTTACAAAAAGCCAAAGATGCTAAAAGGATTTATTCTGAAGTGTATTACGCTAAACAGAACTACACTTTGAAATCGGACGCCCCGTTTTTGCCTATTCGAGAAGTAGATGATATAAAAAATTTTTTGGAAACATTCTACAAAGAAATTAATATATCTCCCGATGATGTTGAATACGTAGAGGGCTTCGGTTCTGGAATAGCTGAATCAGATATAAATGAACTCCAAGCAATTGGAAAAGTATTTGGAAAAAATAAAACAATCAAAGTGGGCAGTGTCACGTCTAATATGGGCCACAGTGAACCAGCATCGGGCATATGCGCGCTTACCAAAGTATGCCTTGCTTATCACAAAGGGAAAATCTCAGCCAACCTCCACTACAACAATCCAGCTGATCAAATTTCCGAAGTTCGTGATGGAAATGTCCAAGTTCTACAAGACCATTCATCATTTCAACGCGGATATACTGCTTTGAACTCATTTTCTTACAGTGGCGCTAATATCCACGTACTTCTCAAAGGACACTACAAAGAAAAGGATCCTGAGCGCTACCAAACAAGTTTACCTCATCTGGTGTTATTATCTGGAAGGCAGGAAGATTGTGTTACTAGTGTCTTCAATGATTTGAAACAACAACCTATTGACGTCGAGCAAATCGGTTTGTTGCACAATATATTCCAAAATGATATCCCTGGACACATGTGCAAAGGATACGCTGTTTTAGCAAAAGATGACAACAACAAAACTACGTGTCTCTCAGAAAGTAGTAAATATTTTGATGGTTTAGTACAACCTATTTGGTTTGTATATAGTGGCATGGGATCACAATGGGCAGGTATGGGAGCCGAGTTAATGCGGATACCAACTTTTGCAGCTGCTATTGAAAAGTGTCAAAGAGTTCTTGCTCCAAAGGGTATAGATATTGTTAAGATATTGACTTCAAATGATAAAACAATTTACGACAACATTTTAAATTCCTTCGTCGGTATAGCCGCTGTTCAAATAGGCCTTACTGATATTCTAAACGAACTGGGAATAGTTCCAGACCATATAATCGGTCACAGTGTCGGTGAGTTGGGTTGCGCATATGCCGATGGATGCTTTACAGCAGAAGAGATGATCCTTTCAGCTTACAGCAGAGGTCTTGTTTCTGTTCAAACACCATTTATTAAAGGCTCAATGGCTGCTGTTGGTCTTGGCTATTCTGCAGTACTTCCACTTTGTCCTCCTGAAATAGAAGTGGCTTGTCACAATAGCTCAGAGTCCTCTACGATATCAGGACCTTCCGATGTCATGAAACAATTTGTATCAGAACTGACAAGTCTGGGTGTATTTGCTAGGGAAGTTCCTTGCTCTAACATAGCTTATCACTCGAGATACATTACTGATGCTGGTCCGGGATTATTAAAATATCTTAGTGAAGTTATCACTGACCCAAAGCCACGCAGCAAAAAATGGGTTTCTACCTCAGTACCACAAGAAAAATGGGACGACCCCTCAGCAAAATATTCCTCCGCTGAATATCACACCAACAATTTACTGAATTCAGTACTCTTTGAAGAGACATCTAAGCTTATACCGTCGGACGCAATAGTCATTGAGATAGCTCCCCATGGTTTGCTACAAGCCATTCTGAAACGGTCTCATAGCGAATGCACACATGTGCCATTGACACGTCGTGGACACTCCGATCCTGTATTATATTTCCTAGAAGCTGTTGGAAAATTATACCAGGCCGGTCTTAACCCAAAAGTAGATGTCTTGTATCCAAAAATCCAATATCCTGTTTCTACCGAGACTCCTTTTCTATCTCATCTAGTCAAATGGGAACACAGTGAAACCTGGCCAGAGGCAAAATATAATGTGAGAGATACAGTCATCGCTAATATACGTAATTTTGTCTTATCAATTCAAGATGACGATTACAAATATTTTGATGGTTACAAAAGAGAAGGTCAGCATGTTTATCCAGAGGCTGCTATTCTTGTTTTGATTTGGGAGACCTATGCAATGGCTAAGGGTATGGATTATCGAAAAATGTCTGTAAATTTTAAAAATGTGAAATTCGAAGGAGAAGCTGCAATACAAAATAATACACCAATGAGACTTACGGTTATGATCCAAAAAGGAAATAATTACTTTGAGGTTAGTTATGAAGAAGTTCGTATAGCAAGTGGAGTTATAGAAGACGAAAGAAAAATTTCTTTTCTCGATGATTTCGAAGCCGATTTTATAGACACCCAAAACATAATATTAAATAGCAAAGACATCTATAAAGTGTTTTACCAAAAAGGCTATAGTTTTAAAAACCAATTCCAAAGTCTCCTCTCGATTAATGCAAATTATAATAGAGCTGCAATACAATGGTCCGGTGATTGGGTTACGTTCTTAGATGCTATATTCCAAATGATTACTGTTGCCAAAGATCATAATGGAATTTCTTTGCCTAAGTTCTTCAATAAATTAAGTATTTGCATTGACGAACATGTTAAAAAAATAAAAAGTAAAGATTGTGTTGACTATTATGATGCAATTCACAGCAATAAGCTTCATAAAATCAGATGTGGCGGTGTTGAGCTATTTGACATTGTTTTAACGCACAAGCCGAAACCTGTATTGGTACCAGATGTTCTGCAAACAACAGCATTCGTTCCACATTTCCTAAAAGGAAATATAAACGTGGAATTTGCGCTGCAAATTCATTTACAAATTATTAGCGAGAATACTTCCAGTAATTGTATAAAAATAACTGAATTGAGTCCACAAATAAGTGACGAAATATCGAGCACAATCCGACAAATTACTGATTATATTCCGTTAGTTGATTTTGAATTAACTACAATAACTATTGACAAATCAAATGCTGATTACATTCTATCAGAACATAAATCATTACACGAATCTGATGTATTTGTTGTTCATAATTTACTTGGAGATAAAACGATGATGAAAAATATTTATAATATTATGACAAATGATTCATTTGTTATGGTATTAGAAAGTGACGTTACAGTTATCTATCCCAAGCACAATTTGTTTACTTTCGTATCAGCCATTTCGATTGGAAAGAAAATTTTGCTTTTGTTAAAAAAGTCTCAAAATAATAACGATGAAAAAACCGTCTACATCCCAATAACTCACGATAGTAGCTTTTCTTGGGTGCCTCGTGTAAAAACCGAACTAAAAAAATCCCAACGGGTCGTACTAATTACTGAAAGACAACCTTATTCTGGTTTAATTGGTTTAACCAAAAGCTTGAATAAAAGTTATCACGGTAAACTATCTCTTGTTTTTGTGGATGACTGTCATGCCCCTAAATTCAGCTCCGAAAATGATATTTTCATAGATCAAATAGAGAAAAAAATTTCTATCAATGTTCTCAGAAAAGGTGTTTGGGGTGGATTTTATTATATTCCAAGTGAGATGTCTACTAAATTACTAAATATTGCATTGTATAGTTCTGTGCCAGGTGACTTAGATTATTTGCGATGGATTGAAAATCATCCTACTCTTGAAGTCAATCCCAATATAGTACAGGTGAGCTATTCAGGAACATCACAAAAAGATATTCTACACGCAGTAAGTACTGGGATATCTGAAGTGAAAGGATTCGGTATGGATTACAGTGGAATTAACTCAATCGGACAAAAGGTGATGGGGGTTGTACCAGGGGGAGCCATTTCAACAACAGTTGTAGCAGACCCTGATTTTACCTGGCCTGTTCCATCACATTGGTCTCTTGAAGATGCTGCAACTGTGCCATTACCTTACGTCATTGCCTACTACTGTTTGACTATAAAAGCCGAGGTAGCTGAAAAGCTTACTATTCTCGTTAGCGGTGGCGCTGGAGCAGTAGGTCAGGCTATCATCTCTGTCAGCTTGTCACTTGGTTTCAACGTTTATACTGTTGTTAGTGACAGGAAGAAAAAAGATTTACTTCTGAAATTGTTTCCCAAACTGAATGAGAAAAATGTTGGGTATTCTAGAGACGTTGCTTTCTATGACATGATCAGAATCAAAGATAGTAAAGGCTGCGACATTGTTATTAATTGCGCTACGTCACACCTACGACAGGCATCGATGAAATGCATTAGTAATAGTGGAATTTTTATGGATTTGAATGATTGTGATGTGAAAGAAAACGATACATTTGGAATGAGTTACCTTCATGGTGAAAAAAATTACATGTCTGTACAGATGTCGAGTCTGTTTAAACAAGTAAACAGAGAACAAAAACTGTCTCTTCGACATTTTATCGCTGAAGGCATAGCTAATGGTTGCGTGAAACCCCTTACTCGAATTGTCTACCCGTCTAATGAAGTAACTAAAGCATTTCGTTTGGTTTCGTCCAGCAGACATATAGGAAGAGTCTTAATAGACATGAAGAGTTCGATGACTGCTACCAATATGAAAATTACTCCAATGATCAAATACTTTGATACCGGATCCTATGTAGTAGTATGCCAGGAAACCGATTTGTGTATTGCATTGATTGACCAACTAATTAGCAATGGAGCCAAAAATATTAGTGTAAATGTGAAACCTAATGATGTTGGTGGATATTTTAAGGCAAAGATAGCATCCTGGAGAAACCTCGACGTAAATGTTAAATTATCTTCATATTTTTTACAAACTGAAAAAGGTTGTTCCGATTTATTTAAAGAATCTTCAATCAATACTCCTGTTAGAGGAATATTTGTAGTTCTCGATACAACTAAAGATGTTACAGATGAATTAAATAGAGATCAATTTGAAGATGGATTTGATAAAATAGCGATGGTTGTCGTTAATTTAGATTTCATATCTCGATATGATTGTCCTTTACTAAGTTATTTCGCTGTTATAGCTCATGGGCCCCAGAATGCTATCGATTTTTTCAATACTTCAACTATCGAAAGGATTTGTCAGAGCCGTCATGATCTCGGGTTCCCGTCATTATTTTATTATAATGAGTTAATAGATCGGATTGAACAGGAAGATGAAAATATCAGTATGAAGCTGCAACCACAAACATTTTCAGTTGTTTTGAAAGGTTTAGAAATAGCCCTCAAATTAAAACAAAGTAGTGTTTTGTCATATAATTTAAAACAAAATAAGCCTGAAAATTTTATAAAAAAAATTGAAAATACATTAGGTTTGAAAAATATTAACGATGTACCCCAAAATTTAACTCTAAAAGATTTCATAATTAATGACACCAATATTGAAGAAGTGAAATCTGTCATAAGGAAAATATTCAAACTAAATTATCCAACTGAAAGAATTTTGAATATGTCTATAGCAAGTATAAAAAAATTAAATGAAGGGTTTTGTAATAAAATCCATAACTTTGATGGTGGTCTTGGAGCGTTTTACACATATATTGACAACGATGAATGTTTAGCTTCAGAACCAGTTATGTCTATGCGTACAAAGCTAAGTAACGATAAGAAAGCTGAAGATCTAGATCCAAATGCGACGTATTTAATGATAATACCTGGATTCGAAGGGCATCAGCAGATGTTTGAACTTATAAGTGAAAGGCTTAAAGTAAACGCTGTGACTTTCCAAACTGGTCCAGATTTGTCTTACGAAAGCATACCCCAACTAGCTTCTGATGTTTTAAAGGTTATAAAAACAAGATTCAATTTAAAGTCGAAATTTTACCTTATGGGCTACTCATTCGGCGTTAACGTCGCTTTAGAGCTTGCTGCTTTATTAGAAAAAGATGGTCTGATTGGCGTAGTGTATTGCTTAGACAGCAGCCCAGATGCATTGCGAGCACAGCTAAATGCGTACCTCGGAGACTTGTCTGAGACGGAGCTTCAGAACACTATTTTGGAGCACATGTATCGGCTGATGAGCGGACATTCAAGTGACAAGCTAAGCAGCGACCTGGAACGCGCCGAGAGTTGGTCGGACAAAATACAAGCTTGTCTCAACAAACTTAGGAGCTTATTTAAATACTCAATCCAATACAAACGATCCATCCTTAAAACGGCGTATCAAAAAATTATCTTAGCACAACAATATAATCCTGAATTCAAATTGCAATCTACAATCGTACTTATAAAAGGTATACCTCATCCCAACCAGAAGCAGCTACCAGATGATTATAACTTATCCATGTACACAACTCAGCCGGTTCAAGTCTTTAATATTGAGTCTGACCATGCGTTAGCGCCTCAGGATTGCAAAGTTTCTAATATTATTAATAAATTACTTGAAAACAGCTTATTGGAATATTTCGACAAGCAAAATCTATGTGAGCAGTATATAGCTGATCCAATTAAAGTGTATTAA

>AyunFAS5
AGTGCTTGGAAAAATCTTAATGCCGTGGTAGAAATATATTCAGAGCCTCTTCAAATTGAGGAAAGTTGCATCAGTTTACTAACAAGTGCCTCAACTTTGGGACCAGTGCACGGTATTTTTATAGTATTAGACTCTGATGACAACAACAACAAAACTATAGAACAAAAGCATTTTGTTGATAAATTTTATAATACCGCTACGATAGTGATGAATTTGGACTCAACGTCACGTCTATGTTGTCCAGATTTAAGCTATTTCGCTGTTCTCATGAGTACATCACAAAACCCCGCTGATTTCTACAAAAGCTCGTTTGTGGAGAGTATATGTCAATATCGAAATGAAATAGGATTGCCAGCTGTTGTTTATAACGTAGCAACGAGTATTGAGGTTGGAGGTGATGCAAGTGACTGGCACCCAATTTTACCACAGTCAGTGTCAGATATTTTTAGCGTATTAGATAGTAGTTTAAAACTCAACCAACATAGTGTACAAGTAGTTTCTATGTTGAGGAAACCAACAAGAACAGAATTTATGGAAAATATATCAGGAATATTAGGTATTCAAAACATCGACGACATTGACGAAAACTTAACGGTATCTGACTTTATTGTTGTTGATACAAATATTATGGAAATTAAATCAATTATTAGAAAGTATTGTGGAAAAGATTACAGTTATAAAAAAATTTTAAGTCTGTCTGTCGCTAAATTGAAACAATGGGACCTAACATATACAAAAAGAAATACCAATTTTGATGGTGGTTTTAGTGCCTTTTACACTTATGTCGATCGAGATGAATGCTTAGCTTCAGAACTTATGGTTGCTTTGGAAACAGAAGGCCATAATGCTCTAAAGATAAATGATATAAGTCTACTTCCAAACGAGGCTTTTATGTTGATGATACCTGGGTTTGATGGACATTATCAGGTATTTGAATCAATTTGCAAAACGCTTAAAGTCCAAGCTAGGATTTTGCAGCTTGCACCAGATTTAAGAGTTGATAGTATTTCACAAATAGCATCGGACTTACTAAAGTTTGTGGAGACAAGATTTAAATTCCAGTCAAAATTTTATATTATGGGCTATTCATTTGGAGTCAACATTGCTTTGGAACTGGCTTCATTAATTGAGAGGCAAGGTTTTACAGGTGTTGTGTATTGCTTGGATAGCAGTCCAGATGCACTACGGGCACAACTGGACGCGTACCTCGGAGACCTAACTGAGATTCAGCTGCAAAACACCATCGTTGAACATTTGTATCGGCTGATGGGCGGACATTCAAGTGAAGACTTGAGCAGCGACCTTTACCGTGCTAAGGGGTGGCTTAACAAGATAAAAGTTTGCACTAATAATCTCAAAGGCATTGTCAAATACTCCAATGAATACCAGCGATCTATTATTCTAAACGCATATCAAAAAATTACATTAGCGCGGGATTACGTTCCAGATTTTAAGTTACAATCACAGATTGTTCTTTTGAAAGGCATACCACATCCAAATCAAGAAGATTTACCTGACGATTATAATCTATCACAGTACACCACTCAGCCTGTGCAAGTATTTAATATAAAATCAGATCATGCAATGGCACCTCAGGATTGTAGGGTTACCAATATTCTTAACAAATTTATTGACCCTCAAGTACTGCAAGATTTTAGAAAGAAAAATCTTTGTCAGACCTATACAACTGGGCAATATAAAACTACGGTTTAA

>AyunFAS6
GTGGATGATAAAAATGCACCTTCTTTTAATACTGAACTAAAAATTTTTAAAGATCAATTGGAAAAGAATTTGATAATAAATATTTTGAAAAAGGGACAATGGGGTGGCGAGTATTTGATTCAAAGTAATGCTTCATCTGAATTTAATAACAATTTTAGCTTGGACTGTTTAGTACCAGGTGATATTAATAGTTTGTCATGGGTTGAAAAGGAATTTATAAATCTCAGGTGTAATTTAGTACAGGTAAGCTATGCTGCTGTATCACAAATCGACGTTCGAAGAGCAGTAAGTGATGATATTGCGGAGCAAAGTTTTGGTGTGGATTTTAGCGGTTTTGATTGCGATGGGAACAAAGTTATGGGCATTTCAAAAAATGGATCATTAGCCACTCAAGTAGAAGTTGATCCAGACTTTGTCTGGCCTATTCCTGAACATTGGTCACTTGAAGACGCCGCTACAGTACCATGGCCATATATTTTAGCTTACTATTGTTTGACTATTAAATCCCAACTGTTCAGCCATTACTCAGTTCTCGTTACTGGCGGTTCAGGAGCGTTTGGACAAGCAGCAATTTCAATCTGTTTAGGAATAGGATGCAAAATATACACTACCGTCAGCGATATTCATAAAAAAAAATTTCTTCTGTCAAAATTTCCACAGCTTGACGAGAAAAATATTGTATGTTCTCATGATTGCTCGTTCCATGATATAGTAAATATGAATTCTAACAAAAAATGCTGTGATATCGTTATCAACTGTAAAGATGGCATCTTACGTGAGTCGGCTATGAAATGTTGTGGTATATGTGGAGTTACAATTGATCTCAGTACATTTGATAATAACCAGAACAAAAGATTTGGTATGAATTACTTGGAAGGGGAAAGGAGCTTTTATGCAACGCAATTATCAAATCTTTATGCGAAGAACAACAAACACGAAAAACGGATGTTGCATAAAGCAATAGCTGAAGGAATAGCTAAAGGATGGGTTAAACCTCTGACACGCGTAACATATTCACCTGCAGAAATATGTAAAGCATTCAGGCTTATCGCAAGTTCTAGAAGTAGAGGAAGAGTTCTTATAAATATGAAAGATCATACGATATTAAAAGGAAATTTGAAAATTATCTCAAAGGAAACTTTTTCGGCAGAAGGTTCTTACGTCGTAGTTTGTAATGAGAATGAAATAGCAATTGATCTTATTGATGAGTTTATCAGAAGAGGAGCAAAAAAAACTTGTTGTTCATACAAAGAAATCTACAAAATTCAGTGTTTACATGGTTTCTAA

>AyunFAS7
GTTTGGTTTCTTTATAGTGGAATGGGATCTCAGTGGGCTGGTATGGGAATAGAACTAATGCGTATACCAATCTTTGCTGCTGCTATCAAAAAATGTAACAAAGTGCTAAAACCTAAAGGAATTGATATTTTAAAGATATTGACTAATAAAAATAAAATAATATATGACAACATTTTGAACTCCTTCCTTGGAATAGCCGCTGTGCAAATTGGATTAACTGACATTTTAAAGGAAATGGGTATTGTTCCTGATAAAATAATAGGTCACAGCGTGGGTGAACTAGGATGCGCATATGCCGATGGATGTTTAACAGCCGAAGAGATGATTTTATCAGCTTACAGCCGTGGTTTGGTTTCATTAGAGACACCGTTCATAAAAGGTTCAATGGCAGCTGTTGGTCTCGGATTTTCTTCAGTAAGTTCTATTTGCCCCCCTGAAATAGAAGTAGCCTGTCATAATAGCTCAGAATCTTCTACAATATCAGGACCGGCTGATGCTATGAAGCAATTTGTATCAGAGTTGTCAAGTCGTGGTGTATTTGCTAAGGAAGTTCCTTGCTCTAACATTGCTTATCACTCAAGATACATTGCTGATGCTGGCCCAAGATTGTTGAAATATCTTAAAAAAGTTATTACTGACCCTAAACCGAGAAGTGAAAAATGGGTGTCTACATCAGTACCGAAAGATAAATGGCACAAACCAGCAGCTCAATATTCATCAGCTGAATATCACACTAATAATTTATTGAATCCAGTTCTATTTGAAGAAACAGCTAATCTGATACCATCAAATGCAATAATAATTGAAATAGCTCCTCATGGTTTGCTACAAGCCATCGTCAAGAGATCTCATAGTGAATGCTATCATGTACCATTGACACTGCGAGGACATCCAGATCCAATAAAATATTTATTAGAAGCAATCGGAAAAATGTATAACATCGGTTTGAATCCTAAGCTTGAAGTAGTCTACCCGAAAGTGGAATTCCCTGTATCTACAGAGACAGCTATGCTTTCCCATTTAGTAGAATGGGAACATAGTGAAAATTGGTTATTTAATCAGGACGATATAAAAAATACAACTGTAGCAATGGAGCGTCAAATTGTTGTGTCTTTTTATAGTGATGAATACAAATTCCTTGCAGATCATATAAGAAATGGTCAATGCGTCTTTCCTGAGGCAGGTTTGTTAGTGCTTGTCTGGGAGACATTTGCTATGTCAAAGGGAAGAAATTTGAAAGACATGTCTGTGGAGTTTTATGACGTCATATTCAGCGATGAAGTTATTATTCAAGAGGAAATCCCTCTTGAG

>AyunFAS8
CTACACGGACTGCCAGAGCGGAACGGCAAACTAAAAGATTTGACGCATTTTGACGCAACATTCTTCGGGGTGCATGCAAAACAGGCACATCTTATGGACCCCCAGCTGCGGTTGCTGCTGGAATTGACGCAAGAAGCAATCGTGGATGCCGGATTCAACCCAACCGAACTCCGGGGCTCGCGCACCGGCGTGTACGTGGGCGTCTCCAATTCTGAGACCGAGGAGAAGTGGACAGAGGATCCAGACAAGATCAATGGTTACGCGTTGACCGGATGCTGCCGCGCTATGTTCCCCAACAGAATATCTTACACGTTCGACTTGAAGGGCCCTTCGTACGCGATCGACACCGCCTGCTCCAGTTCGATGTTTGCGTTCGCGCAGGCGGTGAGTGCGATACGTGCGGGGCACTGCGACGCGGCCATCGTCGCCGGGACTAATCTGTGTCTGAAGCCCGGAAACTCGCTGAATTTCCACCGGCTAAGCATGCTTTCTCCAGAGGGTCGGTGCGCAGCGTTCGACGCAAGCGGGCGCGGTTACGTGCGCGCGGAGGCGGCCGTGGCGCTGGTGCTGCAGCGGCGCGGTGACGCTAGACGAGTGTACGCCGGGGTGCGCGCCGCCAGGATGAACACCGACGGACACAAGGTGCAGGGCATCACCTTCCCCACGGGCGACATGCAGCGCCGCCTCGCCGAGGAGACCTTCGCCGAGGCGCGCCTGCGACCTCAGGACGTCGTCTACGTCGAAGCGCACGGCACTGGCACCAAGGTCGGTGATCCACAAGAAGTAAACGCTATCGCAGAGTTTTTCTGCAAGGAGAGAACAACGCCGTTGCTGCTGGGTTCGGTGAAATCAAATATGGGGCACTCGGAGCCGGCGTCTGGCCTCTGCTCAATAGCGAAAGTGGTGATCGCGATGCAGCGCGGCATCATACCGGCCAACCTGCACTACAAGACCCCCAACCCAGACATCCCTGCGCTCAGCGACGGTCGAATAAAGGTGGTCGACCGGAACACGGCGTGGCAGGGCGGGCTGGTGGCGGTGAACTCGTTCGGGTTCGGCGGCGCCAACGCGCACGTGATCCTGGAGGCAGAGGGGCGCACGGGCGAGCGGGCCGTGGGCGAGGGGAGCATGGGTGGCGCTCTACCGCGCCTGGTGGTCGCGTCAGGGCGCACGGAGAATGCGGCTCGGCGGCTGCTGCAGCACGCGGCGCAGCACGCCGACAGCGGGGAGTTGCTCGCATTGCTCGACGCAGTGCACGCCCGCAGCATTACAGGGCACCCACACCGCGGCTACCGGCTGCTCCTCGAGCCCCCCATCGAGGAAATTACGGAGCTAGACGATGGCGGTCCCCGGCCTATTTGGTTCGTTTTCTCGGGCATGGGGTCTCAGTGGGCGGGCATGGCGCGCACATTGATGCCGCTGCCGGTGTTCGCGGCGAGCGTGCAGCGTACAGCGGCTGCACTGCGCCCGCACGGGTTGGACTTGCTACACGTTCTTACGGACGCTCCCGACTCTGCCTTCGATAACGTCATCAACTCGTTTGTGTCAATCGCCGCAGTGCAGGTAGCCCTTGTAGACGTGCTGCGTGAGGTCGGTGTTCGGCCGGACGGCATCGTGGGTCACTCCGTCGGTGAAGTCGGGTGCGCGTACGCGGACGAGACGCTGACGGCGGAGCAGGCGGTGCTAGCGGCGTACTGGCGCGGGCGCAGCATCGTGGATTCGGCGCTGCCAGCAGGTGGCATGGCGGCCGTAGGGCTCGCGTGGGACGAGTGCGCGGCGCGGTGCCCGCCGGGCGTGGTTCCCGCCTGCCACAATTCTAATGACAGCGTTACCGTGTCCGGGCCGGTGGAGGCGGTGGCTCGGTTCGTGGAGCAGCTGTCGGCGGAGGGAGTGTTCGCGCGGCGCGTCAACAGCGCGGGCGTCGCCTTCCACAGCGAGTACATCGCGGCAGCTGCACCGCTGCTACGTCGCTCGCTCGAACAGGTCATCCCCGAGCCTAAGGCGCGGTCCCATAGGTGGCTCTCCTCCTCGCTACCCAAGGAAAGCTGGACGTCCGACCTCGCCAAATTAAGCGATGCCGCTTACCACGTCAACAACCTGCTATCTCCAGTCCGTTTTGCGGAAGTGCTGCAGGAAGTGCCGGATCGGGCTCTGTTGGTGGAACTAGCCCCGCACGCGCTGCTGCAGGCCGTGTTGAAGCGAGCGAAGCCGGATGCTGCACATGTGCCATTGCTTCGCCGTGACAGCCCCGACCAAACACGACATCTGCTCGCGGCGATCGGAAAGATATACCTCGGGGGCGGGCAGCCACAGGTGGGCGCGCTGTACCCGGGGGTGACGTGGCCCGCGGGGCGCGACACGCCGGGGCTGGCCTCGGCCGTGGAGTGGGACCACGGGACGGAGTGGAGCGTGGCGCACTACGGTGATGCAGCGCGCCAAGGGGAGATCGTGTTCGAGTTCGATCTCTCCCGCGCCGACGACTCTTTCATTTCCGGGCACAACATCGACGGCCGAGTGCTCTTTCCGGCTACCGGATACTTGACTCTCGTCTGGAAAGCTATGGCAAAACTTCTGAATAAAAAACCAGAGGAGACCCCTGTGGTTATGGAGAACGTGGAACTCAAACGCGCAACAATATTATCTTCCGAAGGCCCCGTGCGATTCTTAGTGAATATCCTACCCGGCTCCGGCGAGTTCGAGCTCGGCGTGGAAGGTGACGTGGTCGTAACGGGCTCCGTGCGCCTCGCGGGACCCGCATGCCAGGAGCGGATGCAGCTGCCCACCGAGCCACCCGCGCCCCCCGCCGACCCGGAACTGCTGCCGCTCGTTGCCGACGACGTTTACAAGGAGCTGCGTCAGCGCGGATACAAGTACGGAGGCCTATTTCGGGGAATACGCACCTCAGACGCGCTCGGTACTGAGGGCATCCTAGCCTGGGACGATAACTGGATATCTTTTATGGACACTATGCTTCAGTTCCATGTCATAAGCGACGAAACACGTCTGCCGTACTTAATGACTAGTCTCGTACGAGCACATATCGACCCCTCCGTCCAGCACGCCGCAGTAAAGGCCGCCAATGTTGCGGGCGTGTCAATACATGTATATCGTGACATCGACATGGTCGTTGCCGGTGGCGTAGAGCTGCGTGGCATCAAGCGGAGTATCGCACCACCACCTGTCATCGAGAAAACGCCGGTTAAGCTCGAAAACTACATGTACATACCTTACGACAACTCAATGTTCAGCATCAAGAACACATCGTACTCCAAACGAGAGGCGTTGACAGTGTGTTTGCAGCTTGTTCTTGAAAACGTGACCTCGCCGCGGCTTAAGCTGTTGGAGGTGACATTAGACCGTGCACCCGAGGCACTGCTGACGCCGCACGTGCTGCGAATGCTCAACACCGAGACACAAGTGCATGTAGACGCGGTGCTAGCCGCCGGGAGCGCCAGCGGCTCGCACAAGGCCGTGGTTCAGGACTTGGGCGTCAAGATTAGTCATAAGGATGCACAGAGCGGCCCACCAGACGTGGAGTGCGAGCTGGTGTTGGCGGCGGACGTGATGTCAAGGCACGGCGCCGGCATGTTGGCAAACCTGGCAGGCGCACTGGCCGCCCATGGGGCGCTCCTTCTGGAGGAGCCACGCGGTATATTCGATGAATCGGCTTCGCGCAACATGCTGCACGGCGTTGGGCTGGCTTGCGCCGCACGGCAGGTAGTCGGCAACTTCGAGTACCTTCTACTGCGCTATATCGCACAGCTACCACCCGCCCATGTTTTCGAATTATTCGATGACGATGGCTACGAATGGCTCGAGCCGCTTCGCATGACGCTTCGGCGCACCGAAACTCAGCCGATGCGCGTGTACCTAGTGTCGCGCATACCTGGTAGTAGTCTGCTGGGGCTAGGCACATCCCTGCGCTGTGAGCCTGGTGGCAGTGCGCTGCGGATCTACTACCTGCCCAACTGCCGTGATCAGTTTGCGCCAGATGCTCCAATTTTTGCGCAACAGGTCAAGCTCGACCTTGCCTTCAACGTGCTCCACGCGGGCGTGTGGGGCTCTTACCGCCACCTGCCTTTCACTGATGTCATGGACGCACAGCTGCAGGTGGAGCACGCTTACGTGAACACGCTGACGCGCGGCGACCTGTCCTCCCTGCGGTGGATCGAGAGCGACTTGCGCTATGCGTGTGAGGCACCGCTGCCGCCGGGTACCGACCTGTGCCGCGTCTACTACGCACCGCTCAACTTTCGTGACGTTATGCTCGTCACCGGCCAACTACCTCCGGATGCGTTATCCGGAAATCTCCCAGGGCAGGAGTGCATTTTGGGTCTGGAATTCAGCGGGCGATCCTCTAGTGGCAAACGGGTGATGGGACTGGTAGCTGCTCAAGGCTTGGCCACAACCGTCCTCGCAGACGAGGGGTACCTGTGGGAGGTGCCGGCGGCGTGGTCGCTGGAAGAAGCGGCCACGGTGCCGGTAGTGTACGCCATCGCTTACTACGCGCTGGTAGTGCGCGGGCAAATGGCGGAAGGGGACTCGGTGCTGGTGCACGTGGGCAGCGGTGGCATTGGACAGGCGGCCATTGCTATAGCACTGCACGCCGGCTGCCGAGTGTTCACTACCGTCAGCTCGGCCGAGAAACGCGCCTTTCTATTAAAACGGTTCCCTGCGCTACCCGCCGACGACATTGGTAGCTCACGCGACACCTCTTTCGAGCAGCTGGTACGGCAGCGAACAAGAGGCTGTGGCGTGGACCTTGTACTCAACTCACTGACGGGTGACATGCTGCTTGCTTCGGTGCGTTGCCTCGCCTTCGGTGGCCGGTTCCTTGAGATCGGCAAGCCGGATCTGTCAAACACTATCTCTTTGGATAATACCGTGTTCCTCAAGAACTGTACGTTCCACGGCATCCTAATAGACGCGCTTCTTAATGCCCACCGCGAGGACCCCGACAGGGCGGCCGTGGTGCGCTGCGTGTCCGCGGGCATCGCCAGCGGCGCCGTGCGCCCGCTGCCCGCTACGGTCTTCTCGAATCAACAGCTTGAGCAAGCATTCCGGTTCATGGCGACCGGCAAACACATCGGCAAGGTGATGTTGTGCGTCCGCGAGGAGGAGAGCGAGGGCAGCGCAGCGAGTGTGGCAGCACGGCTGGTGTCGGCGTGTCCGCGGACTTACCTGCATCCCGGCAAGAGCTACGTGCTGGTAGGTGGGCTCAGCGGGTTCGGGCTCGAGCTGGCGCAGTGGGCGGTAGGGCGCGGTGCGCGACGGCTCGTGTTCAACTCGCGCGTCGGCTTGCGTAGCGGATACCAAGCTTGGGTTATACGCCGACTAAGGGCGCGCGGCGTGCGCGTCGCACTCAGCACGCACGACGCCTCGAGCCTCGCTGGCGCACACGCCCTGCTTAATGTCGCCGCTGATCTTGGGCCCGTCGGGGGCGTCTTCAACCTTGCCGAAGCGCTGTGCGACGCTTTACTCGACGCGCAGACCCCGGACAACTTCCGCGCCGTAGCAAGGCCTAAACTCGACGCATCCAAAGCACTAGATGAGGCGACGCGCGCCCTTACCCCGGAGCTGGAGTACTTCGTGGTGTTCTCGCCGATGTCGTGCGGCCGCAGGAATGCCGGCCAGTGCAACTACGGGCTCGCCAAATCGGCGATGGAGCGCATCGTGGAGCAGCGGCAGGCGGACGGGGTTCCCGGTCTCGCCGTGCAGTGGGGTTCGATCGGCGATATTAGATTGATAACAGAAAAGATGGTCATCGACGAGGATAATATGATGGGCGGCACAATCTCGCAGCGCATAGCGTCATGTATGGACGCGTTGCTGGCACTTCCGGGGGCAGTCGTCGTCTCCGTAGTGGAGGCACACGAGCACCGCGCCGCTCTCCAGCCGCAGCGGGGGCTCGTGTATCACATCGCCAGTATACTTGGCATTAAAGATCTGAGCAAAGTATCGGAGAATACGAACCTGGTGGAGCTCGGCATGGATTCACTGATGGGCGCGGAGATCAAGCAGACCCTGGAGCGCGACCACGACCTCGTGCTCAACGTGCAGGAGATTCACGCGCTCACCTTCGGCAAGCTGAAGGAGGTTTCTGGGAGCGGGAACACAAATGGAATCGCGACTTCACACCCGCCGCATACCACAGCCGCCGGCGACCTGATGCAGAACGGTGATCCTCACGTGATGCAATGA

>AyunFAS9
CATGAATCCCAAAATCTTCCATCAAGATTTTTGCCACAATCGGCAACGGCGGTTTTTAAAGCAATGGAAATAAATTTGAAACTAAAACAATCCAATGTAATATCGTACAAAGTTAAAAAACAGGTGGATCCAGGCTTCTTTCAAAAAATAGCAAAAATTTTAGGTATCAACAACATTGATGAAGTTGATGGCAATTTAAAAATATCGGATTTTATTGTCTCTGACTTAAATTTTATGGAGATTAAGTCCATTATCAAACACTTTCATGAAACTGATTATCCTCCTGATAAAATTGTTAAGCTATCTTTTTCGGACTTAAGACAGTTACATCAAAAAGATTTGAGACAAAGTACTAAATTCGATAGTGGCTTAGGAGCTTTTTTTACCTATATTGATGAAGATGAGTGTTTATCTTCAGAACCTATGATTACTATGGCAACGAAAGCCAACATCAACGCAGAGAAAAGTGAAATAGATATCGATTTCAATGAAGCATATATGTTAGTTATTCCTGGGTTTGAAGGACATCATCAGAGGTTTGAATCAATTTGCAAATCACTCAAAGTTGAAGCTCGTATTTTGCAACTGGGACCAGATCTAAGTACAGAAAGTATTCCGAACATGGCTTCTGAAATCATGAAAAGCATCCAATCGAAATTTGACTTCAAATCAAAATTTTACCTGATGGGATACTCATTTGGAGTTGACGTGGCTTTGGAACTAGCTGTGTTATTTGAAAAGCAAGGTGTCACAGGTATAGTGTATTGCTTGGACAGTAGTCCAGATGCATTACGATTGCAAATAGATGCTTACCTCGGAAACTTAAATAAGACTCAGCTGCAAAATACAATAGTGGAACACATGTACCGGCTGATGAGTGGAAAAATGAGTGACAGATTAATTAACGACCTGCAGCATGCAAAGAGTTGGCCTGAAAAAATTCAAGCTTGCGTTAACAGACTAAATGGTATTGCAAAATACACAAACCAGTACAAACGTTCCATTATAGACAGTTTGTATAAAAGAATGATGTTAGCACGATATTATGAACCTAATATCAGTCTCAAATCTCAAATTGTTCTTATAAAAGGCATTCCACATCCAAACCAAGACAAGCAATTATCACATGATTACAACTTATCACGATATACTAATCTACCTCTTCAAGTCTTCAATATCGAATCTGATCATGCGTTAGCATCTGAAGACTGCAGGGTCGCTAATATTCTCAATAAATTTATTGAGCCTCAAGTATTGCAAAAGTTTAAGAAAAAAAATCTTTGTGAGAGTTACCAAGCTATTAACTTTCGGACGATACATTAA

>AyunFAS10
TCCAAAAGGGTTGTTCTTGTTTCAGAAAATCAGAAATACTGTGGTGTCTTAGGCTTTGTTGATGCAATGCTGAAATTTTATCCAGAAAAACTGTCAGTGATAATAGTGGACGACAATAATGTTGAATTTAATTGCGAAAACAAATTTTTTGGAGAACAATTGCAAAAGAATTTAAAAATTAATGTTTTGAGAAAGTTAAATTGGGGTGGATATTACTACCTTCCTAGCGAGATATCAGCAGAATCAAATAATTTAAAGTTAATCAGTTTAGTACCAGGAGATTTTGAGAGCCTTACATGGGTTGAAAATCAATCAATGGAATCTTATCCCAACCCAGTGCAGGTTTGCTATACAGCAATATCACAGAAGGATGTTCAAAGAGCTTCAGATGACGATATTTTAGAGCAAAATTTTGGTATGGATTTTAGTGGAATCGACATTGCTGGTCAAAAAGTAATGGGAATTGTGGAAGCAGGAGCAACAGCAACTATAGTACAAGTTGATCCTGACTTTGTCTGGCCTATACCTGATTATTGGACACTTGAAGATGCAGCTACAGTACCTGTGCCATATTTACTAGCGTACTATTGTTTGGGGATTCAAAATAAATTGCAA

>AyunFAS11
ACTCCCAAGGAAACTTTTTCTCTAGATAATACTAGTGGTAGGCCATTGTCTGGCGATGAAGTAGTTATTAGTGGAATGGCCGGGCTGTTTCCAAACTCCAAAAGTGTTCAAGAATTTATGGAGAATCTATACAATAAGGTCGACATGGTAACTACAAAAAATGATCGTTGGTTCGTTGAAAACAATGAGATGCCTAAACATTTTGGTTTTGTTAGTGGCATGAACAAGTTTGATGCCCAGTTTTTTAAAGTACATTACAAACAAGCCGTAGCTTTCGAATGTATGGGTAGAAAGCTGTTGGAGAGTACTTACGCTGCTATATTTGATTCAGGAACTAATCCGATGAATCTTCGTGGAAAAAAAGTGGGAGTATTTATTGGAACCACTTCATCGGAATTAGAAAAGTCAAAGGGATTTGATGAGTTTGTTGATAGGAATGGCTTTTGTATATCGGGAATATGCAGAACGATGTATGCGAATCGCATATCTTACTGGTTGGACCTTAAAGGGCCTTCGTATGCTCTTGACTTAAGTTGTGCGAGTGCTTTGATGTGCATTGAGAAGGCTTACAGAAGTATCAAAAATGGAACTTGTGAGTCTGCTATTGTGGGTGCGTCCAACTATTGCAATCATCCTTGTGTCACCTTAGCTTACAAAAGAGCTGGTTTCCTTTGTATGGACGGTAAAACAAAAAGTTTCGATGAGAATGGTGATGGTTATGTACGATCTGATTCAATCAATGTTTTATTCTTACAAAAAGCCAAAAATGCTAAAAGAATTTATGCTGAAGTTTGTTATACTGCAGGCAATTACAGTTTGACATTAGGCGACAAATTTATGCCCAATCGTGATGTAAAGTTTTTAACTAACTTCTTTAATGAAATATATTTGGAAGCAGATATATACACTGATGACATTGAATATGTGGAAGGCTATGCTGCAGGAATGGGTGAAGCAGACTTGAATGAGCTGGAAGCTATTGGTAAAGTTTTTGGACAAAATAAACCTATCAAAGTAGGAAGCGTTAAATCTAACATGGGAAACAGTGAAGCTGCTTCCGGTGCCAATGCGCTTATTAAACTATGCCTAGCCTACCACAAAGGAAAAATTCCAGCAAATCTTCATTATTATAGTCCTTCTGAAAAATTGGCAGCG

>AyunFAS12
TACGTGAACACCATGACCATTGGAGATCTGAGTTCTCTAACGTGGCTACAAGGTCCATTGAAAGAAAACGACATCATGAAAAACCCAAACCATGTTTTAATACAGGTATACTGTGCCGCACTGAACTTCCGCGACGTAATGTTGGGAACTGGTCGCATCACTGTTGAATCTGTAGCTCGTGGTAGACTTACCCAAGATTGTGTGCAGGGCTGCGAAGTCGTTGGAAGAACACCCAATGGATCACGAATGATGGCTATAGTGAAAAATAGTGGCATAACCAATATGCTGGCAGTAGACAAGACCGTTATTTGGTGCATTCCTGATGAATGGACTTTTGAAGAGGCTGCAACAGTTCCCGTGGCTTACGCAACCGCTTACTATGCTTTGATAATGGTAGGTAATTTACAACAAGGGGAGTCAGTGCTGATCCACGCTGGGTCTGGTGGTGTGGGCCAGGCTGCTATTAACGTAGCTTTGCACTATGGCTGCGTGGTTTTCACCACAGTGGGCACA

>AyunFATP1
ATGACAGGAACGATTGAAGTACGATTCGAGGAGGCGGAGAGGAACCGCGGCAGCGTGCTGCTGTGGACGGGGGTAGCGTGCTCTCTGCTGGGCTGGGCGGCTGGGGGCACCACCTTCACTATGGGGTCGGCAGCAGTCCTGGCTGCTTACTTGATGACCGGAGACCGATACCAGTGGCTATATATATTCAGAAAAACAATTTATAGAGATCTATTGGGCGTTCGTGTACTTCTACTGACGATGTTCAAAATAAACAGCTGGGAACGTCAAGGAGTCAATGTCGTCAGCCGTTGGAGTAAGGTCTGCAAAATGAATCCCGATAAGAAAGCGTTTATCATGGGAGACAGGTCGTTGACTTTCAGACAGGGAGACGAACTGAGTAACCAAGTAGCATGGTATTTCAAACGTCAGGGCTTCAAGAACGGTGAGGTTATAGCCTTCTTCCTGGAGACCCAACCGGAATACGTGTTCCTGTGGCTCGGCCTCTCAAAGTTGAGGGTTACAACAGCGTTGGTCAACAACAATTTGAGAGGAGCTCAGTTGGTGCATTGCTTGAGGGCTGCTGGCTGCAAGGCTTTAGTTTTCGGAGACGAAATGTTAGAAGCTATAAAAGAAATACAGCACGAGATCCAGGACATGCCGCTATTTCAATTTAACTCGGCCGAAAGGAGATCCTCGGCGTTACTGCACAACGCGTCACCGTTAGCCACGGACTTGGAAGAGATGTCTACGGAACCCTACATAGATGCAGAGTCAGCTAAACCTAGAGATACGTTGATGTATATTTATACTAGCGGTACCACGGGTTTTCCTAAAGCCGCTATCATTACGAACATCAGATATTTACTGGTGCCATTAGCAGTGTACACGTCAGCACGGATGTCTCCCGATGACGTGGTGTACGATCCTCTGCCGTTGCATCACACTGCTGGAGGAGTGCTCGGTGCCGGCCAGGCGATAGTGCTGGGATGCACGGTGGTGCTGCGCAAGAAATTCTCTGCTTCCAACTATTGGGGTGACTGCGTCAAGCATGGGTGCACGGCAGCTCAATATATTGGCGAGATTTGCCGGTACCTCCTATCTGTGGCACCAGCTCCGACCGACAAAGCACATAAAGTGAAGATTATCTTCGGAAATGGTTTACGACCGCAGATCTGGAAGGAGTTTGTGAAGAGGTTCAACATTGAGAAAGTTCTAGAGTTTTACGGTGCCACAGAAGGAAATAGTAATTTGGTAAACTTGGATTCTAAAGTCGGTGCCATTGGATTCTTGAGTAGAATTGTTGCATCAATATATCCTCTGATTCTTGTAAAATGTGACGAGATCACAGGTGAAATACTGAGAGACAGTAATGGGAGATGCATCAGCTGTGGTCCCTACGAGCCAGGACTGTTACTGGGGAAGATAGACAAAAAAAAAGCTATACTGACATTTGCTGGGTACGCTGACAAGACTGCGTCAGAGAAGAAGATGGTGAGAGACGTCAAGTGTGAGGGGGACTGCTACTTCAATACTGGCGACATTCTCGTTATGGACCACTTCGGATATTTCTACTTCAAAGATCGAACTGGGGACACATTCAGGTGGCGCGGAGAGAATGTATCTACAGCTGAAGTGGAAGGAGTCATCAGTAATTTGGTTGGATTGAAAGATACGATCGTTTATGGAGTTGCTATACCCAATGTTGAAGGCAAAGCTGGTATGGCCTCTATAGCTGACCCAGAAAAGAAGTTAGATTTAGCTGTACTTTCAAAAGGTGTCCGAACATTACCAGCGTACTCGAGGCCCCTGTTCGTGAGGCTACTTCCTGAACCGCCTCTAACAGCCACATTCAAACTAAGGAAGAAAGAGTTGATAGAGCAAAGCTATAACTCATCTCTTCACAATGACCCAATGTACTTTCTGGATCAGAAAACTGGAGAATACGTTCCTTTGACTCAAAAATTGTATGACGATATTATACAAGGGGTTGTGAGGTTTTGA

>AyunFATP2
ATGACGGTAGATAACAATATGAATAAAACTGAGTTCGATAATAAAAAATATATGACAACGCAAAGTGGCAAAGATTTGGAAAAAAGTTTTGAGGAAGAGGAGGCTTCGTGCAGATTAGGCAATATCCTAATGATAGCCTTAGCTTTAGGCGTCCTGGTGGCGGCAGGCGCGGTGGCCTGGGTGTTCCAAGGATGGCAAACTAGTCTTGTAGTGCTCGCCATACTTATTGTATTATATGTCATCATATTCAAATGGAGATGGATATACATAGCTCTCAGGACGACACCAAGAGATATGAAAGCCTTATACTGCTTCATTAAAATATTGACACTGTCCAAAAAATTCGGCAGAAAAAATTGGACAATACCCGATATGTTTCATGATGTTGTCAAAAAGCATCCGAATAAAGCATGTTTTTTGTTGGATGACGAAGTATGGACTTTCAGTCAGGTGGAAGACTACAGTTTAAGGGTTTCGGCAGTAATGAAAGCACAGGGCATAAAGAAAGGTGACGTGGTCGCGGTTATGTTAAGCAATTGTCCAGAACTACCGGCAATGTGGCTAGGTGTGGGCCGCATCGGTGGTGTGACACCTTTAATCAATACTAACCAAACTGGTAGCGCTTTGTTACACTCTATCAACGTAGCCAAATGTGATGTCGTAATATACGGCAGTGAATATGAAACAGCTTTCCAAGAAATTTCTAAAGAGCTTAATCCTTCAATCCGTCTATTTCAATTCAATCGGAGACCGTTGAACACTTCTTCGAATAGTGTCAAGGTGGCCCAATCTAGCAACGACTTAATATCCATGTTGGAAACCACTGAACCATTGCCTTGGACGCTTTCTGATGGGTTTGGTTTCCAAGGAAAACTCTTTTATATTTATACATCTGGCACAACTGGTTTGCCGAAAGCGGCTGTGATAACATCCGCAAGAATGGTGTTTATGGCATCCGGCGTCCATTACCTTGGAGGTCTTACAACTAAAGATATCGTCTATTGCCCCATGCCCTTGTACCATTCCGCTGGTGGATGCATTTCAATGGGTCAAGCCCTTATCTTCGGTTGCACGCTCGTCATCAAAACCAAGTTTTCAGCTTCTAATTATTTTAAGGATTGCATCAAGTATAATGCTACGGTCGGGCACTACATCGGCGAAATGTGTAGGTACATATTGAACACGCCGCCGTCGCCCGCAGACAGACAACACAAAGTTAGAACAGTATATGGGAATGGAATGAGGAAAGCGATATGGACCGATTTCGTCACAAGATTTAATATTAAAAGAGTCGCCGAATTCTATGGAGCGACCGAGGGAAATGCAAACATTGTAAACATCGACAGTAAAACGGGGGCAATAGGTTTCGTATCACGGATAATCCCAGCAGTTTACCCCATTGCTATAATAAGAGTGGACGAGAAAGGCGATCCCGTAAGAAACAAGAAAGGATTATGTCAGTTGGCCAGACCGTACGAACCAGGCGTATTTATTGGCAAGATACAAGACAATCATCCTTCCAGATCGTACATCGGATATGTAGATAAAGAGTCTTCAGAAAAAAAAATTGTACGAAATGTATTCAAGCACGGGGACTCTGCCTTTATATCAGGTGACATTTTAGTAGCTGATGAACTCGGCTATTTATCCTTCCTGGACCGCACTGGTGACACGTTCCGGTGGCGTGGCGAGAATGTCAGCACTACCGAAGTAGAAGCGACCATCTCTCGGCTAGCCAGCCAAAGAGACGCTGCAGTTTATGGGGTTGAGGTCCCCAATACGGAAGGTCGTGCTGGGATGTGCGGGATTGTGGATGTGGACGGCACTCTAAACCTGGACAAACTTTACAAAGATATATGCAAAGACTTGCCGCCCTACGCTAGGCCAGTATTCCTCCGGACCATGGCCAGTATTAACATGACAGGCACCTATAAAATGCAGAAAGTGGATCTCCAGAAAGAAGGATTCGATCCGAAGAAAATTAACGACCAACTTTACTACTTAGATCTTAAACAAGGCAAATACCTACCGTTAGGCGTCGCAGAGTATGACAAAATAATATCAGGGGAGATAAGACTGTGA

>AyunFATP3
ATGTTGCTTCTTGTTGGTGGAGGCCTGGCGGCCTTTCTCGCTACATTATTACTATATGGTTCTTTGAAAACTATTGGTTTATTTATACTTCTGGGCCTATTCTATGTTCTACTGTTTCATTCAAGATGGTGCTATGTGGCTATAAAGACTCTTCCAAGAGACGTCTGGGCCCTATATGGCTACATAAGGTTGTTGTGGTTGACAAGAACCTTTAACAAAAATAACTGGAATATTCCAGACTTCCTACATACCACTGTACAAAAACAGCCAAACAAACCATGCTTTTTATATCTTGATGAAGTGTGGACTTTTAAAGAGGTAGAAGAATACAGTTTAAGGGTTACAGCTGCACTCAAGAATCAGGGCATTGGGAAAGGTAGCATTGTGGGCATATTCCTACCTAATTGCCCTCAACTGCCGTGCATGTGGTTAGGCAGTGCTCGCCTTGGTGCTGTTTGCCCACTCATCAACACAAACCAGAGAGGCAATGCTTTGTTACACTCTATAAATATTGCTAAATGTGACATTGTTATCTTCTCAGAGGACTTATTATCTGCAATACAAGATGTGGCAAGTGAGTTAGGTCCATCAATAAAATTGTTCAAATTGACTCCACGGCGTCTAAATTCACACCAATCATCGAACCCTGTGCAACAAGACCATGGAGATAGTTATACAGATTTAACATCATTGCTTGAGAACACAGCTCCAGCACCATGGACGCTATCAAACGGAGAAGGTTTTCATGGAAAATTTTTGTACATTTATACATCAGGAACCACAGGGTTACCTAAGGCTGCTGTTATATCAAGCTCACGGTTTTTGTTCATGGCAACCGGGCTGCACCACCTCGCAGGGTTGAACTCCTCAGACGTGGTGTACTGTCCCCTGCCACTGTACCACACGGCTGGGGGCGTCATCAGCGTGGGCCAGGCTTTCATCCACGGATGTACCGTGGTGTTGAAGCCCAAGTTCTCAGCGTCACAGTTCTTCCCTGATTGTGTTAAATACAAAGCGACGGCAGCGCATTATATCGGTGAGATGTGCCGGTACGTGCTGGCGACGCCGCCGTCCCCCGCGGACCGGGGGCACCGAGTGCGGGTCATCTACGGCAACGGAATGAGACCGCAGATATGGATGGACTTTGTGAATAGATTCAACATTAAGAACGTAGCTGAATTTTACGGAGCAACCGAAGGAAACGCAAACATATTGAACGTGGACAGCACGCCGGGGGCTATCGGCTTTATTTCGAGGATCATACCGAAGTTGTACCCGATCGCTATCATCAAAGTGGACCAAGAAACGGGGGAACCGATCAGGGACTCTAGGGGATTATGTCAGGTCGCAGAACCGAACGAGCCCGGGGTGTTCATAGGGAAGATATCGCCGAACAACCCGACGCGCGCGTTCCTCGGGTACGTCGACAAGGACGCCTCGGGGAAGAAGATCGTCCGGGACGTGTTCACGCACGGAGACTCCGCGTTCATCTCAGGCGACATCCTGGTGGCGGACGAGCTCGGGTACCTGTACTTCCGGGACCGCACCGGCGACACGTTCCGGTGGCGCGGCGAGAACGTGAGCACCGCCGAGGTGGAGGCGGCCGTCTCGCGCGTCGCCGACCAGAGGGACGCCGTCGTCTATGGCGTCCTGGTACCGAATACGGAGGGTCGCGCAGGGATGTGCGGCGTGGTGGACACGGACGGGTCGCTGGACGTGGCGCGGCTCGGCGCGGCGCTGGCGCGGGACCTGCCGCCCTACGCCAGACCCATCTTCATCAGGGTCATGACCAGCGTCGATATGACAGGTACATTCAAAATGAAGAAGGTGGACTTGCAAAAAGACGGTTTCGATCCGGGTTTAATAAAGAACGACAAGCTGTACTATTTTGATTCAAAACACGGGAGTTACTTGCCGCTAGGACCAGAACAGTACGAGAAAATCAACAATGGACAGATCAGACTGTGA

>AyunFATP4
ATGGACGCGGTCCTGGCAACGCTCGTGGCGCTCATGGCACTGGCTGCCGCGATGGCCGCCGTGCTCAGTACACTCTCTAAGGCGGCGATTTTCGCCATCCTAGCCATAGCTCCTTGCGTCTACCGGTACAGGAAACGCATTTACGTGATCGTCAAAACTCTACCAAGGGACGCCAAATTCCTATGGCGGTATGCGCGCGGCATGATCCGGCTGAAGCTGTGGGCGCGGAGGAACGCTACCGTCGCGGAGCTGTTCACGGAGCGCGCTCGCCGACAGCCCGACGAGCCGTGCTTCATCGTCGTCGGAGATCGCGCCTGGACCTTCCGGGAGATGGCTGAAAATTCGAACTTGGTGTCGCGAGTGATGCAAGATCGCCTAGGGCTGAAACGTGGCGACGTGGTGTGCGTGTTCATGCCGAACTGCGCCGAGTACGTGTACACGTGGCTCGGGATGGCCAAGGTGGGGGCGGTCTCTGCGCTCATCAACAGCAACTTGCGCCATAAGCCGTTGCTGCACTGCATACAGGTCGCTAAGGCAAAGGCAATCATTTTCTCGGAACACCTAGCTGGTGCAATAGATGAAATACGCAGTCAACTGCCGCCGGAGCTTCAACTGTTCCAGCTGTACGGTCAGTGTGGATCCGGGGTGTTCGACCTTTCCGCTGAAATGGAGAAGCACTTGCCGGAGTACCCTGTAGTGAAGGAGACCCTCGGATACAAGGACACCCTGCTGTACATCTATACTTCTGGAACTACCGGAATGCCAAAAGCGGCAGTTCTTCCCAATTCAAAATATCTGTTGGTGGTGGTCGCAACGGTCCACATGCTGGGCTTGGACTCCAAAGACCGCATGTACAACTCCCTTCCGCTGTACCACACGGCGGGCGGGCTGGTCGGCACCGGCGCCGCGCTGGTGGACGGCGTCCCCTCCGTGTTGCGCGCCAAGTTCTCCGCTTCCAACTACTGGACGGACTGCATCAAGTACGAATGCACGGTGGCGCAGTACATCGGCGAGATGTGCCGGTACCTGCTGGCGCAGCCGCCGCGGCCGACCGACGCGCAGCACCACGTGCGCATCATGGTCGGGAACGGCATGCGCCCGGCCATATGGCAGCAGATCGTCGACAGGTTCAAAGTGCCACAAATAAACGAGATATACGGCGCCACGGAGGGCAACGCGAACATCGTGAACGTGGACAACACGGTGGGCGCGGTGGGGTTCCTGCCGCAGCTGGTGCCCACGCGGCTGCATCCCATCGCGCTGGTGCGCGCCGACGAAGAGGGCCGCCTCGAGCGCGGCGCCGACGGACTCTGCGTGCGCTGCCAACCCAACGAGCCGGGCATGTTCATCGGGCTCATCTCTCAGGGGAACGCGTCACGTGAATACTATGGATACGTCGATAAAACGGATAGCAACAAGAAGATAGTCCGCGACGTGTTCGTACGTGGCGACGCGGCGTTCGTGTCCGGCGACATCCTGGTGGCGGACGAGCTCGGGTACCTGTACTTCCGGGACCGCACCGGCGACACCTACAAGTGGAAGGGCGAGAACGTGGCCACCGCGGAGGTGGAGGACGCGCTCGCGCCGGCGCTGCACCCGCGCGCCTGCGTCGTCTACGGCGTCTCGATACCGCAGACGGAGGGTCGCGCGGGCATGGCGGCGGTCGCGGACCCCGACGGGTCGCTGCAGCTGGCGCAGCTCGCGCGGGACCTTGACGACTCGCTGCCCTCGTACGCGCGACCGCTCTTCCTGCGCCTCATGAACGACCTCGAGATCACAAGTACGTTCAAACTAAAGAAACTGCAGTACCAGAAGGAAGGCTTCGACCCGGACGTTATAAAGGAGCCGTTGTACTTCCGGTCGGGCGCGGAATGGGCGCCGGTCACCTCGCAGCTGTTCGCGGACATCTGCAGCGGAAAGGTGAAGCTGTAG
